# Supplementary material for: Transcript Profiling Reveals Auxin and Cytokinin Signaling Pathways and Transcription Regulation during In Vitro Organogenesis of Ramie (Boehmeria nivea L. Gaud)
Source: PLoS One. 2014 Nov 21;9(11):e113768. doi: 10.1371/journal.pone.0113768 (PMC4240604; doi:10.1371/journal.pone.0113768)
Supplement: Table S1 — Primers of ramie GAPDH gene (as endogenous control) and 37 auxin and cytokinin genes used for qRT-PCR. (XLSX) [file pone.0113768.s004.xlsx]

## Sheet: Sheet1
Primers of ramie GAPDH gene (as endogenous control) and 37 auxin and cytokinin genes used for qRT-PCR
gene ID	Forward primer	Reverse primer	Family
comp36230_c0	GTGTTTCTTCTAACTCTTCGCCG	CTTGTACACTCAAAACCCGCATT	AUX1
comp34113_c0	ACTGTGTTCGTACCTTCATTCCA	GCATGCATAATCTCCACTGTCAC	AUX1
comp23939_c3	CCCCAAAGAAACCAAAACCTCAA	AACCAAGCGTCATAAACAGAACC	AUX1
comp23939_c2	GGTTTGAAGTTCTTGATGGGCTC	TCCGAAGATGTATGTCCATGTCC	AUX1
comp23939_c1	AGCTTCACCGTCTACATTATCCC	TGGTGAAGATCCCAAAAGTGTCA	AUX1
comp29571_c1	ACAGCTTCCAATTGCATGAAAGT	TACAGAATTACCATCGCAACGGA	AUX/IAA
comp22653_c0	GGAAGGTCTAGGGTTGGAAATCA	CATGCTGACTTTGACGTACACTT	AUX/IAA
comp22653_c1	TTCTGGAAGGTTTGCGATGAGAT	AAAACCATCGATCATCAAGGTGT	AUX/IAA
comp35067_c0	GATAAAGGCCCCGGAGATCTAAG	GCTGGAATCCTTGCTCTATCTCA	ARF
comp32001_c2	ATGACGAATTTGACCAATGCCTG	TCTGTAATTGCTCGGTTTGTGTG	ARF
comp33456_c0	CATCAAAAGCGTCCCATTCTCTC	TGGCTCAGTACATACCCTCTTTG	GH3
comp22228_c0	AACAATCGAGGAGGAAATGGGAA	CTGAAGTGGGTGCTCTTGTAGTA	GH3
comp34130_c0	CCCCATCTCTGAATTCCTTACCA	GGAAGTACAGTCCCTTGCCTTT	GH3
comp22479_c0	TTCATGGAGGTGTAGAAGAGCTG	GGTAGTGGTGGTGGTGAACATAA	GH3
comp33793_c0	AACATCGACAAGAACACGGAGAA	CCAGTAGATGATGTAGTGCCCTC	GH3
comp34126_c1	AGGCACAACGTCCCATATTACAT	ATCGAGAAATAAAAGCCAGCGTG	SAUR
comp30483_c0	CTCGGTCTCATCGTGTTACTCAT	CACTTTCCCTTGCCTTTGATCTG	SAUR
comp37367_c7	TGAAGCCTCGTATCTTTCTCATGT	AACTCTCTCCCGTCTTACCATGT	SAUR
comp29093_c2	CGAGTGAGTATGGGTTTTGGGTT	GCTTCAAATTTCGCCAGAGAGTT	SAUR
comp29361_c1	GAGTGACGATCGAGGTGTAGATG	CCATGGGGCTTATTCGGTTTT	SAUR
comp25409_c0	AGGAAACAAACAAACCAACCGAA	CACGACGAATCTCCTGCACC	SAUR
comp23233_c0	AACACCTAAAAGAGACACGAAATC	TGCTGAACCATCCCGTCTTC	SAUR
comp30428_c1	CGGAGAGAGAACAACCAAGATGA	GAAGCAAACAAGGGACCAAATGA	PIN
comp34724_c3	CTGAGCACTGCGGTTATATTTGG	TCTTTGACGACATGAAAACCCTC	PIN
comp34724_c1	GCAGCCTGAACTATAGCAATGTG	GCCATTCTATCTGATGCTGGTCT	PIN
comp36740_c1	ACTGATGCCAAGGAATAACACCA	TCGTTATATTGCACTGCCTCTGA	PIN
comp36256_c1	TCCACTATCACCAAGCCAGAAAA	ACTTGTGTGTGTTGTGTTCTGTG	CRE1
comp32776_c0	GGTTCGGAGCCAAAACATGTAAA	AACATGGCCGAATGAAATCCAAG	CRE2
comp36182_c1	CTGTGCATCTTACTTGAACCGAC	GATCGAGTTGGCGGTATACATCT	CRE3
comp20380_c0	AAAACAGCCACATATCAGCACTC	GCTCAGACAGTCTTATACCGGTT	AHP
comp35391_c2	ATCCAAAATCCCCTCCATGAACA	AAGATCTGCCAATTCAAAGCCAC	AHP
comp34549_c2	TCCAGTCAAATTCTTTCCCGCTA	CCGTTATTGAATCGTGAGTTCGG	B-ARR
comp35932_c2	ATATGCAGGCTCGGAATCAATCT	GGTGTAATGCCTTCTTGCTGTTT	B-ARR
comp37997_c0	TCCATCGACTGCCTCTCATATTG	TATGATCTCCCACAAATGCCTGT	B-ARR
comp29284_c0	CGTCATCATCAACCAAACCCAAA	AGCCAAACTCACAACAACAATCA	A-ARR
comp17055_c0	TGTAATCTCTCAGCCTCTTCACG	AGGAATCGTCTACTTTCAGGCAA	A-ARR
comp38891_c0	GCGACACAAACACAGATTTCCAA	AGCTATCATCAACAGCCAGAACA	A-ARR
GAPDH	TGGAAGAATCGGTAGGTTGG	CTGTCACTGTTTTTGGCGTC
