# Supplementary material for: Transcript Profiling Reveals Auxin and Cytokinin Signaling Pathways and Transcription Regulation during In Vitro Organogenesis of Ramie (Boehmeria nivea L. Gaud)
Source: PLoS One. 2014 Nov 21;9(11):e113768. doi: 10.1371/journal.pone.0113768 (PMC4240604; doi:10.1371/journal.pone.0113768)
Supplement: Table S2 — The annotated unigene number in public databases. (XLSX) [file pone.0113768.s005.xlsx]

## Sheet: Sheet1
The unigene number annotated in public databases searched
	Number of Unigenes	Percentage (%)
Annotated in NR	19275	44.59
Annotated in NT	10395	24.05
Annotated in PFAM	15314	35.43
Annotated in SwissProt	14832	34.31
Annotated in GO	16528	38.23
Annotated in KOG	8024	18.56
Annotated in KO	3644	8.43
Annotated in all Databases	1777	4.11
Annotated in at least one Database	21222	49.09
Total Unigenes	43222	100
