# Supplementary material for: Transcript Profiling Reveals Auxin and Cytokinin Signaling Pathways and Transcription Regulation during In Vitro Organogenesis of Ramie (Boehmeria nivea L. Gaud)
Source: PLoS One. 2014 Nov 21;9(11):e113768. doi: 10.1371/journal.pone.0113768 (PMC4240604; doi:10.1371/journal.pone.0113768)
Supplement: Table S3 — Statistics of DGE sequencing. (XLSX) [file pone.0113768.s006.xlsx]

## Sheet: Sheet1
Statistics of DGE sequencing
sample	Raw reads	Clean reads	Mapped reads	Mapped rates
W0_1	14012969	13724252	12898260	0.9398
W0_2	14728848	14407884	13413972	0.931
W1_1	14866836	14560677	13673833	0.9391
W1_2	18086117	17740252	16675022	0.94
W2_1	15607507	15305153	14419334	0.9421
W2_2	19165895	18775913	17527595	0.9335
W3_1	13842091	13577335	12765543	0.9402
W3_2	14895135	14596950	13701750	0.9387
W4_1	14288860	14006792	13124713	0.937
W4_2	13798767	13502677	12665401	0.938
