# Supplementary material for: Transcript Profiling Reveals Auxin and Cytokinin Signaling Pathways and Transcription Regulation during In Vitro Organogenesis of Ramie (Boehmeria nivea L. Gaud)
Source: PLoS One. 2014 Nov 21;9(11):e113768. doi: 10.1371/journal.pone.0113768 (PMC4240604; doi:10.1371/journal.pone.0113768)
Supplement: Table S4 — The unigene information, gene expression level, BLASTx against nr protein sequence with E-value≤10−10 and the GO term for 5,076 differentially expressed genes. (XLSX) [file pone.0113768.s007.xlsx]

## Sheet: Sheet1
geneID	W0_1_RPKM	W0_2_RPKM	W1_1_RPKM	W1_2_RPKM	W2_1_RPKM	W2_2_RPKM	W3_1_RPKM	W3_2_RPKM	W4_1_RPKM	W4_2_RPKM	Gene Length	NR ID	NR Description	NR Evalue	Gene Ontology Biological Pathway	BP Description	Gene Ontology Molecular Function	MF Description	Gene Ontology Cellular Component	CC Description
comp10004_c1	0	0	0	0.191244	0.294853	0.0612074	1.66991	2.0243	0.976958	0.589991	986	CAN65591.1	hypothetical protein VITISV_042091 [Vitis vinifera]	6.96218e-68	GO:0018149	peptide cross-linking	GO:0008270//GO:0003810//GO:0003676	zinc ion binding//protein-glutamine gamma-glutamyltransferase activity//nucleic acid binding	--	--
comp100053_c0	0	0	1.06446	0.464736	0.20152	0	1.59783	1.63184	3.85787	3.99393	1082	CAA04767.1	ripening-induced protein [Fragaria vesca]	4.22842e-108	GO:0055114	oxidation-reduction process	GO:0000166//GO:0070402//GO:0008270//GO:0016491	nucleotide binding//NADPH binding//zinc ion binding//oxidoreductase activity	--	--
comp100388_c0	0.325578	0.157873	0.204618	0.335006	0	1.28662	1.53573	1.12517	2.99488	3.1005	1501	XP_002267603.1	PREDICTED: uncharacterized protein LOC100247879 [Vitis vinifera]	0	--	--	GO:0005488	binding	--	--
comp102_c0	0	0.304977	0	0	0	0	0	0	2.16955	3.20867	259	XP_002318369.1	predicted protein [Populus trichocarpa]	9.92092e-22	--	--	--	--	GO:0005886//GO:0019031//GO:0016021	plasma membrane//viral envelope//integral to membrane
comp102_c1	0	0.193601	0	0	0	0	0.20178	0.376312	4.13172	2.64794	408	XP_003613862.1	hypothetical protein MTR_5g041900 [Medicago truncatula]	8.74823e-20	--	--	--	--	GO:0016021//GO:0005886	integral to membrane//plasma membrane
comp10466_c0	4.26185	2.02065	0.446411	0.65779	0	0	0	0	0	0.193266	860	--	--	--	--	--	--	--	--	--
comp105855_c0	0.0691416	0.268214	1.89024	2.77461	1.78927	0.102463	1.11818	0.782013	0.885869	0.49383	1178	XP_003622666.1	B3 domain-containing protein [Medicago truncatula]	3.79257e-43	--	--	GO:0003677	DNA binding	--	--
comp107184_c0	0.527151	0	0.72928	1.10871	0	0.0818867	0.111705	0.312487	3.59433	2.81901	737	ABB04522.1	phenylacetaldehyde synthase [Rosa hybrid cultivar]	1.66624e-48	GO:0019752	carboxylic acid metabolic process	GO:0016831//GO:0030170//GO:0016829	carboxy-lyase activity//pyridoxal phosphate binding//lyase activity	--	--
comp109508_c0	0	0.263005	0.0852194	0	0.0806675	0.200945	2.74117	3.1525	4.36559	4.0141	901	XP_002278974.1	PREDICTED: uncharacterized protein LOC100257872 [Vitis vinifera]	7.591e-60	GO:0006508	proteolysis	GO:0004197	cysteine-type endopeptidase activity	--	--
comp109758_c0	12.3161	4.16918	0	0.268996	0	0	0	0	0.114513	0.118551	701	XP_002273603.1	PREDICTED: uncharacterized protein LOC100244862 [Vitis vinifera]	4.47803e-35	GO:0009116	nucleoside metabolic process	GO:0003824	catalytic activity	--	--
comp109921_c0	2.6874	4.21008	0.19488	0	0	0	0.4179	0.779367	1.93145	1.47648	394	XP_002263801.1	PREDICTED: putative acyl-CoA synthetase YngI-like [Vitis vinifera]	8.33572e-50	GO:0008152	metabolic process	GO:0003824	catalytic activity	--	--
comp10998_c0	0	0.0869924	5.15831	1.7306	3.84219	2.32628	4.62406	3.46638	3.00583	2.56269	908	--	--	--	--	--	--	--	--	--
comp11002_c0	0	0.431046	2.19978	1.11476	0.694092	1.56434	3.25711	3.35138	4.59957	4.42166	733	--	--	--	--	--	--	--	--	--
comp11007_c0	10.8746	11.9896	2.67798	1.98671	3.60436	3.48618	5.24914	5.48083	5.46821	5.70636	1835	XP_002275831.1	PREDICTED: RNA polymerase sigma factor rpoD [Vitis vinifera]	8.89231e-180	GO:0006355//GO:0006352	regulation of transcription, DNA-dependent//DNA-dependent transcription, initiation	GO:0003700//GO:0016987//GO:0003677	sequence-specific DNA binding transcription factor activity//sigma factor activity//DNA binding	GO:0005667	transcription factor complex
comp110673_c0	0	0	0.384555	0.314802	0.242676	0.50376	4.94783	3.84479	3.88636	3.60721	599	--	--	--	--	--	--	--	--	--
comp11067_c0	0	0.178708	2.0846	2.84414	6.74194	1.50193	14.3419	12.1647	6.71972	6.20463	442	XP_002512266.1	conserved hypothetical protein [Ricinus communis]	2.63048e-26	--	--	--	--	--	--
comp11081_c0	0	0	5.59344	9.78839	12.7553	0.199836	0.545207	3.81296	2.65806	1.65108	302	--	--	--	GO:0016032	viral process	--	--	--	--
comp11102_c0	5.14732	4.11096	0.570875	0.467327	0	0	0	0.285381	1.19366	0	269	--	--	--	--	--	--	--	--	--
comp11120_c0	21.7875	17.2789	8.06219	3.37848	0.0908517	1.43332	1.44071	2.30303	4.01367	3.32418	800	--	--	--	--	--	GO:0016787//GO:0030145	hydrolase activity//manganese ion binding	--	--
comp11172_c0	22.4757	9.61468	9.3325	4.13732	0.368007	0.611144	0.416842	0	1.42257	0.631173	395	--	--	--	--	--	--	--	--	--
comp112029_c0	4.47112	5.69291	0.230579	0.188755	0	0	0	0	0.482122	0	333	--	--	--	--	--	--	--	--	--
comp11212_c0	0.101684	0	1.05444	2.1972	18.33	3.01376	2.36393	2.10847	1.50525	0.830007	801	--	--	--	--	--	--	--	--	--
comp11224_c0	0	0.537341	7.31264	7.269	25.7104	7.18458	5.32041	2.61114	2.18431	2.26135	294	ABI84253.1	transcription factor Myb1 [Arachis hypogaea]	2.23786e-47	--	--	GO:0003682//GO:0003677	chromatin binding//DNA binding	GO:0000785	chromatin
comp11224_c1	0	0.54626	7.64641	10.1716	24.0261	7.51251	3.18829	4.56571	3.5529	1.14944	723	XP_002306849.1	predicted protein [Populus trichocarpa]	1.14764e-21	--	--	GO:0003682	chromatin binding	GO:0000785	chromatin
comp11275_c0	0.071509	0.485447	1.75272	1.32444	3.76488	2.96719	5.93125	5.45933	4.86292	4.3048	1139	--	--	--	--	--	--	--	--	--
comp11278_c0	10.3537	15.3962	3.90421	2.13069	0.615944	2.55722	0.697681	0.650573	0.340141	0.704275	236	--	--	--	--	--	--	--	--	--
comp11355_c0	0.147686	0.143226	1.32264	1.70958	7.97321	1.14901	12.6886	13.363	13.1727	13.0345	1103	XP_002310327.1	predicted protein [Populus trichocarpa]	1.69379e-30	--	--	GO:0003682	chromatin binding	GO:0000785	chromatin
comp11361_c0	0.379493	1.33412	4.38247	3.14827	1.02355	6.92431	4.4112	4.06864	7.90111	6.92134	1717	XP_002273118.1	PREDICTED: BTB/POZ domain-containing protein At3g19850 [Vitis vinifera]	0	GO:0050896	response to stimulus	--	--	--	--
comp11366_c0	7.21887	6.57309	1.87733	6.37776	2.79886	1.66001	0.100643	0.187696	0.0981337	0.203189	1636	XP_003536674.1	PREDICTED: uncharacterized protein LOC100810724 [Glycine max]	1.40161e-170	--	--	GO:0008375	acetylglucosaminyltransferase activity	GO:0016020	membrane
comp114104_c0	7.86028	5.65147	1.02207	1.04585	0.120934	0.502084	0.684911	0.255466	1.73636	2.76554	601	--	--	--	--	--	--	--	--	--
comp11477_c0	0	0	2.42622	3.38812	8.78121	0.448702	1.53023	2.56843	1.04445	1.39022	538	--	--	--	--	--	--	--	--	--
comp11488_c0	0.530611	0.514587	6.50277	8.39438	13.4946	1.37607	4.02246	2.75063	1.04591	1.35349	307	--	--	--	--	--	--	--	--	--
comp11492_c0	13.5928	15.2747	0.203398	0.249757	0.0962667	0.0799344	0.654249	0.305037	5.31612	4.29281	755	XP_002268050.1	PREDICTED: glutaredoxin-C13 [Vitis vinifera]	4.23415e-55	GO:0045454//GO:0006118	cell redox homeostasis//electron transport	GO:0009055//GO:0015035	electron carrier activity//protein disulfide oxidoreductase activity	--	--
comp11536_c0	3.78245	5.13552	1.66402	6.81097	6.52557	1.12106	0.25488	0.237671	0.248524	0.771868	323	XP_002310113.1	predicted protein [Populus trichocarpa]	2.98956e-11	--	--	--	--	--	--
comp11537_c0	1.031	0.374948	6.85638	6.06675	3.39256	4.63133	2.80066	2.54596	2.79433	3.87909	1264	XP_003613742.1	Origin recognition complex subunit [Medicago truncatula]	1.69337e-140	GO:0006260	DNA replication	GO:0003677	DNA binding	GO:0005664	nuclear origin of replication recognition complex
comp11538_c0	2.34232	3.61388	1.80665	2.46492	1.33012	2.92128	6.99505	6.52274	14.0578	11.2979	765	XP_002282737.1	PREDICTED: uncharacterized protein LOC100251046 [Vitis vinifera]	3.77862e-55	--	--	--	--	--	--
comp11551_c0	1.02565	0.208966	2.64068	1.16399	2.49962	1.59817	7.40501	8.12356	8.7069	8.13456	378	--	--	--	--	--	--	--	--	--
comp115582_c0	0	0	3.04913	4.73269	1.3994	0.18156	0.099069	0.694696	1.64217	1.00005	1662	XP_002328261.1	cytochrome P450 [Populus trichocarpa]	0	GO:0006289//GO:0055114//GO:0006281	nucleotide-excision repair//oxidation-reduction process//DNA repair	GO:0005488//GO:0005506//GO:0016705//GO:0016491//GO:0020037//GO:0003684	binding//iron ion binding//oxidoreductase activity, acting on paired donors, with incorporation or reduction of molecular oxygen//oxidoreductase activity//heme binding//damaged DNA binding	GO:0005634	nucleus
comp115850_c0	0.212106	0.342835	3.59919	3.05547	0.630915	1.10014	0.285855	0.666386	1.04801	1.58706	1152	XP_002533570.1	Ocs element-binding factor, putative [Ricinus communis]	6.8347e-52	GO:0006355	regulation of transcription, DNA-dependent	GO:0003700//GO:0043565//GO:0003677	sequence-specific DNA binding transcription factor activity//sequence-specific DNA binding//DNA binding	GO:0005634//GO:0005667//GO:0016021	nucleus//transcription factor complex//integral to membrane
comp11594_c0	0.131493	0	9.14653	5.81265	0.341762	21.4727	0.258076	0.601627	2.51641	3.12488	638	XP_002510392.1	DNA binding protein, putative [Ricinus communis]	6.95709e-49	--	--	GO:0003682//GO:0003677	chromatin binding//DNA binding	GO:0000785//GO:0005634	chromatin//nucleus
comp11619_c0	1.18287	0	3.74356	6.38987	6.18244	0.813855	5.27008	4.14099	4.48332	3.61729	964	--	--	--	--	--	--	--	--	--
comp11639_c0	7.77989	0.0931476	2.41123	1.11183	1.28564	0.142336	7.28122	6.15589	8.61424	6.37004	848	--	--	--	--	--	--	--	--	--
comp11667_c0	0	0	2.48689	3.56266	4.11959	6.12301	7.33271	5.00854	6.98736	5.04683	494	--	--	--	--	--	--	--	--	--
comp11674_c0	0	0	6.95444	9.64326	9.78982	2.67728	0.456523	0.993296	0.14838	0.614451	541	--	--	--	--	--	--	--	--	--
comp11688_c0	3.80602	9.8921	1.57871	0.352461	0.815118	3.83536	4.61643	3.58727	9.00262	8.38811	535	XP_002300337.1	predicted protein [Populus trichocarpa]	4.87675e-70	--	--	--	--	GO:0005773//GO:0009941//GO:0005886//GO:0016020	vacuole//chloroplast envelope//plasma membrane//membrane
comp11698_c0	1.22722	1.8792	21.4334	14.9039	16.6574	24.0732	24.4172	22.6467	29.9195	27.9985	1261	XP_003540227.1	PREDICTED: uncharacterized protein LOC100800276 [Glycine max]	6.07479e-92	GO:0042967	acyl-carrier-protein biosynthetic process	GO:0008080	N-acetyltransferase activity	--	--
comp11705_c0	5.07468	2.56458	2.49295	1.22446	1.41587	0.391886	0.267293	0.249245	0	0	308	--	--	--	--	--	--	--	--	--
comp11743_c0	2.40566	0.333287	22.3545	16.178	7.66681	17.0611	10.4211	11.9848	11.8547	16.4806	237	--	--	--	--	--	--	--	--	--
comp11752_c0	1.28943	0	8.30631	4.14614	8.0544	34.3902	11.7299	15.394	28.1698	26.532	379	ADE41142.1	AP2 domain class transcription factor [Malus x domestica]	4.80886e-07	--	--	--	--	--	--
comp1176_c0	1.1674	0.957972	0.338623	0.623704	0	0.0665385	0.272303	0.592473	2.21261	1.37438	907	CBI15316.3	unnamed protein product [Vitis vinifera]	5.76688e-55	--	--	--	--	--	--
comp11777_c0	2.95364	0.434006	16.4253	15.1498	10.9954	15.5936	16.4803	17.5469	18.6128	17.655	2730	XP_003635008.1	PREDICTED: DNA replication licensing factor MCM6 [Vitis vinifera]	0	GO:0006260//GO:0006352//GO:0015995//GO:0006355//GO:0015979//GO:0015994	DNA replication//DNA-dependent transcription, initiation//chlorophyll biosynthetic process//regulation of transcription, DNA-dependent//photosynthesis//chlorophyll metabolic process	GO:0016887//GO:0008134//GO:0005524//GO:0016987//GO:0003700//GO:0003677//GO:0016851	ATPase activity//transcription factor binding//ATP binding//sigma factor activity//sequence-specific DNA binding transcription factor activity//DNA binding//magnesium chelatase activity	GO:0005667//GO:0010007	transcription factor complex//magnesium chelatase complex
comp11777_c1	0.218361	0.211767	9.67503	3.20175	2.72799	6.3101	4.85571	7.82083	6.4563	6.46121	373	--	--	--	--	--	--	--	--	--
comp11783_c0	29.0264	27.7741	9.52379	6.70929	2.72215	7.23301	11.1025	8.76933	22.699	22.3324	1068	XP_002309447.1	predicted protein [Populus trichocarpa]	2.0564e-41	GO:0019062//GO:0009405//GO:0006281//GO:0007155//GO:0016567	viral attachment to host cell//pathogenesis//DNA repair//cell adhesion//protein ubiquitination	GO:0046872//GO:0008270//GO:0004842//GO:0004518//GO:0005515//GO:0005524	metal ion binding//zinc ion binding//ubiquitin-protein ligase activity//nuclease activity//protein binding//ATP binding	GO:0005680	anaphase-promoting complex
comp11801_c0	50.1752	0.333287	33.8557	87.2926	173.167	5.64247	20.0895	22.8079	12.8144	10.4027	1422	--	--	--	GO:0007155//GO:0001503	cell adhesion//ossification	--	--	GO:0005576	extracellular region
comp11805_c0	20.8407	27.7483	40.885	56.4261	62.6547	48.2921	54.9592	52.8715	48.9327	46.9221	1486	XP_002282303.1	PREDICTED: uncharacterized protein LOC100243808 [Vitis vinifera]	2.4325e-53	--	--	--	--	--	--
comp11809_c0	24.318	38.0529	103.896	108.1	73.4238	75.7676	61.3659	61.4329	52.9394	48.0086	978	XP_003588448.1	Enod93 protein [Medicago truncatula]	1.32158e-37	GO:0006621	protein retention in ER lumen	GO:0046923	ER retention sequence binding	GO:0016021//GO:0005783	integral to membrane//endoplasmic reticulum
comp11810_c0	96.4757	39.5649	42.263	39.7516	21.1997	80.1993	61.6318	59.7536	79.2666	75.9343	3281	XP_002308119.1	predicted protein [Populus trichocarpa]	0	GO:0055114//GO:0043086//GO:0006508//GO:0009308	oxidation-reduction process//negative regulation of catalytic activity//proteolysis//amine metabolic process	GO:0042802//GO:0005507//GO:0008131//GO:0004252//GO:0048038	identical protein binding//copper ion binding//primary amine oxidase activity//serine-type endopeptidase activity//quinone binding	GO:0016020//GO:0005618//GO:0005576	membrane//cell wall//extracellular region
comp11811_c0	84.302	41.2304	79.7539	77.9638	96.0697	34.047	48.1215	43.6215	78.6401	78.5007	491	XP_002283255.1	PREDICTED: RING finger protein 126 [Vitis vinifera]	4.05405e-06	--	--	--	--	--	--
comp11816_c0	35.1608	82.9474	44.6247	55.1158	78.7605	51.0958	59.9692	57.699	50.8112	49.8993	2335	XP_002518616.1	conserved hypothetical protein [Ricinus communis]	0	GO:0006355	regulation of transcription, DNA-dependent	--	--	--	--
comp11822_c0	11.5091	13.0521	42.5643	33.2041	51.904	50.1827	62.8168	62.2485	61.6526	62.9607	920	XP_002285647.1	PREDICTED: peptide methionine sulfoxide reductase B1, chloroplastic-like isoform 1 [Vitis vinifera]	8.58799e-94	GO:0055114//GO:0006979	oxidation-reduction process//response to oxidative stress	GO:0033743	peptide-methionine (R)-S-oxide reductase activity	GO:0009570	chloroplast stroma
comp11826_c0	8.70659	3.67708	105.112	118.667	36.466	92.9251	54.3638	61.8112	62.8347	60.3224	580	AAN33000.1	alpha-tubulin 4, partial [Gossypium hirsutum]	1.25385e-120	GO:0006184//GO:0051258//GO:0007018	GTP catabolic process//protein polymerization//microtubule-based movement	GO:0005198//GO:0005525//GO:0003924	structural molecule activity//GTP binding//GTPase activity	GO:0043234//GO:0005737//GO:0005874	protein complex//cytoplasm//microtubule
comp11826_c1	8.48425	1.48105	74.0633	93.4753	28.6183	76.5873	38.0776	41.6016	45.321	46.6355	480	ABA46784.1	alpha-tubulin-like protein [Solanum tuberosum]	6.41386e-67	GO:0007018//GO:0051258	microtubule-based movement//protein polymerization	GO:0005198//GO:0005525	structural molecule activity//GTP binding	GO:0005874	microtubule
comp11833_c0	126.983	97.337	24.4858	11.507	3.86299	17.1072	25.7675	28.7123	45.1933	51.8585	508	--	--	--	--	--	--	--	--	--
comp11834_c0	4.03212	23.4621	11.4034	16.1806	33.1024	34.0592	120.229	123.132	94.1821	95.4467	202	BAM11257.1	aquaporin-like protein, partial [Lathyrus japonicus]	5.2982e-37	GO:0006810	transport	GO:0005215	transporter activity	GO:0016021//GO:0016020	integral to membrane//membrane
comp11840_c0	78.8603	70.5739	207.256	203.318	170.42	182.975	157.612	152.123	146.372	142.781	2281	XP_002263566.2	PREDICTED: 70 kDa peptidyl-prolyl isomerase [Vitis vinifera]	0	GO:0006457	protein folding	GO:0005515	protein binding	--	--
comp11841_c0	12.0073	43.4105	30.6696	19.0205	26.7459	103.757	166.616	150.499	178.744	192.52	353	--	--	--	--	--	--	--	--	--
comp11842_c0	82.7272	62.6443	81.4726	75.5509	79.6331	69.3498	66.8968	65.8227	58.5989	59.331	1213	XP_002315810.1	predicted protein [Populus trichocarpa]	1.1217e-79	GO:0015986//GO:0015992	ATP synthesis coupled proton transport//proton transport	GO:0015078	hydrogen ion transmembrane transporter activity	GO:0045263	proton-transporting ATP synthase complex, coupling factor F(o)
comp11843_c0	24.1205	93.8371	88.2071	328.917	40.145	32.3365	5.76284	5.07554	5.30733	5.26557	726	CAN75275.1	hypothetical protein VITISV_043736 [Vitis vinifera]	1.61044e-13	GO:0009611	response to wounding	GO:0004867	serine-type endopeptidase inhibitor activity	--	--
comp11849_c0	300.448	278.398	97.8082	112.224	113.244	136.47	76.3283	68.884	75.3319	78.8899	308	--	--	--	--	--	--	--	--	--
comp11850_c0	205.988	217.403	364.4	367.299	312.139	308.233	263.457	264.607	232.154	239.837	1254	XP_002309194.1	predicted protein [Populus trichocarpa]	1.40655e-101	GO:0015031//GO:0006464	protein transport//cellular protein modification process	GO:0005515//GO:0005524//GO:0016881	protein binding//ATP binding//acid-amino acid ligase activity	--	--
comp11856_c0	22.0164	7.22921	506.353	474.054	96.9631	306.338	186.345	191.893	204.769	197.708	1643	NP_001238053.1	uncharacterized protein LOC100527059 precursor [Glycine max]	1.56157e-107	GO:0009664	plant-type cell wall organization	--	--	GO:0016020//GO:0005576	membrane//extracellular region
comp11860_c0	337.822	1035.65	768.381	490.076	777.552	617.005	1461.7	1546.28	1197.54	1305.97	381	--	--	--	--	--	--	--	--	--
comp11861_c1	242.385	213.761	639.808	498.169	455.917	830.265	664.173	678.183	614.898	638.064	395	--	--	--	--	--	--	--	--	--
comp11862_c0	9.18985	124.178	37.4415	18.8566	1096.13	742.622	5234.06	5151.37	4883.52	5094.93	523	--	--	--	--	--	--	--	--	--
comp11865_c0	59.3538	242.189	1373.04	2527.59	2201.03	1555.84	911.764	848.879	464.266	461.102	306	--	--	--	GO:0042546//GO:0009664	cell wall biogenesis//plant-type cell wall organization	GO:0005199	structural constituent of cell wall	GO:0005618	cell wall
comp11870_c0	15.4873	14.936	337.446	325.074	345.484	303.221	135.744	135.721	106.549	99.7395	1888	XP_002308860.1	cytochrome P450 [Populus trichocarpa]	0	GO:0055114//GO:0006118	oxidation-reduction process//electron transport	GO:0009055//GO:0020037//GO:0004497//GO:0016705//GO:0005506	electron carrier activity//heme binding//monooxygenase activity//oxidoreductase activity, acting on paired donors, with incorporation or reduction of molecular oxygen//iron ion binding	--	--
comp11871_c0	16.6998	33.1233	14.7629	25.3277	51.8124	51.7379	58.0105	56.2909	48.99	46.5866	864	--	--	--	--	--	--	--	--	--
comp11874_c0	88.78	92.2003	254.541	372.073	311.481	296.305	211.254	211.576	196.846	188.225	1933	XP_002304636.1	predicted protein [Populus trichocarpa]	0	GO:0046686//GO:0006098//GO:0005975	response to cadmium ion//pentose-phosphate shunt//carbohydrate metabolic process	GO:0004801	sedoheptulose-7-phosphate:D-glyceraldehyde-3-phosphate glyceronetransferase activity	GO:0005739//GO:0009570	mitochondrion//chloroplast stroma
comp11878_c0	30.8694	36.888	74.4117	78.1157	86.9035	84.374	68.4093	67.0115	62.8561	61.0688	2591	XP_002265302.1	PREDICTED: threonyl-tRNA synthetase, mitochondrial [Vitis vinifera]	0	GO:0006566//GO:0006563//GO:0006418//GO:0006435//GO:0006544//GO:0043039	threonine metabolic process//L-serine metabolic process//tRNA aminoacylation for protein translation//threonyl-tRNA aminoacylation//glycine metabolic process//tRNA aminoacylation	GO:0016876//GO:0004829//GO:0000166//GO:0004812//GO:0005524	ligase activity, forming aminoacyl-tRNA and related compounds//threonine-tRNA ligase activity//nucleotide binding//aminoacyl-tRNA ligase activity//ATP binding	GO:0005737	cytoplasm
comp11880_c0	141.08	119.935	528.395	412.497	1020.7	354.361	423.934	413.057	284.29	284.44	2438	XP_002314537.1	predicted protein [Populus trichocarpa]	1.47682e-70	GO:0055114//GO:0006118//GO:0009860//GO:0010183//GO:0045454//GO:0046686	oxidation-reduction process//electron transport//pollen tube growth//pollen tube guidance//cell redox homeostasis//response to cadmium ion	GO:0009055//GO:0015035//GO:0047134//GO:0016209//GO:0016491//GO:0005515	electron carrier activity//protein disulfide oxidoreductase activity//protein-disulfide reductase activity//antioxidant activity//oxidoreductase activity//protein binding	--	--
comp11884_c0	159.187	208.555	7.34945	21.0473	22.0196	4.97376	4.87582	6.12042	15.7255	17.0355	439	XP_002324983.1	predicted protein [Populus trichocarpa]	1.52479e-15	GO:0006260//GO:0006275//GO:0045893	DNA replication//regulation of DNA replication//positive regulation of transcription, DNA-dependent	GO:0003677//GO:0003688	DNA binding//DNA replication origin binding	GO:0046809//GO:0042025	replication compartment//host cell nucleus
comp11887_c0	23.5263	3.3213	79.8723	201.478	98.6088	26.8102	19.4152	19.5077	10.2726	10.9388	547	XP_002521006.1	Proteinase inhibitor, putative [Ricinus communis]	2.597e-27	GO:0009611	response to wounding	GO:0004867	serine-type endopeptidase inhibitor activity	--	--
comp11890_c0	244.116	223.879	163.569	100.023	4.28966	27.487	30.7119	28.8947	114.138	118.748	898	XP_003631638.1	PREDICTED: organ-specific protein S2-like [Vitis vinifera]	2.14115e-11	--	--	--	--	--	--
comp11891_c0	37.6822	9.99098	115.935	176.62	138.823	35.9316	41.862	40.7787	46.1333	42.8221	1178	XP_002534445.1	Minor allergen Alt a, putative [Ricinus communis]	7.67048e-119	GO:0045892//GO:0055114	negative regulation of transcription, DNA-dependent//oxidation-reduction process	GO:0016491//GO:0010181	oxidoreductase activity//FMN binding	--	--
comp11903_c0	7.22282	74.3332	791.414	798.987	438.106	141.142	545.584	544.497	512.376	504.45	530	--	--	--	--	--	--	--	--	--
comp11913_c0	3.80536	1.35395	112.723	115.37	89.1261	20.4157	24.1368	22.8032	9.703	11.5769	2333	XP_003548157.1	PREDICTED: heat shock protein 83-like [Glycine max]	0	GO:0006355//GO:0006950//GO:0006457	regulation of transcription, DNA-dependent//response to stress//protein folding	GO:0003700//GO:0051082//GO:0005524	sequence-specific DNA binding transcription factor activity//unfolded protein binding//ATP binding	GO:0005667	transcription factor complex
comp11927_c0	79.6245	86.4947	102.394	67.2028	39.9525	146.242	200.672	207.562	247.936	231.069	1472	AER26531.1	fructose 1,6 bisphosphate aldolase class 1 [Carica papaya]	0	GO:0015976//GO:0006098//GO:0006020//GO:0006013//GO:0006000//GO:0006094//GO:0006096	carbon utilization//pentose-phosphate shunt//inositol metabolic process//mannose metabolic process//fructose metabolic process//gluconeogenesis//glycolysis	GO:0004332	fructose-bisphosphate aldolase activity	--	--
comp11933_c0	45.8222	68.6638	11.9876	14.6557	38.5118	8.45593	17.2733	18.4657	18.5554	19.3788	1406	XP_002272662.1	PREDICTED: uncharacterized protein LOC100264929 [Vitis vinifera]	2.54141e-113	--	--	GO:0016846//GO:0005515	carbon-sulfur lyase activity//protein binding	--	--
comp11937_c0	0.747236	4.89153	147.687	143.603	83.4552	18.8166	16.4275	13.2107	5.15517	4.38395	436	--	--	--	--	--	--	--	--	--
comp11944_c0	0	0	30.5386	58.7484	90.955	4.20053	18.2428	18.5376	8.20978	7.90909	704	XP_002514330.1	aldehyde dehydrogenase, putative [Ricinus communis]	2.04715e-124	GO:0008152//GO:0055114//GO:0042572	metabolic process//oxidation-reduction process//retinol metabolic process	GO:0001758//GO:0016491	retinal dehydrogenase activity//oxidoreductase activity	--	--
comp11944_c1	0.47911	0.232321	21.2282	39.3771	62.8459	3.5447	15.7994	11.8177	3.99714	5.13292	340	XP_003530494.1	PREDICTED: aldehyde dehydrogenase family 2 member C4-like [Glycine max]	1.74496e-58	GO:0055114//GO:0008152	oxidation-reduction process//metabolic process	GO:0016491//GO:0016620	oxidoreductase activity//oxidoreductase activity, acting on the aldehyde or oxo group of donors, NAD or NADP as acceptor	--	--
comp11948_c0	534.152	7.05485	18.3691	13.734	31.4396	8.18148	50.5526	53.9626	117.317	119.837	627	--	--	--	--	--	--	--	--	--
comp11948_c1	173.269	2.95839	8.3397	5.64993	10.8886	3.61651	16.6441	20.7014	52.9143	44.5091	267	--	--	--	--	--	--	--	--	--
comp11958_c0	8.72099	30.3747	143.875	110.792	115.121	134.019	146.542	146.513	76.629	78.3048	1541	XP_002308901.1	predicted protein [Populus trichocarpa]	4.29567e-125	GO:0008152//GO:0046686//GO:0000154//GO:0055114//GO:0006396	metabolic process//response to cadmium ion//rRNA modification//oxidation-reduction process//RNA processing	GO:0016491//GO:0000179//GO:0008270//GO:0008649//GO:0008168	oxidoreductase activity//rRNA (adenine-N6,N6-)-dimethyltransferase activity//zinc ion binding//rRNA methyltransferase activity//methyltransferase activity	GO:0005739	mitochondrion
comp11959_c0	100.301	70.8607	35.3458	48.0096	43.8508	19.8415	24.1	25.3033	31.7183	37.1417	895	XP_002526938.1	hypothetical protein RCOM_0530890 [Ricinus communis]	2.53959e-66	--	--	--	--	--	--
comp11962_c0	1.95692	5.38238	619.993	394.241	1977.28	124.728	350.317	335.92	136.086	136.222	909	AFM76999.1	pathogenesis related protein 1a, partial [Pyrus communis]	1.32038e-80	--	--	--	--	--	--
comp11965_c0	6.2814	14.417	48.5567	46.6973	16.0684	38.3249	21.3752	18.3532	11.3497	12.1773	389	--	--	--	--	--	--	--	--	--
comp11983_c1	21.9102	39.8795	27.3529	32.6248	42.2204	22.7344	23.4301	21.8855	18.0732	17.4552	2052	XP_002277936.1	PREDICTED: long chain acyl-CoA synthetase 7, peroxisomal [Vitis vinifera]	0	GO:0008152	metabolic process	GO:0003824	catalytic activity	--	--
comp12008_c0	40.2323	73.9348	135.164	184.188	216.308	167.702	146.266	140.114	133.287	130.35	1407	NP_001242478.1	uncharacterized protein LOC100811411 [Glycine max]	0	--	--	--	--	--	--
comp12018_c0	0.979344	0	8.00141	5.92026	24.6155	0.8466	19.303	18.615	12.8695	10.1591	499	--	--	--	--	--	--	--	--	--
comp12041_c0	17.8287	38.117	44.8574	18.9515	29.1871	59.8222	53.8535	48.1855	78.5511	86.4305	914	XP_002530033.1	conserved hypothetical protein [Ricinus communis]	1.22671e-19	--	--	--	--	--	--
comp12064_c0	5.09055	4.07824	67.2892	39.5477	105.072	18.2085	21.812	20.9651	10.7976	12.5334	736	XP_002281977.2	PREDICTED: probable calcium-binding protein CML45-like [Vitis vinifera]	2.24547e-24	GO:0007165	signal transduction	GO:0005509	calcium ion binding	GO:0005578	proteinaceous extracellular matrix
comp12065_c0	0.11873	0.748439	39.9584	15.8563	4.39691	8.09365	3.06024	3.24528	2.57436	1.99887	1372	XP_002521844.1	Peroxidase 10 precursor, putative [Ricinus communis]	8.46073e-160	GO:0006979//GO:0055114//GO:0006804	response to oxidative stress//oxidation-reduction process//peroxidase reaction	GO:0046872//GO:0004601//GO:0020037	metal ion binding//peroxidase activity//heme binding	--	--
comp12069_c0	0.240262	0	11.6646	6.30409	9.64797	1.95827	25.2565	26.8596	14.7997	14.8313	678	ADW08741.1	1,3-beta-D-glucanase GH17_33 [Populus tremula x Populus tremuloides]	1.21074e-11	GO:0005985//GO:0005975//GO:0005982	sucrose metabolic process//carbohydrate metabolic process//starch metabolic process	GO:0043169//GO:0042973	cation binding//glucan endo-1,3-beta-D-glucosidase activity	--	--
comp12070_c0	31.4688	56.5562	8.35885	5.14272	0.66074	13.4417	22.0784	23.0303	25.3956	31.3002	220	--	--	--	--	--	--	--	--	--
comp12080_c0	0.131794	0.255628	4.59702	5.79735	17.7587	7.42174	4.26285	3.97502	1.42881	1.21026	618	--	--	--	--	--	--	--	--	--
comp12116_c0	0	0.568267	4.60328	4.37124	4.70599	4.92066	12.6352	16.3845	10.2026	9.76527	417	--	--	--	--	--	--	--	--	--
comp12129_c0	0	1.57584	16.4097	14.1041	37.517	28.002	37.3815	27.5713	22.6207	22.7967	401	--	--	--	GO:0006506	GPI anchor biosynthetic process	GO:0017176	phosphatidylinositol N-acetylglucosaminyltransferase activity	GO:0016021	integral to membrane
comp12153_c0	5.6526	11.4397	0.484434	0.594847	2.52207	0	0.519409	0.484338	0.506457	1.04864	317	--	--	--	--	--	--	--	--	--
comp12186_c0	0.432471	0.559215	9.10521	18.4144	3.02303	14.4734	10.7826	12.1646	14.9884	16.6709	1130	ABB89005.1	CXE carboxylesterase [Malus pumila]	3.26433e-141	GO:0008152//GO:0042572	metabolic process//retinol metabolic process	GO:0080030//GO:0016787//GO:0004091//GO:0080031//GO:0050253//GO:0080032	methyl indole-3-acetate esterase activity//hydrolase activity//carboxylesterase activity//methyl salicylate esterase activity//retinyl-palmitate esterase activity//methyl jasmonate esterase activity	--	--
comp12202_c0	1.22867	1.03781	3.58693	3.48687	2.40503	2.11447	6.24959	5.56612	3.35937	3.84181	2055	YP_173478.1	hypothetical protein NitaMp141 [Nicotiana tabacum]	1.39927e-10	--	--	--	--	GO:0005739	mitochondrion
comp12208_c0	6.65198	9.84027	12.1977	12.5347	21.092	8.18913	17.8164	17.2355	14.4965	13.6835	2071	CBI32027.3	unnamed protein product [Vitis vinifera]	1.38626e-06	--	--	--	--	--	--
comp12213_c0	14.5287	9.53562	2.76694	5.43615	11.1314	0.978656	3.41172	2.48976	2.45882	1.64712	555	--	--	--	--	--	--	--	--	--
comp12238_c0	2.20132	1.31375	43.739	34.7639	8.15966	13.6673	7.9759	8.778	6.00799	5.87433	481	--	--	--	--	--	--	--	--	--
comp12241_c0	18.1902	30.2356	0.577314	1.01845	0.182159	0.378136	14.0306	14.3338	28.8823	34.6789	798	XP_002283641.1	PREDICTED: uncharacterized protein LOC100245294 [Vitis vinifera]	1.44474e-13	--	--	--	--	--	--
comp12242_c0	25.3206	50.5174	6.35045	3.93831	2.18591	5.59641	19.1888	21.7393	24.253	27.7015	399	--	--	--	--	--	--	--	--	--
comp12244_c0	91.4572	35.2287	118.518	99.5818	46.2842	114.974	91.8102	91.8686	122.541	118.186	2222	XP_002520604.1	Cell elongation protein diminuto, putative [Ricinus communis]	0	GO:0015986//GO:0006040//GO:0006886//GO:0015992//GO:0055114//GO:0006605	ATP synthesis coupled proton transport//amino sugar metabolic process//intracellular protein transport//proton transport//oxidation-reduction process//protein targeting	GO:0016491//GO:0050660//GO:0008762//GO:0015078	oxidoreductase activity//flavin adenine dinucleotide binding//UDP-N-acetylmuramate dehydrogenase activity//hydrogen ion transmembrane transporter activity	GO:0000276//GO:0016020	mitochondrial proton-transporting ATP synthase complex, coupling factor F(o)//membrane
comp12258_c0	0.549269	0.30439	2.95887	11.5053	41.8037	4.41872	5.15531	5.25096	2.70671	1.44112	1038	XP_002513626.1	conserved hypothetical protein [Ricinus communis]	7.10217e-39	--	--	--	--	GO:0019033	viral tegument
comp12259_c0	14.8089	8.13827	73.26	39.8085	32.3895	44.0522	35.4253	28.6134	37.7042	38.2784	330	--	--	--	--	--	--	--	--	--
comp12273_c0	395.449	45.39	165.95	181.032	48.2349	259.165	112.812	123.172	187.715	172.473	2086	XP_002265171.1	PREDICTED: pectinesterase 3-like [Vitis vinifera]	0	GO:0005982//GO:0015948//GO:0046656//GO:0005985//GO:0042545	starch metabolic process//methanogenesis//folic acid biosynthetic process//sucrose metabolic process//cell wall modification	GO:0030269//GO:0030599//GO:0004857	tetrahydromethanopterin S-methyltransferase activity//pectinesterase activity//enzyme inhibitor activity	GO:0005618//GO:0016021	cell wall//integral to membrane
comp12279_c0	2.19254	1.73256	10.634	13.0988	6.4493	8.13618	7.22305	8.64879	6.7228	6.71133	1003	XP_002301833.1	predicted protein [Populus trichocarpa]	3.7898e-108	--	--	GO:0005515//GO:0016740	protein binding//transferase activity	--	--
comp12283_c0	16.5015	0.739945	18.7911	23.4751	1.10639	25.8624	1.06041	1.70794	9.30476	7.00647	854	XP_002298616.1	predicted protein [Populus trichocarpa]	2.12893e-54	GO:0006118	electron transport	GO:0005507//GO:0009055	copper ion binding//electron carrier activity	--	--
comp12299_c0	2.56961	2.56752	21.6548	19.5898	16.2595	12.6932	10.9401	10.2014	12.9696	10.8052	1046	XP_002270531.1	PREDICTED: uncharacterized protein LOC100267948 [Vitis vinifera]	3.94286e-75	GO:0007049//GO:0007067	cell cycle//mitosis	--	--	GO:0005634//GO:0000775	nucleus//chromosome, centromeric region
comp12368_c0	1.59257	1.98576	3.86058	2.10689	2.03021	5.56303	19.7767	11.365	20.8531	22.285	358	--	--	--	--	--	--	--	--	--
comp123976_c0	0	0.309357	0.300716	0.164114	0	1.41816	2.68689	2.90635	3.87743	3.25474	766	XP_002313309.1	predicted protein [Populus trichocarpa]	1.50827e-129	GO:0042254//GO:0006412	ribosome biogenesis//translation	GO:0003735	structural constituent of ribosome	GO:0005840//GO:0005622	ribosome//intracellular
comp12413_c1	3.39025	2.40576	0.935424	5.10501	1.10682	4.2276	3.84468	3.1954	9.86099	8.437	985	XP_002299278.1	predicted protein [Populus trichocarpa]	8.36608e-165	GO:0006412//GO:0042254	translation//ribosome biogenesis	GO:0003735//GO:0005515	structural constituent of ribosome//protein binding	GO:0005840	ribosome
comp12425_c0	62.2988	7.47975	10.4319	12.865	15.1326	16.5329	28.215	29.595	47.5532	48.9437	2267	XP_002323655.1	predicted protein [Populus trichocarpa]	0	GO:0008152	metabolic process	GO:0008483//GO:0030170	transaminase activity//pyridoxal phosphate binding	--	--
comp12426_c0	0.0844029	0	0.636541	1.10665	4.36841	0.125079	2.30343	2.38656	1.16459	0.861186	965	CAN83300.1	hypothetical protein VITISV_044100 [Vitis vinifera]	9.5601e-48	GO:0006508	proteolysis	GO:0004190	aspartic-type endopeptidase activity	--	--
comp12466_c0	0.717962	0.0773645	5.18904	4.1247	2.77627	0.236437	1.93519	0.902264	3.93112	4.96511	1021	CAN61148.1	hypothetical protein VITISV_029171 [Vitis vinifera]	3.44946e-31	--	--	GO:0003677//GO:0008430	DNA binding//selenium binding	--	--
comp12481_c0	3.32258	8.32351	14.6729	10.9681	5.11622	25.0516	37.3331	38.8102	48.7315	47.2245	2344	XP_002267976.2	PREDICTED: uncharacterized protein LOC100263252 [Vitis vinifera]	3.11966e-116	--	--	GO:0003682	chromatin binding	GO:0000785	chromatin
comp12498_c0	2.71496	4.42698	1.74506	1.23616	0.220247	1.18872	0.498947	1.04683	0.364879	0.377748	660	--	--	--	--	--	--	--	--	--
comp12593_c0	1.31369	0	8.0498	13.4328	4.39605	0	3.31961	2.78592	2.58946	1.67549	248	--	--	--	--	--	--	--	--	--
comp12599_c0	0	0.126585	0	0	2.56248	3.77287	1.71513	2.33748	1.15779	1.9977	624	XP_002518402.1	Brain protein, putative [Ricinus communis]	5.09805e-52	GO:0006850	mitochondrial pyruvate transport	--	--	GO:0005743	mitochondrial inner membrane
comp126258_c0	4.90201	4.26639	0.947935	1.06699	0.560813	1.49013	0.127047	0.592343	0.247757	0.641238	648	CAN81633.1	hypothetical protein VITISV_034564 [Vitis vinifera]	2.04845e-37	--	--	--	--	--	--
comp12660_c0	0	0	1.37933	1.31733	0.435218	0.36138	3.69729	6.20577	3.84543	4.97632	334	XP_002304541.1	multidrug resistance protein ABC transporter family [Populus trichocarpa]	2.71271e-13	GO:0006200//GO:0006810//GO:0055085	ATP catabolic process//transport//transmembrane transport	GO:0005524//GO:0042626	ATP binding//ATPase activity, coupled to transmembrane movement of substances	GO:0005886//GO:0016021	plasma membrane//integral to membrane
comp12680_c0	0.0493928	0.431111	2.60754	2.70633	1.54266	0.62217	0.69895	0.791419	0.58416	0.554366	1649	XP_002525301.1	amino acid binding protein, putative [Ricinus communis]	0	GO:0008152	metabolic process	GO:0016597	amino acid binding	--	--
comp12686_c0	0.251385	0	1.4219	0	0.2991	0.496712	1.69396	0.473874	2.72533	2.90695	972	CAN71996.1	hypothetical protein VITISV_023485 [Vitis vinifera]	1.88934e-22	--	--	--	--	--	--
comp12747_c0	4.6631	7.96222	0.293064	0.719719	0.693525	1.49724	1.414	1.61153	2.60429	0.475789	524	--	--	--	--	--	--	--	--	--
comp12752_c0	10.707	12.5961	4.09951	3.57542	5.5586	1.74172	2.60403	2.64311	4.74922	4.91671	693	--	--	--	--	--	--	--	--	--
comp12755_c0	3.67044	7.71246	16.5594	25.9056	26.517	19.5006	24.4682	23.0673	30.5978	30.7692	932	XP_002263563.1	PREDICTED: uncharacterized protein LOC100244079 [Vitis vinifera]	1.28813e-44	--	--	--	--	--	--
comp12805_c0	0	0.103119	2.20525	2.29759	0	1.02422	0.107476	0	0.733569	0.867932	766	XP_003542045.1	PREDICTED: transcription factor MYB46-like [Glycine max]	1.53416e-10	--	--	--	--	--	--
comp12880_c0	24.8002	46.1196	22.6305	23.6808	51.4063	24.0366	43.5747	40.7578	29.7	31.3097	1428	CBI32019.3	unnamed protein product [Vitis vinifera]	0	GO:0006665//GO:0006687//GO:0006807//GO:0005975	sphingolipid metabolic process//glycosphingolipid metabolic process//nitrogen compound metabolic process//carbohydrate metabolic process	GO:0004348	glucosylceramidase activity	--	--
comp128981_c0	0.0989657	0.671839	0.279888	0.458242	0	0.806628	1.80058	2.05211	4.48673	4.44301	823	AAZ83353.1	TTG1-like protein [Gossypium hirsutum]	1.3025e-121	--	--	GO:0005515	protein binding	--	--
comp12947_c0	8.05017	0	3.57129	1.82719	0	1.33332	0.191457	0.0892647	3.45362	3.48652	860	CAN60933.1	hypothetical protein VITISV_022591 [Vitis vinifera]	1.785e-56	GO:0030001//GO:0055085	metal ion transport//transmembrane transport	GO:0046873	metal ion transmembrane transporter activity	GO:0016020	membrane
comp13046_c0	41.3112	33.423	1.36447	1.32007	0.704505	2.63241	5.98495	6.57299	11.6714	10.3377	619	--	--	--	--	--	--	--	--	--
comp13106_c1	43.8282	23.784	24.3421	21.4456	21.6316	23.8709	40.8243	41.8382	51.0187	49.3226	2145	ADN34124.1	serine-rich protein [Cucumis melo subsp. melo]	1.33412e-60	--	--	--	--	--	--
comp1310_c0	2.70949	1.8314	0.309608	0.316812	0.0732675	0	0.0829902	0	0.323683	0.586423	992	XP_003536477.1	PREDICTED: homeobox-leucine zipper protein ANTHOCYANINLESS 2-like [Glycine max]	2.3731e-163	GO:0000917//GO:0006355//GO:0043093	barrier septum assembly//regulation of transcription, DNA-dependent//cytokinesis by binary fission	GO:0003677//GO:0003700//GO:0043565//GO:0008289	DNA binding//sequence-specific DNA binding transcription factor activity//sequence-specific DNA binding//lipid binding	GO:0005667//GO:0005634//GO:0005737	transcription factor complex//nucleus//cytoplasm
comp13117_c0	14.0553	6.29117	0.339747	0	0	1.33519	0	0.33968	0.710384	0.735438	226	--	--	--	--	--	--	--	--	--
comp13169_c0	0.866476	0.560207	2.17823	2.45181	1.03094	2.3541	11.3856	12.5224	12.2403	14.7348	282	--	--	--	GO:0051301//GO:0006801//GO:0007049	cell division//superoxide metabolic process//cell cycle	GO:0016209//GO:0016151//GO:0004784	antioxidant activity//nickel cation binding//superoxide dismutase activity	GO:0016021	integral to membrane
comp13170_c0	0	0	1.3497	1.47318	2.69716	2.9468	2.25111	3.89836	4.70352	2.92164	512	--	--	--	--	--	--	--	--	--
comp131774_c0	3.03826	2.83318	0.110162	0	0.208555	0.086586	0.472461	0.33042	0.34551	0.71539	697	--	--	--	--	--	--	--	--	--
comp13192_c0	5.74932	1.85857	0.501848	0.246492	0	0	0.107616	0	5.66636	5.10576	765	XP_002315514.1	predicted protein [Populus trichocarpa]	2.94928e-24	--	--	--	--	--	--
comp13202_c0	4.77914	0.0986131	2.01303	1.33401	0.362953	0.0753439	0.102779	0.383359	2.70584	2.17877	801	--	--	--	--	--	--	--	--	--
comp132064_c0	0	0	0.976052	12.1396	11.8508	5.5952	1.04652	0.325286	0.680283	1.76069	236	--	--	--	GO:0042546//GO:0009664	cell wall biogenesis//plant-type cell wall organization	GO:0005199	structural constituent of cell wall	GO:0005618	cell wall
comp13206_c0	0.147285	0.428512	0	0.113663	0	0	6.10376	5.13635	7.40315	7.06313	553	--	--	--	--	--	--	--	--	--
comp13222_c0	3.0345	1.13702	1.3003	0.266111	0	0.562113	1.25406	1.56005	6.52519	5.27759	1181	XP_002520220.1	UDP-glucosyltransferase, putative [Ricinus communis]	3.8418e-175	GO:0005975//GO:0008152//GO:0030259	carbohydrate metabolic process//metabolic process//lipid glycosylation	GO:0047215//GO:0016758//GO:0003824	indole-3-acetate beta-glucosyltransferase activity//transferase activity, transferring hexosyl groups//catalytic activity	--	--
comp13248_c0	343.043	63.4377	166.837	212.249	19.0619	15.3633	19.4275	20.3744	18.8544	19.4655	1712	NP_001242366.1	uncharacterized protein LOC100800635 precursor [Glycine max]	0	GO:0006629	lipid metabolic process	GO:0016788	hydrolase activity, acting on ester bonds	--	--
comp13254_c0	67.3528	43.1702	15.5997	18.8401	27.6151	18.3758	23.1991	21.6732	20.6258	20.063	1895	CAN75716.1	hypothetical protein VITISV_007757 [Vitis vinifera]	0	GO:0009069//GO:0006468//GO:0016310	serine family amino acid metabolic process//protein phosphorylation//phosphorylation	GO:0004672//GO:0004674//GO:0005524	protein kinase activity//protein serine/threonine kinase activity//ATP binding	GO:0005615	extracellular space
comp13307_c0	4.22327	8.77657	0.486291	0.232798	0.26919	0.670561	0.609825	0	0.297309	0.307794	270	P22196.1	RecName: Full=Cationic peroxidase 2; AltName: Full=PNPC2; Flags: Precursor	5.26058e-31	GO:0006804//GO:0055114//GO:0006979//GO:0008152	peroxidase reaction//oxidation-reduction process//response to oxidative stress//metabolic process	GO:0020037//GO:0004601//GO:0005488//GO:0016491	heme binding//peroxidase activity//binding//oxidoreductase activity	--	--
comp13358_c0	0	0	0.407696	1.66873	2.95871	2.99082	4.07989	3.53267	2.69946	3.38301	565	--	--	--	GO:0015992//GO:0015986	proton transport//ATP synthesis coupled proton transport	GO:0015078	hydrogen ion transmembrane transporter activity	GO:0000276	mitochondrial proton-transporting ATP synthase complex, coupling factor F(o)
comp13378_c0	0.0621746	1.56772	8.38163	9.07998	18.5559	12.5769	20.958	17.2124	13.242	11.6093	1310	--	--	--	--	--	--	--	--	--
comp13385_c0	0.355671	3.50795	30.3208	15.6315	25.7717	3.40493	5.02946	4.56248	1.75269	2.86329	229	--	--	--	--	--	--	--	--	--
comp13413_c0	0	0.589471	3.43803	3.75257	8.94957	6.75565	15.9738	10.885	6.29008	13.644	268	--	--	--	--	--	--	--	--	--
comp13450_c0	14.6975	10.0964	0	0	0	0.113441	0	0	1.05623	2.18696	532	XP_002276388.1	PREDICTED: uncharacterized protein LOC100245724 [Vitis vinifera]	4.42973e-13	--	--	--	--	--	--
comp13470_c0	0.358279	0.34746	1.80135	3.04139	0.497331	2.15327	2.49474	1.53835	3.72726	2.64017	2046	XP_002520694.1	shikimate dehydrogenase, putative [Ricinus communis]	0	GO:0046486//GO:0019632//GO:0000162//GO:0006071//GO:0006098//GO:0009094//GO:0009395//GO:0019521//GO:0006571//GO:0055114	glycerolipid metabolic process//shikimate metabolic process//tryptophan biosynthetic process//glycerol metabolic process//pentose-phosphate shunt//L-phenylalanine biosynthetic process//phospholipid catabolic process//D-gluconate metabolic process//tyrosine biosynthetic process//oxidation-reduction process	GO:0016616//GO:0048037//GO:0050661//GO:0004764//GO:0004616//GO:0003855//GO:0008889	oxidoreductase activity, acting on the CH-OH group of donors, NAD or NADP as acceptor//cofactor binding//NADP binding//shikimate 3-dehydrogenase (NADP+) activity//phosphogluconate dehydrogenase (decarboxylating) activity//3-dehydroquinate dehydratase activity//glycerophosphodiester phosphodiesterase activity	--	--
comp135219_c0	0.114878	0	0.541486	1.06384	0.8201	0	1.85786	3.68138	3.2834	2.22706	709	XP_003539658.1	PREDICTED: cation/H(+) antiporter 1-like [Glycine max]	9.29942e-69	--	--	--	--	--	--
comp135433_c0	6.22697	5.79737	0.469619	0	0.222267	0	0	0.117382	0	0	654	XP_002273463.1	PREDICTED: homeobox-leucine zipper protein ATHB-52 [Vitis vinifera]	2.11315e-37	GO:0006355	regulation of transcription, DNA-dependent	GO:0003677//GO:0043565//GO:0003700	DNA binding//sequence-specific DNA binding//sequence-specific DNA binding transcription factor activity	GO:0005667//GO:0005634	transcription factor complex//nucleus
comp135529_c0	0.0697725	0.0690464	0	0.549436	0.254131	0.422031	1.72713	2.75129	4.21014	3.63219	1144	ABB84757.1	MYB9 [Malus x domestica]	1.77361e-78	--	--	GO:0003682//GO:0003677	chromatin binding//DNA binding	GO:0000785	chromatin
comp13563_c0	5.4501	4.99188	0	0	0	0.673053	0	0.285381	0.298414	0	269	--	--	--	--	--	--	--	--	--
comp13578_c0	93.8879	86.5082	15.8702	11.9308	9.25424	9.93034	18.8657	18.4212	14.8431	14.2442	1021	XP_002522827.1	Thioredoxin H-type, putative [Ricinus communis]	5.84487e-56	GO:0006118//GO:0045454//GO:0006662	electron transport//cell redox homeostasis//glycerol ether metabolic process	GO:0009055//GO:0015035	electron carrier activity//protein disulfide oxidoreductase activity	--	--
comp13585_c0	0.163552	0.317225	7.09238	10.3497	5.54743	0.605928	1.1572	0.770759	0.161192	0	498	ACU17941.1	unknown [Glycine max]	3.0192e-14	--	--	--	--	--	--
comp136005_c0	3.42542	7.56672	0.179399	0.146859	0	0	0.192351	0	0	0.194169	428	--	--	--	--	--	--	--	--	--
comp13609_c0	13.2697	5.17719	0	0	0	0.113016	0.154169	0	0.300649	0.622505	534	XP_002533292.1	14 kDa proline-rich protein DC2.15 precursor, putative [Ricinus communis]	3.22486e-23	--	--	--	--	--	--
comp1360_c0	3.68063	2.18775	0.111928	0	0	0	0	0	0	0	686	XP_002323463.1	NAC domain protein, IPR003441 [Populus trichocarpa]	1.11334e-41	GO:0006355	regulation of transcription, DNA-dependent	GO:0003677	DNA binding	--	--
comp13774_c0	2.17703	2.04423	4.37328	1.23629	0.0752395	1.24949	0.0852239	0.0794696	0.415494	0.516177	966	XP_002523603.1	Cucumisin precursor, putative [Ricinus communis]	2.05821e-101	GO:0006508	proteolysis	GO:0016787//GO:0004252	hydrolase activity//serine-type endopeptidase activity	--	--
comp13790_c0	3.24867	1.1252	3.6459	1.96983	0.0690232	1.66207	2.18911	1.38517	4.80268	5.52451	1053	XP_002304626.1	predicted protein [Populus trichocarpa]	3.4115e-42	--	--	--	--	--	--
comp13828_c0	13.1297	7.12197	0	0.257604	0	0	0	0	0.438652	0	732	--	--	--	--	--	--	--	--	--
comp13874_c0	6.8546	4.69242	0	0.311166	0	0	0	0	0	0.411408	202	--	--	--	--	--	--	--	--	--
comp13883_c0	0.179271	0.115905	1.74634	1.01454	0.266623	1.63827	1.38922	1.68968	4.59319	3.96316	1363	--	--	--	GO:0031145//GO:0030071	anaphase-promoting complex-dependent proteasomal ubiquitin-dependent protein catabolic process//regulation of mitotic metaphase/anaphase transition	--	--	GO:0005680	anaphase-promoting complex
comp13976_c1	9.41439	8.41974	2.21877	2.91711	0.827371	1.00408	1.15343	1.00833	2.31823	2.47421	1142	XP_002325042.1	predicted protein [Populus trichocarpa]	1.54399e-177	GO:0009069//GO:0016310//GO:0006468	serine family amino acid metabolic process//phosphorylation//protein phosphorylation	GO:0005524//GO:0004672//GO:0004674	ATP binding//protein kinase activity//protein serine/threonine kinase activity	--	--
comp13979_c0	19.9024	11.137	0.0385262	0.0315381	0.0364683	0.0302812	0	0	0.120833	0.0833964	1993	XP_002269665.2	PREDICTED: cytochrome P450 87A3-like [Vitis vinifera]	2.77167e-42	GO:0055114	oxidation-reduction process	GO:0016705//GO:0005506//GO:0020037	oxidoreductase activity, acting on paired donors, with incorporation or reduction of molecular oxygen//iron ion binding//heme binding	--	--
comp14038_c0	0	0.200775	10.0151	6.93723	10.6956	7.47014	19.8244	21.0533	13.7565	17.2324	299	--	--	--	--	--	--	--	--	--
comp14047_c0	2.0938	7.31005	1.57908	1.61582	0.560525	0.62057	0.423272	0.98673	3.50809	4.27486	389	--	--	--	--	--	--	--	--	--
comp140614_c0	2.34807	6.11988	0	0.113253	0.654787	0.652437	0	0.13832	0.289273	0.299476	555	--	--	--	--	--	--	--	--	--
comp14150_c0	0	0.192656	4.12005	7.6653	3.7227	5.44626	2.61035	3.18305	1.95789	1.21616	410	--	--	--	--	--	--	--	--	--
comp14188_c0	4.3042	4.17422	2.80912	2.38476	1.8712	2.04439	2.45417	1.76836	5.65612	4.84213	738	--	--	--	--	--	--	--	--	--
comp14201_c0	0	0	5.21026	3.14277	2.33619	2.57352	15.2892	11.5151	16.3414	13.9497	280	--	--	--	--	--	--	--	--	--
comp142195_c0	0	0.0782071	0.0760225	0.0622331	0.647656	1.74001	1.71174	2.0522	0.794786	1.39879	1010	--	--	--	GO:0042254	ribosome biogenesis	--	--	GO:0005634	nucleus
comp14252_c0	9.54211	26.6051	0.321267	0.262994	0	0	0	0.160602	0.167936	0	478	--	--	--	--	--	--	--	--	--
comp14263_c0	37.6316	44.7513	102.19	114.64	61.6434	67.5618	64.9903	63.8453	52.1099	53.2276	2061	XP_002302734.1	predicted protein [Populus trichocarpa]	0	GO:0006106//GO:0019643//GO:0042128//GO:0006979//GO:0006099//GO:0048868//GO:0009651	fumarate metabolic process//reductive tricarboxylic acid cycle//nitrate assimilation//response to oxidative stress//tricarboxylic acid cycle//pollen tube development//response to salt stress	GO:0016829//GO:0004333	lyase activity//fumarate hydratase activity	GO:0005739//GO:0045239//GO:0005829	mitochondrion//tricarboxylic acid cycle enzyme complex//cytosol
comp14288_c0	5.66366	8.89282	0.508495	0.416261	0.240667	0.199836	0.545207	0	0.797418	1.3759	302	--	--	--	--	--	--	--	--	--
comp143028_c0	0	0.470974	0	0.214158	0	0.205623	2.10374	2.09247	1.50427	2.12362	1174	XP_002298058.1	cytochrome P450 [Populus trichocarpa]	6.47586e-113	GO:0055114	oxidation-reduction process	GO:0016491//GO:0016705//GO:0005506//GO:0005488//GO:0020037	oxidoreductase activity//oxidoreductase activity, acting on paired donors, with incorporation or reduction of molecular oxygen//iron ion binding//binding//heme binding	--	--
comp143687_c0	2.52209	3.45308	0.419578	0.686945	0.794332	0.879424	0	0	0.292435	0.454123	549	--	--	--	--	--	--	--	--	--
comp14371_c0	4.4215	4.0623	0.658138	0.538761	0.207661	0.17243	0	0.219336	0.458705	0.237441	350	--	--	--	--	--	--	--	--	--
comp14377_c0	8.93531	6.66575	0	1.85649	0.306672	0.254643	0.347368	0	3.72577	3.85717	237	--	--	--	--	--	--	--	--	--
comp14397_c0	0.360393	0.349509	5.77569	5.00619	11.256	6.4089	12.3125	6.79359	8.16941	6.25122	226	--	--	--	--	--	--	--	--	--
comp144566_c0	1.86435	3.7291	0.439386	0.089922	0.207958	0.949721	0.471109	0.658949	0.344521	0	699	--	--	--	--	--	--	--	--	--
comp144844_c0	7.40443	3.26401	2.85556	1.5584	0.300336	0.997528	0.340191	0	1.32683	0.686814	242	--	--	--	--	--	--	--	--	--
comp14584_c0	4.37309	6.36154	0	0.210924	0.487795	0.607555	0.276263	0.257609	1.34687	1.67324	298	--	--	--	--	--	--	--	--	--
comp145956_c0	0	0	0.25637	0.104934	0	0.201504	1.09952	1.2816	2.81426	2.35856	599	CAN77808.1	hypothetical protein VITISV_017600 [Vitis vinifera]	1.09267e-14	--	--	--	--	GO:0005737	cytoplasm
comp14616_c0	49.649	30.6185	9.10311	7.01994	13.737	9.31181	13.0392	11.5547	13.0755	13.5366	2910	BAI79272.1	LysM type receptor kinase [Lotus japonicus]	0	GO:0006468//GO:0009069//GO:0016998//GO:0016310	protein phosphorylation//serine family amino acid metabolic process//cell wall macromolecule catabolic process//phosphorylation	GO:0004672//GO:0003779//GO:0004674//GO:0005524	protein kinase activity//actin binding//protein serine/threonine kinase activity//ATP binding	GO:0016021	integral to membrane
comp14672_c0	0	0	0	0.227737	2.37005	8.52778	6.26396	3.94408	4.65353	5.72096	276	--	--	--	--	--	--	--	--	--
comp14750_c0	0	0.264178	3.20998	2.41752	1.70157	3.53222	7.02114	4.36471	4.85802	6.39126	598	--	--	--	--	--	--	--	--	--
comp14771_c0	0	0	3.19136	5.11852	13.7313	0.982907	2.41348	1.7504	0.522954	0.812096	307	--	--	--	--	--	--	--	--	--
comp14793_c0	5.56287	0.30537	8.01469	7.85693	0.468308	1.71097	0.530453	0.593564	2.79302	3.64118	776	XP_002297997.1	predicted protein [Populus trichocarpa]	4.28001e-104	--	--	--	--	--	--
comp14875_c0	0	0.122085	0	0	0	0	3.43557	2.61034	4.09431	3.72493	647	CBI27149.3	unnamed protein product [Vitis vinifera]	2.48961e-102	GO:0055114	oxidation-reduction process	GO:0020037//GO:0016705//GO:0005506	heme binding//oxidoreductase activity, acting on paired donors, with incorporation or reduction of molecular oxygen//iron ion binding	--	--
comp14877_c0	0.412067	4.67787	9.61408	8.18929	35.9791	7.83637	11.8015	12.8323	6.24801	6.04652	591	XP_003632753.1	PREDICTED: putative phytosulfokines 6-like isoform 1 [Vitis vinifera]	2.85613e-17	GO:0008283//GO:0040007//GO:0007165//GO:0034755//GO:0006826	cell proliferation//growth//signal transduction//iron ion transmembrane transport//iron ion transport	GO:0005381//GO:0008083	iron ion transmembrane transporter activity//growth factor activity	GO:0005576//GO:0016021	extracellular region//integral to membrane
comp14911_c0	5.35581	5.69094	0.47632	0.0779845	0.0901754	0.449259	0.714993	0.571471	0.597569	0.412429	806	--	--	--	--	--	--	--	--	--
comp149216_c0	0	0	1.67892	3.02366	0.741647	0	0.600046	0.447625	0	0	686	XP_002524452.1	Leucine-rich repeat receptor protein kinase EXS precursor, putative [Ricinus communis]	3.10173e-65	GO:0016310//GO:0009069//GO:0006118//GO:0006468//GO:0017004	phosphorylation//serine family amino acid metabolic process//electron transport//protein phosphorylation//cytochrome complex assembly	GO:0045158//GO:0004674//GO:0005524//GO:0004672	electron transporter, transferring electrons within cytochrome b6/f complex of photosystem II activity//protein serine/threonine kinase activity//ATP binding//protein kinase activity	GO:0009512	cytochrome b6f complex
comp149301_c0	2.29838	4.04001	0.270839	0.88685	0.128186	0.425753	0	0	0.566302	1.17255	567	--	--	--	--	--	--	--	--	--
comp14942_c0	0.351289	0.17034	2.53104	2.92745	2.44063	1.39442	0.862321	0.993296	0.865548	0.819268	3246	XP_002320375.1	predicted protein [Populus trichocarpa]	9.42599e-125	GO:0055114//GO:0006118//GO:0006123//GO:0009060//GO:0015992	oxidation-reduction process//electron transport//mitochondrial electron transport, cytochrome c to oxygen//aerobic respiration//proton transport	GO:0004129//GO:0009055//GO:0020037//GO:0005506	cytochrome-c oxidase activity//electron carrier activity//heme binding//iron ion binding	GO:0016021//GO:0045277	integral to membrane//respiratory chain complex IV
comp14958_c0	4.68688	4.26818	0.269413	0.352873	0.0510045	0.0847024	0.751047	0.754208	2.19696	1.45797	1425	XP_002531943.1	conserved hypothetical protein [Ricinus communis]	8.55761e-153	--	--	--	--	GO:0016021	integral to membrane
comp14977_c0	7.73322	3.42686	0.499671	0.272692	0.15766	0.785472	0.535746	0	0.522386	0.36054	461	--	--	--	--	--	--	--	--	--
comp15002_c0	12.3637	53.3256	4.39635	8.20218	4.83897	19.3668	33.3252	32.3017	44.5726	45.9232	751	CAN69977.1	hypothetical protein VITISV_011279 [Vitis vinifera]	3.4386e-35	--	--	--	--	--	--
comp15036_c0	1.03513	0.264178	22.4955	34.4755	3.06283	1.04957	12.1149	11.9645	11.4906	10.8953	1495	BAE48668.1	Alcohol acyl-transferase [Prunus mume]	1.12608e-174	GO:0008152	metabolic process	GO:0016746//GO:0016747//GO:0016740	transferase activity, transferring acyl groups//transferase activity, transferring acyl groups other than amino-acyl groups//transferase activity	GO:0016021	integral to membrane
comp150453_c0	5.97501	3.04977	0.0592917	0.194148	0	0.0466027	0.317862	0.05928	0.247949	0.320867	1295	XP_002282839.2	PREDICTED: putative lipid phosphate phosphatase 3, chloroplastic-like isoform 1 [Vitis vinifera]	1.30728e-167	--	--	GO:0003824	catalytic activity	GO:0016020	membrane
comp15124_c0	8.40237	7.88577	13.7979	17.5713	20.3145	15.4642	10.1367	9.32452	5.08086	5.53108	601	--	--	--	--	--	--	--	--	--
comp151301_c0	2.87297	2.22897	1.62503	0.443425	0	1.06438	0.145196	0.135393	1.41576	1.46422	567	Q2PCF1.1	RecName: Full=Pleiotropic drug resistance protein 2; AltName: Full=NpPDR2	1.06077e-78	GO:0006576	cellular biogenic amine metabolic process	GO:0017111//GO:0016887//GO:0003924//GO:0005525//GO:0005524//GO:0000166	nucleoside-triphosphatase activity//ATPase activity//GTPase activity//GTP binding//ATP binding//nucleotide binding	GO:0016020	membrane
comp15186_c0	0.358017	9.43564	2.7338	3.17731	0.287531	4.64234	11.58	11.338	15.0667	16.4748	2275	XP_002527414.1	cytochrome P450, putative [Ricinus communis]	0	GO:0006118//GO:0055114	electron transport//oxidation-reduction process	GO:0009055//GO:0004497//GO:0020037//GO:0005506//GO:0016705	electron carrier activity//monooxygenase activity//heme binding//iron ion binding//oxidoreductase activity, acting on paired donors, with incorporation or reduction of molecular oxygen	--	--
comp15193_c0	4.28896	2.50241	0.105761	0.7792	0	0.997528	0	0.634443	0.995124	0.686814	726	XP_002274639.2	PREDICTED: putative leucine-rich repeat receptor-like serine/threonine-protein kinase At2g24130-like [Vitis vinifera]	4.28396e-63	GO:0016310//GO:0009069//GO:0006468	phosphorylation//serine family amino acid metabolic process//protein phosphorylation	GO:0004674//GO:0005524//GO:0004672//GO:0043565	protein serine/threonine kinase activity//ATP binding//protein kinase activity//sequence-specific DNA binding	GO:0016021	integral to membrane
comp152020_c0	0	0	0.126495	0	0.359216	0.198848	0.542513	1.51765	3.17391	3.01202	607	XP_003547065.1	PREDICTED: vinorine synthase-like [Glycine max]	3.5991e-42	--	--	GO:0016747	transferase activity, transferring acyl groups other than amino-acyl groups	--	--
comp15221_c0	2.92047	4.56312	0	0.12521	0.289567	0.36066	0.163997	0.152924	0.159907	0	502	CBI21372.3	unnamed protein product [Vitis vinifera]	3.20506e-47	--	--	--	--	--	--
comp15280_c0	0.182416	0	2.32154	4.71592	3.2556	2.02745	0.553144	0.773694	1.0787	0.651435	893	XP_002529720.1	conserved hypothetical protein [Ricinus communis]	1.99428e-17	--	--	--	--	--	--
comp15295_c0	6.57362	9.7959	0.906883	1.11358	5.4368	0.950401	0.16206	1.81341	0.790092	0.163591	508	XP_002282712.1	PREDICTED: F-box protein PP2-B10-like [Vitis vinifera]	3.00524e-18	--	--	GO:0005515	protein binding	--	--
comp153165_c0	4.46617	2.39361	0.44319	0.0907005	0	0	0.593985	0.553879	0.231669	0.35976	693	XP_002527846.1	Flavonol 3-sulfotransferase, putative [Ricinus communis]	6.04978e-82	--	--	GO:0008146//GO:0016740	sulfotransferase activity//transferase activity	--	--
comp15323_c0	1.48489	0.053335	0.518452	1.78253	0	0.0407498	0.166765	0.051835	0.596224	0.953934	1481	XP_002263787.2	PREDICTED: protein WAX2-like [Vitis vinifera]	0	GO:0006633//GO:0055114	fatty acid biosynthetic process//oxidation-reduction process	GO:0016491//GO:0005506	oxidoreductase activity//iron ion binding	GO:0016021	integral to membrane
comp15330_c0	45.5323	30.0299	19.6138	23.3997	11.9457	5.49727	8.15112	7.44874	6.19933	8.22817	505	AAU21294.1	DND1-like protein [Solanum tuberosum]	1.34064e-16	--	--	--	--	--	--
comp15350_c0	12.8489	0	0.205301	0.336126	0	0.806824	5.5031	6.77567	40.4071	36.4415	374	--	--	--	--	--	--	--	--	--
comp15359_c0	0	0	2.0206	4.43993	4.42934	1.00305	0.114025	0	0	0	722	XP_002317426.1	predicted protein [Populus trichocarpa]	7.48237e-34	GO:0030001//GO:0006810	metal ion transport//transport	GO:0046872	metal ion binding	GO:0016021	integral to membrane
comp15369_c0	8.84587	5.50334	0	0.257604	0.446812	0.371007	0.168701	0.157311	0.986968	0.510888	488	--	--	--	--	--	--	--	--	--
comp15384_c0	0	0	1.13752	1.96585	0.717841	0.198685	0.880858	0.884565	0.396412	0.889184	1215	XP_002314147.1	predicted protein [Populus trichocarpa]	1.59099e-138	GO:0006508	proteolysis	GO:0004252//GO:0008233	serine-type endopeptidase activity//peptidase activity	--	--
comp15394_c0	3.63309	3.85113	1.19475	0.978042	1.05554	0.688646	0.512405	0.875979	1.08252	0.689664	964	XP_002304699.1	predicted protein [Populus trichocarpa]	0	GO:0016310//GO:0006468//GO:0009069	phosphorylation//protein phosphorylation//serine family amino acid metabolic process	GO:0005524//GO:0004674//GO:0004672	ATP binding//protein serine/threonine kinase activity//protein kinase activity	GO:0016021	integral to membrane
comp15436_c0	3.79158	4.22183	0.264768	1.73394	0	0.208105	0.425826	0	0.415207	0.429851	580	ADZ05814.1	adenylate isopentenyltransferase [Malus x domestica]	3.35728e-60	GO:0043419//GO:0008033	urea catabolic process//tRNA processing	GO:0005524//GO:0016151	ATP binding//nickel cation binding	--	--
comp15447_c0	40.3485	17.939	1.41753	1.16041	1.11818	0.185694	0.506624	0.236208	0.98798	0.767118	325	--	--	--	--	--	--	--	--	--
comp15449_c1	17.1663	15.8805	11.0187	10.288	15.4815	15.6063	20.92	21.9172	30.7175	27.453	1338	XP_002315001.1	predicted protein [Populus trichocarpa]	9.7688e-90	--	--	--	--	--	--
comp15469_c0	0.578334	0.233696	0.63607	0.111578	0.215034	0.178552	3.60482	3.1343	4.7974	4.86825	1690	BAB02733.1	transposase-like protein [Arabidopsis thaliana]	1.69549e-50	--	--	GO:0046983	protein dimerization activity	--	--
comp15474_c0	4.99983	3.57406	0.60818	0	0.287847	0.478023	1.4672	0.760075	2.86123	2.63301	505	--	--	--	--	--	--	--	--	--
comp15483_c0	39.0443	38.8183	17.5807	17.3977	5.90033	12.4709	8.22656	8.49826	8.73825	12.6037	271	XP_003590866.1	Subtilisin-like protease [Medicago truncatula]	4.19727e-36	GO:0006508//GO:0043086	proteolysis//negative regulation of catalytic activity	GO:0004252//GO:0042802	serine-type endopeptidase activity//identical protein binding	GO:0005576	extracellular region
comp15510_c0	8.12071	0.187511	13.1693	10.1464	5.34866	1.39684	25.5041	21.9596	21.6286	23.4281	1685	XP_002517062.1	meiotic recombination protein dmc1, putative [Ricinus communis]	4.79822e-169	GO:0006281//GO:0007131//GO:0009432	DNA repair//reciprocal meiotic recombination//SOS response	GO:0008094//GO:0005524//GO:0003697//GO:0003677	DNA-dependent ATPase activity//ATP binding//single-stranded DNA binding//DNA binding	GO:0005634	nucleus
comp15524_c0	1.375	2.03944	16.241	44.9417	28.1061	18.1591	8.74768	8.23327	4.02563	3.63118	2014	XP_002322254.1	predicted protein [Populus trichocarpa]	0	GO:0019497//GO:0006771	hexachlorocyclohexane metabolic process//riboflavin metabolic process	GO:0016787//GO:0003993//GO:0046872	hydrolase activity//acid phosphatase activity//metal ion binding	GO:0005618	cell wall
comp15527_c0	6.74905	4.76017	0.2892	0.118372	0	0.113654	0	0.144572	0.151174	0	531	XP_002522191.1	RING-H2 finger protein ATL1L, putative [Ricinus communis]	2.30451e-46	GO:0016567	protein ubiquitination	GO:0043169//GO:0005515//GO:0046872//GO:0004842//GO:0008270	cation binding//protein binding//metal ion binding//ubiquitin-protein ligase activity//zinc ion binding	GO:0005680	anaphase-promoting complex
comp15548_c0	0.179997	0.0872808	1.58062	1.11126	1.20466	2.46737	1.54646	0.933087	3.63669	2.9385	905	--	--	--	--	--	--	--	--	--
comp15577_c0	2.49971	3.13229	0.785501	0.803778	0.278829	1.62066	0.421107	0.196337	2.56628	1.80662	782	ADW77260.1	CLE06 protein [Glycine max]	4.84639e-07	--	--	--	--	--	--
comp15579_c0	61.545	78.9891	8.92822	7.30878	3.04248	3.9298	3.06331	3.21353	3.36028	6.95758	215	AEI84328.1	ubiquitin-protein ligase E3 [Jatropha curcas]	6.35775e-10	--	--	--	--	--	--
comp15611_c0	4.01665	6.31047	0.210364	0.51662	0.199127	0.330687	0.225552	0.210322	3.29891	4.32599	365	--	--	--	--	--	--	--	--	--
comp15629_c0	6.31743	6.55866	0.277194	0.226915	0.131194	0.108936	0.44581	0.277139	1.15918	1.8001	554	XP_003594777.1	DNA-directed RNA polymerase II subunit RPB9 [Medicago truncatula]	1.01834e-56	GO:0006351//GO:0006206//GO:0006144	transcription, DNA-dependent//pyrimidine nucleobase metabolic process//purine nucleobase metabolic process	GO:0008270//GO:0003899//GO:0046872//GO:0003677//GO:0003676	zinc ion binding//DNA-directed RNA polymerase activity//metal ion binding//DNA binding//nucleic acid binding	GO:0005634//GO:0005730	nucleus//nucleolus
comp15638_c0	2.44559	5.54883	1.3031	0.24617	0	0.0787865	0.322427	0.200438	0.314387	0.650949	766	--	--	--	GO:0006886//GO:0006888	intracellular protein transport//ER to Golgi vesicle-mediated transport	GO:0008270	zinc ion binding	GO:0030127	COPII vesicle coat
comp15765_c0	3.47329	2.33262	2.61945	0.13402	0	0	0	0.16041	0	0.177195	469	XP_002517541.1	Gibberellin 20 oxidase, putative [Ricinus communis]	4.82547e-77	GO:0055114//GO:0006260//GO:0016102	oxidation-reduction process//DNA replication//diterpenoid biosynthetic process	GO:0016707//GO:0005506//GO:0016706//GO:0016491	gibberellin 3-beta-dioxygenase activity//iron ion binding//oxidoreductase activity, acting on paired donors, with incorporation or reduction of molecular oxygen, 2-oxoglutarate as one donor, and incorporation of one atom each of oxygen into both donors//oxidoreductase activity	GO:0000808//GO:0005634	origin recognition complex//nucleus
comp15768_c0	11.9998	7.12793	0.424214	0.347268	0.803109	0.666856	0.303228	0.848261	1.03483	0.612188	543	--	--	--	--	--	--	--	--	--
comp1576_c0	0	0	0.671178	1.09887	4.82848	0.474785	2.23087	1.34209	1.19287	1.01701	1144	XP_002319197.1	predicted protein [Populus trichocarpa]	8.70817e-67	GO:0046487//GO:0006338//GO:0006355//GO:0019643//GO:0006099	glyoxylate metabolic process//chromatin remodeling//regulation of transcription, DNA-dependent//reductive tricarboxylic acid cycle//tricarboxylic acid cycle	GO:0043565//GO:0003700//GO:0003994//GO:0003677	sequence-specific DNA binding//sequence-specific DNA binding transcription factor activity//aconitate hydratase activity//DNA binding	GO:0005634//GO:0005667//GO:0042025	nucleus//transcription factor complex//host cell nucleus
comp15803_c0	5.87371	5.69633	0.492197	0.30219	0.232953	0.386862	0.527733	0.73815	0.514573	0.799081	624	--	--	--	--	--	--	--	--	--
comp15810_c0	0	0	2.11329	1.26864	1.46696	0.885878	3.92749	3.80317	6.1862	5.1845	545	--	--	--	--	--	--	--	--	--
comp15818_c0	0.131794	0	0.621219	0.101708	0.940859	0.683581	6.26106	5.093	3.63698	3.09288	618	--	--	--	--	--	--	--	--	--
comp15839_c0	6.10866	2.36967	0	0	0.181703	0.603505	0.823263	0.383838	0.802734	1.66209	400	--	--	--	--	--	--	--	--	--
comp15882_c0	3.4659	16.0075	43.0979	148.354	718.204	101.065	120.112	117.055	52.4583	48.5829	987	XP_002512499.1	conserved hypothetical protein [Ricinus communis]	4.23481e-76	GO:0006950	response to stress	--	--	--	--
comp15892_c2	2.11848	0	4.24918	2.43491	5.9931	0.400778	9.74385	9.38884	9.10727	9.19806	1807	--	--	--	--	--	--	--	--	--
comp15897_c0	8.26802	4.09447	2.48756	0.814542	0.627917	1.40774	0.177811	1.16063	0.52013	1.25644	463	--	--	--	--	--	--	--	--	--
comp15898_c0	0	0.0793064	2.15855	3.02918	1.09314	0.727114	0.578599	0.154152	0.483575	0.333753	996	--	--	--	--	--	--	--	--	--
comp15903_c0	0.092872	0	1.13817	0.645039	1.07738	1.57379	1.59208	2.18748	2.47136	1.98996	877	--	--	--	--	--	--	--	--	--
comp159048_c0	0	0	1.9116	3.12973	0.452374	0.626042	0	0	0.166542	0.344832	482	ABW03082.1	1-aminocyclopropane 1-carboxylate synthase 3 [Prunus salicina]	2.76956e-99	GO:0009058	biosynthetic process	GO:0030170//GO:0003824	pyridoxal phosphate binding//catalytic activity	--	--
comp15925_c0	4.37113	4.38043	0.274715	0.112443	0.390061	0	0.294549	0.411991	0.143602	0.148666	559	--	--	--	--	--	--	--	--	--
comp15933_c0	0	0	3.37288	18.2395	16.9026	22.1441	6.38189	6.14934	5.60047	2.79162	387	--	--	--	--	--	--	--	--	--
comp159346_c0	0	0	0	0.129332	0.2991	0	1.01637	1.26366	3.13826	2.73595	486	XP_002528664.1	ccaat-binding transcription factor subunit A, putative [Ricinus communis]	2.89999e-41	--	--	GO:0043565	sequence-specific DNA binding	GO:0005622	intracellular
comp15975_c0	20.1993	25.0238	11.5174	21.7933	15.1177	10.8631	5.43354	7.52323	7.87803	9.64012	500	--	--	--	--	--	--	--	--	--
comp15978_c0	0	0	5.50414	9.91269	20.059	20.3331	21.2455	19.2607	14.9613	16.3826	279	--	--	--	--	--	--	--	--	--
comp15978_c1	0.520439	0	3.925	5.42204	12.5393	11.1832	11.047	12.7537	6.92454	8.76181	313	--	--	--	--	--	--	--	--	--
comp16004_c1	0.318159	0.308551	5.09885	9.33011	4.8265	0.942976	1.28635	1.19949	1.88141	1.29851	256	--	--	--	--	--	--	--	--	--
comp16013_c0	1.92399	3.34902	1.90678	1.29442	0.484249	2.55877	0.598374	0.464976	0.680695	0.503358	1651	XP_002881366.1	hypothetical protein ARALYDRAFT_482458 [Arabidopsis lyrata subsp. lyrata]	1.87282e-17	--	--	GO:0005515	protein binding	--	--
comp16044_c0	2.69698	3.83612	0.338997	0.416261	0	0.133224	0	0.169465	0	0.183454	453	XP_002284968.1	PREDICTED: gibberellin 20 oxidase 3 [Vitis vinifera]	9.41023e-67	GO:0055114	oxidation-reduction process	GO:0005506//GO:0016706	iron ion binding//oxidoreductase activity, acting on paired donors, with incorporation or reduction of molecular oxygen, 2-oxoglutarate as one donor, and incorporation of one atom each of oxygen into both donors	GO:0016020	membrane
comp16045_c0	0.384192	0	3.98401	5.92976	0	1.42336	0	0.181056	1.69824	0.784004	424	--	--	--	--	--	--	--	--	--
comp16049_c1	4.60392	5.02404	0	0.222104	0.256825	0	0.67878	0.9874	1.22916	0.880966	849	XP_003610287.1	Heat-shock protein [Medicago truncatula]	6.17517e-126	--	--	GO:0005524	ATP binding	--	--
comp16065_c0	1.007	2.06808	20.4951	14.7635	29.0197	34.2352	60.8927	65.4066	82.4311	83.8902	1375	XP_002281819.1	PREDICTED: uncharacterized protein LOC100242197 [Vitis vinifera]	3.75837e-59	--	--	--	--	--	--
comp16102_c0	3.55413	0.574466	0.977235	3.99989	19.4879	14.2647	1.94589	3.0707	2.91903	2.41758	550	--	--	--	GO:0000398//GO:0006355	mRNA splicing, via spliceosome//regulation of transcription, DNA-dependent	--	--	GO:0005634	nucleus
comp16117_c0	4.2311	0.186515	8.70265	8.83093	0	5.55766	0.38879	0.362539	2.08502	1.96233	847	ADV57642.1	copper binding protein 7 [Gossypium hirsutum]	9.08342e-63	GO:0006118	electron transport	GO:0009055//GO:0005507	electron carrier activity//copper ion binding	--	--
comp16131_c0	1.26355	0	1.66385	1.34657	2.36246	0.133749	3.26386	3.45936	3.28131	2.63986	4061	AAB82639.1	putative non-LTR retroelement reverse transcriptase [Arabidopsis thaliana]	8.64489e-77	GO:0006278	RNA-dependent DNA replication	GO:0003723//GO:0003964	RNA binding//RNA-directed DNA polymerase activity	--	--
comp16195_c0	0.439314	0.170419	5.05258	8.20444	2.58736	2.53902	1.68738	1.65626	1.29892	1.07579	927	CBI31960.3	unnamed protein product [Vitis vinifera]	7.99186e-89	GO:0006118//GO:0045454//GO:0015074	electron transport//cell redox homeostasis//DNA integration	GO:0015035//GO:0009055//GO:0003677//GO:0005515	protein disulfide oxidoreductase activity//electron carrier activity//DNA binding//protein binding	--	--
comp16203_c0	33.6423	36.8289	31.137	33.1479	35.9127	39.9695	40.5872	42.509	34.3845	36.2569	2503	XP_002269731.1	PREDICTED: E3 ubiquitin-protein ligase RNF167-like [Vitis vinifera]	3.18782e-170	GO:0016567//GO:0006810	protein ubiquitination//transport	GO:0005515//GO:0004842//GO:0008270//GO:0005215//GO:0046872	protein binding//ubiquitin-protein ligase activity//zinc ion binding//transporter activity//metal ion binding	GO:0016020//GO:0005680	membrane//anaphase-promoting complex
comp16218_c0	5.51543	9.07815	0	0.098985	0.228918	0	0.388943	0.120894	0.632074	0.130873	635	XP_002533544.1	cytochrome P450, putative [Ricinus communis]	7.36129e-19	GO:0055114	oxidation-reduction process	GO:0020037//GO:0004497//GO:0046872//GO:0005506//GO:0016705	heme binding//monooxygenase activity//metal ion binding//iron ion binding//oxidoreductase activity, acting on paired donors, with incorporation or reduction of molecular oxygen	--	--
comp16242_c0	30.1394	43.6747	44.7383	42.9283	63.7284	49.34	71.7574	70.1442	61.4563	59.6456	1924	ACL51019.1	F-box family protein [Citrus trifoliata]	0	--	--	GO:0005515	protein binding	GO:0019028//GO:0005680	viral capsid//anaphase-promoting complex
comp16276_c0	474.598	7.66501	42.3793	5.65212	0.450737	0.187133	0.255275	0.238039	9.0852	10.2985	645	--	--	--	--	--	--	--	--	--
comp16282_c0	0	0	2.52298	1.51459	0	0.462709	0	0.168166	0.263768	0.546141	913	XP_002523596.1	cinnamoyl-CoA reductase, putative [Ricinus communis]	1.54321e-159	GO:0008207//GO:0008152//GO:0008210//GO:0055114//GO:0008209//GO:0044237//GO:0009813//GO:0006694	C21-steroid hormone metabolic process//metabolic process//estrogen metabolic process//oxidation-reduction process//androgen metabolic process//cellular metabolic process//flavonoid biosynthetic process//steroid biosynthetic process	GO:0016491//GO:0000166//GO:0016616//GO:0050662//GO:0045552//GO:0003824//GO:0003854	oxidoreductase activity//nucleotide binding//oxidoreductase activity, acting on the CH-OH group of donors, NAD or NADP as acceptor//coenzyme binding//dihydrokaempferol 4-reductase activity//catalytic activity//3-beta-hydroxy-delta5-steroid dehydrogenase activity	--	--
comp16287_c0	2.82385	0.966556	0.417581	0.940055	0.148229	0.205134	0.671595	0.417499	2.29197	2.20331	1471	XP_002298405.1	predicted protein [Populus trichocarpa]	0	GO:0006081//GO:0008152//GO:0006412//GO:0006558//GO:0006096//GO:0006570//GO:0042254//GO:0006547//GO:0055114//GO:0006094	cellular aldehyde metabolic process//metabolic process//translation//L-phenylalanine metabolic process//glycolysis//tyrosine metabolic process//ribosome biogenesis//histidine metabolic process//oxidation-reduction process//gluconeogenesis	GO:0016491//GO:0003735//GO:0004030	oxidoreductase activity//structural constituent of ribosome//aldehyde dehydrogenase [NAD(P)+] activity	GO:0005783//GO:0016020//GO:0005840//GO:0005622	endoplasmic reticulum//membrane//ribosome//intracellular
comp16295_c0	0.0923455	0.0895568	0.783497	0.783912	0.576836	0.280541	6.16047	4.37976	7.00799	5.65337	882	--	--	--	--	--	--	--	--	--
comp16323_c0	0.337962	0.327756	0	0	0	0	3.75763	5.25587	5.49589	6.03111	482	ADL36702.1	GRF domain class transcription factor [Malus x domestica]	3.04542e-33	GO:0006355	regulation of transcription, DNA-dependent	GO:0016818//GO:0005524	hydrolase activity, acting on acid anhydrides, in phosphorus-containing anhydrides//ATP binding	GO:0005634	nucleus
comp16328_c0	1.05718	0.534915	0.77996	0.673958	0.984398	3.74704	7.10831	7.01826	8.74309	9.05145	1772	CBI25069.3	unnamed protein product [Vitis vinifera]	2.92003e-142	--	--	GO:0046983	protein dimerization activity	--	--
comp16401_c1	47.3635	17.3909	81.2968	62.4329	28.9504	29.9217	91.0432	79.8203	58.4174	58.5223	595	--	--	--	--	--	GO:0003677	DNA binding	--	--
comp16449_c0	41.3051	47.0758	51.2018	54.7723	54.1564	47.5201	51.0133	50.8931	45.079	46.6865	3857	XP_002277306.1	PREDICTED: calcium-transporting ATPase 4, endoplasmic reticulum-type-like [Vitis vinifera]	0	GO:0006812//GO:0010042//GO:0006828//GO:0008152//GO:0017004//GO:0006816//GO:0030026//GO:0046686//GO:0006118	cation transport//response to manganese ion//manganese ion transport//metabolic process//cytochrome complex assembly//calcium ion transport//cellular manganese ion homeostasis//response to cadmium ion//electron transport	GO:0005524//GO:0015662//GO:0046872//GO:0045158//GO:0000166	ATP binding//ATPase activity, coupled to transmembrane movement of ions, phosphorylative mechanism//metal ion binding//electron transporter, transferring electrons within cytochrome b6/f complex of photosystem II activity//nucleotide binding	GO:0009512//GO:0016021//GO:0005789//GO:0005886	cytochrome b6f complex//integral to membrane//endoplasmic reticulum membrane//plasma membrane
comp16451_c0	5.99623	6.78596	5.02464	2.95639	3.26992	1.48099	1.01014	1.4129	0.820791	0.679791	489	--	--	--	--	--	GO:0005515	protein binding	--	--
comp16453_c0	5.49654	2.42298	0	0	0	0	0	0.235483	0.246237	0	326	--	--	--	--	--	--	--	--	--
comp16518_c0	32.7069	33.0524	57.0615	45.6051	61.7844	53.1297	67.77	64.9087	55.2076	55.3701	1534	XP_002517148.1	5&apos;-nucleotidase surE, putative [Ricinus communis]	8.82288e-136	--	--	GO:0016787//GO:0008253	hydrolase activity//5'-nucleotidase activity	--	--
comp16519_c0	7.16609	19.3594	46.3316	46.3098	63.2494	49.1017	109.795	109.876	82.1476	87.3869	2796	XP_002282750.1	PREDICTED: uncharacterized protein LOC100262916 [Vitis vinifera]	0	--	--	--	--	--	--
comp16523_c0	4.16973	2.69587	0	0	0	0	0	0	0	0	293	XP_002267886.1	PREDICTED: bidirectional sugar transporter SWEET3 [Vitis vinifera]	1.4725e-48	GO:0008643	carbohydrate transport	--	--	GO:0016021//GO:0005886	integral to membrane//plasma membrane
comp16523_c1	5.55641	3.68003	0	0	0	0	0	0	0	0	601	XP_002267886.1	PREDICTED: bidirectional sugar transporter SWEET3 [Vitis vinifera]	3.95397e-52	GO:0008643	carbohydrate transport	--	--	GO:0016021//GO:0005886	integral to membrane//plasma membrane
comp16530_c0	360.966	199.986	16.0546	27.7136	23.1259	19.2024	15.3426	18.843	10.2166	9.06594	220	CBI17066.3	unnamed protein product [Vitis vinifera]	2.10992e-33	--	--	--	--	--	--
comp16538_c0	0	3.49691	137.569	100.667	150.354	31.1182	12.6491	13.7942	2.41865	5.19403	384	--	--	--	--	--	--	--	--	--
comp16572_c0	0.0454513	0.0440788	1.6282	1.99931	6.46913	0.235744	3.03211	2.87022	1.70223	1.80864	3584	XP_002272055.2	PREDICTED: nodulation receptor kinase-like [Vitis vinifera]	0	GO:0006468	protein phosphorylation	GO:0005524//GO:0004672//GO:0005515	ATP binding//protein kinase activity//protein binding	--	--
comp16579_c1	48.2807	16.677	144.364	109.109	82.1216	60.1127	26.9815	25.3231	15.5299	18.4269	1132	XP_002513623.1	ATP binding protein, putative [Ricinus communis]	1.29207e-79	GO:0015031//GO:0006886	protein transport//intracellular protein transport	GO:0008565//GO:0005524//GO:0008568	protein transporter activity//ATP binding//microtubule-severing ATPase activity	GO:0005783//GO:0016021	endoplasmic reticulum//integral to membrane
comp16579_c2	35.5623	12.0612	70.2661	77.3759	62.4171	38.5945	16.6789	16.045	10.3346	9.9941	2004	XP_002513623.1	ATP binding protein, putative [Ricinus communis]	0	GO:0019079//GO:0006355//GO:0006281//GO:0015994//GO:0006310//GO:0015979//GO:0015995	viral genome replication//regulation of transcription, DNA-dependent//DNA repair//chlorophyll metabolic process//DNA recombination//photosynthesis//chlorophyll biosynthetic process	GO:0016887//GO:0008568//GO:0003723//GO:0003724//GO:0016301//GO:0005524//GO:0009378//GO:0008134//GO:0003678//GO:0016851//GO:0005515//GO:0016740	ATPase activity//microtubule-severing ATPase activity//RNA binding//RNA helicase activity//kinase activity//ATP binding//four-way junction helicase activity//transcription factor binding//DNA helicase activity//magnesium chelatase activity//protein binding//transferase activity	GO:0009379//GO:0005657//GO:0010007//GO:0005667	Holliday junction helicase complex//replication fork//magnesium chelatase complex//transcription factor complex
comp16604_c0	2.60636	6.31913	1.02377	0.838073	0	0.160935	0	0	0	0	375	XP_002517484.1	conserved hypothetical protein [Ricinus communis]	2.8618e-48	GO:0006508	proteolysis	GO:0009002	serine-type D-Ala-D-Ala carboxypeptidase activity	--	--
comp16612_c0	4.37897	4.03439	0	0	0	0.162232	0	0.825458	1.29473	3.12759	372	XP_002281995.2	PREDICTED: cytochrome P450 82A3 [Vitis vinifera]	1.09282e-29	GO:0055114	oxidation-reduction process	GO:0020037//GO:0005506//GO:0016705	heme binding//iron ion binding//oxidoreductase activity, acting on paired donors, with incorporation or reduction of molecular oxygen	--	--
comp16618_c0	5.94648	2.44657	0.169873	0	0	0	0.182138	0	0	0	452	XP_003524400.1	PREDICTED: probable xyloglucan endotransglucosylase/hydrolase protein 26-like [Glycine max]	9.5763e-42	GO:0006073//GO:0005975	cellular glucan metabolic process//carbohydrate metabolic process	GO:0004553//GO:0016762	hydrolase activity, hydrolyzing O-glycosyl compounds//xyloglucan:xyloglucosyl transferase activity	GO:0005618//GO:0048046	cell wall//apoplast
comp16672_c1	17.1703	8.25472	47.1764	21.7446	3.14298	50.9989	67.0477	66.6703	137.539	129.972	555	ABM01871.1	chloroplast ribulose-1,5-bisphosphate carboxylase/oxygenase activase [Morus alba var. multicaulis]	8.96387e-86	--	--	--	--	--	--
comp16683_c0	6.27665	0	22.3192	30.402	57.9774	2.62631	24.4068	23.4896	10.1619	9.87233	2206	CAN74695.1	hypothetical protein VITISV_024648 [Vitis vinifera]	1.66657e-87	GO:0046486//GO:0016042	glycerolipid metabolic process//lipid catabolic process	GO:0003676//GO:0003847//GO:0008270	nucleic acid binding//1-alkyl-2-acetylglycerophosphocholine esterase activity//zinc ion binding	GO:0008247	1-alkyl-2-acetylglycerophosphocholine esterase complex
comp16684_c0	0	0	5.58656	1.38261	0.614902	2.24655	3.51872	4.15662	2.0374	3.51542	591	--	--	--	--	--	--	--	--	--
comp16701_c0	10.4397	14.8675	32.7169	25.2583	18.6319	43.0677	59.987	58.5951	61.1348	60.1855	866	XP_002280495.1	PREDICTED: putative pterin-4-alpha-carbinolamine dehydratase [Vitis vinifera]	2.8852e-91	GO:0006729	tetrahydrobiopterin biosynthetic process	GO:0008124	4-alpha-hydroxytetrahydrobiopterin dehydratase activity	GO:0009507	chloroplast
comp16739_c0	3.22969	3.03428	0.190292	0.311551	0.180127	0.224351	0	0.0951272	0.198943	0.205959	807	CBI26661.3	unnamed protein product [Vitis vinifera]	2.18213e-110	--	--	--	--	--	--
comp16760_c0	4.49717	3.27102	0.117765	0.289212	0.222949	0.185124	0.126267	0.235483	0	0.127461	652	--	--	--	--	--	--	--	--	--
comp16773_c0	17.1206	6.43999	43.2962	40.4393	60.1559	25.3248	44.7896	44.1942	36.7868	34.6162	1294	XP_002532642.1	ubiquitin-protein ligase, putative [Ricinus communis]	1.00067e-26	GO:0006511//GO:0007275//GO:0006355	ubiquitin-dependent protein catabolic process//multicellular organismal development//regulation of transcription, DNA-dependent	GO:0008270//GO:0043565//GO:0003677//GO:0004003//GO:0005524	zinc ion binding//sequence-specific DNA binding//DNA binding//ATP-dependent DNA helicase activity//ATP binding	GO:0005634//GO:0005657	nucleus//replication fork
comp16794_c0	35.319	35.2712	45.2725	42.4058	53.2281	43.8638	42.5076	41.6076	35.959	37.4132	1439	NP_001240127.1	uncharacterized protein LOC100808796 [Glycine max]	0	--	--	GO:0051499//GO:0016788	D-aminoacyl-tRNA deacylase activity//hydrolase activity, acting on ester bonds	--	--
comp16839_c0	0.397311	3.09021	22.0947	193.488	70.9122	76.9012	34.9546	37.8221	16.4463	15.7817	205	--	--	--	GO:0042546//GO:0009664//GO:0006357	cell wall biogenesis//plant-type cell wall organization//regulation of transcription from RNA polymerase II promoter	GO:0001104//GO:0005199	RNA polymerase II transcription cofactor activity//structural constituent of cell wall	GO:0005618//GO:0016592	cell wall//mediator complex
comp16839_c1	0.594517	3.1711	18.2121	155.074	54.9089	68.9383	27.342	22.9742	13.1836	13.3452	274	--	--	--	GO:0042546//GO:0009664	cell wall biogenesis//plant-type cell wall organization	GO:0005199	structural constituent of cell wall	GO:0005618	cell wall
comp16858_c0	0.0945979	0	7.66935	1.97108	0.422075	2.73364	6.02388	4.19057	4.74368	5.01909	861	--	--	--	--	--	--	--	--	--
comp16859_c0	6.21592	4.73596	123.171	87.4283	58.819	35.2992	40.3046	41.9181	30.1051	30.948	467	BAA11392.1	putative tubulin [Brassica rapa]	7.80612e-11	--	--	--	--	--	--
comp16861_c0	3.60992	1.20344	5.05149	2.04585	0.604	2.59122	3.19271	3.6151	7.39582	6.04292	1444	XP_003546214.1	PREDICTED: uncharacterized protein LOC100785882 [Glycine max]	4.26048e-148	GO:0016567	protein ubiquitination	GO:0008270//GO:0004842//GO:0005515//GO:0046872	zinc ion binding//ubiquitin-protein ligase activity//protein binding//metal ion binding	GO:0005680	anaphase-promoting complex
comp16871_c0	8.2157	11.4019	1.46889	0.437255	0.0632012	0.734701	1.50335	0.801053	1.60547	2.02341	1150	XP_002518405.1	protein with unknown function [Ricinus communis]	0	GO:0006468//GO:0009103//GO:0016310//GO:0009069	protein phosphorylation//lipopolysaccharide biosynthetic process//phosphorylation//serine family amino acid metabolic process	GO:0004672//GO:0003824//GO:0016773//GO:0004674//GO:0005524	protein kinase activity//catalytic activity//phosphotransferase activity, alcohol group as acceptor//protein serine/threonine kinase activity//ATP binding	GO:0016020	membrane
comp16903_c0	1.03795	0.651335	0.287791	0.518299	0.490354	0.497643	2.53027	3.22263	10.0492	10.0921	1334	ACI96068.1	leaf dorsal-ventral developmental protein [Morus alba var. multicaulis]	8.50338e-118	--	--	GO:0003682//GO:0005488	chromatin binding//binding	GO:0000785	chromatin
comp16923_c0	0.092872	0	2.62655	2.29347	5.71838	0.344073	5.91398	6.03987	3.47821	4.35896	877	XP_002527588.1	hypothetical protein RCOM_1568080 [Ricinus communis]	1.15928e-17	--	--	--	--	--	--
comp16937_c0	0	0.15308	0	0.121813	0	0.116958	3.19094	3.27304	12.1343	14.0118	516	--	--	--	--	--	--	--	--	--
comp16960_c0	5.21817	1.32015	0.213879	2.45119	9.71784	8.06914	0.229321	0	0	0.694466	359	ABG81096.1	AUX/IAA-like protein [Pelargonium x hortorum]	5.48171e-18	GO:0009734//GO:0006355	auxin mediated signaling pathway//regulation of transcription, DNA-dependent	GO:0046983	protein dimerization activity	GO:0005634	nucleus
comp16960_c1	7.49378	2.26364	0.463244	3.22336	11.7354	9.19366	0	0.69473	0.484304	0.626731	663	XP_002299625.1	predicted protein [Populus trichocarpa]	3.82495e-28	GO:0006355//GO:0009987	regulation of transcription, DNA-dependent//cellular process	--	--	GO:0005634	nucleus
comp16971_c0	29.2803	23.0208	2.9158	0.954767	1.42051	0.305572	0.208421	0.194348	0.203224	0.210391	395	--	--	--	--	--	--	--	--	--
comp16989_c0	0.875793	0.849345	6.13318	11.0089	5.359	4.17169	6.82891	9.08004	6.2887	8.42534	651	XP_002516170.1	hypothetical protein RCOM_0708150 [Ricinus communis]	2.19519e-37	--	--	--	--	--	--
comp17005_c0	14.1979	18.9677	37.4485	33.8397	48.2067	33.2257	34.9925	34.6925	29.0079	29.5287	3769	XP_002282024.1	PREDICTED: presequence protease 2, chloroplastic/mitochondrial-like [Vitis vinifera]	0	GO:0051252//GO:0006396//GO:0006508	regulation of RNA metabolic process//RNA processing//proteolysis	GO:0004525//GO:0004222//GO:0003723//GO:0046872//GO:0008270	ribonuclease III activity//metalloendopeptidase activity//RNA binding//metal ion binding//zinc ion binding	--	--
comp17019_c0	14.678	8.65252	0.813951	0	0.770474	0.213253	0.290906	0.813791	3.68747	3.81752	283	--	--	--	--	--	--	--	--	--
comp170278_c0	0	0	1.94153	3.71926	4.01396	0	0.162379	0	0.47499	0.327828	507	--	--	--	--	--	--	--	--	--
comp17032_c0	8.70659	3.81327	0	0.433486	0	0.41621	0	0	0	1.14627	290	--	--	--	--	--	--	--	--	--
comp17039_c0	15.9107	9.14837	57.9728	66.9828	82.6312	44.9436	46.6496	43.8436	38.5969	38.2703	2836	XP_002278202.1	PREDICTED: ribonucleoside-diphosphate reductase large subunit [Vitis vinifera]	0	GO:0055114//GO:0006260//GO:0006206//GO:0006144//GO:0009186	oxidation-reduction process//DNA replication//pyrimidine nucleobase metabolic process//purine nucleobase metabolic process//deoxyribonucleoside diphosphate metabolic process	GO:0005524//GO:0004748	ATP binding//ribonucleoside-diphosphate reductase activity, thioredoxin disulfide as acceptor	GO:0005971	ribonucleoside-diphosphate reductase complex
comp17052_c0	4.44504	7.98766	0.492987	1.2107	0.933308	0.581224	1.85003	1.60189	4.25204	4.26861	623	XP_002278655.1	PREDICTED: RING-H2 finger protein ATL5 [Vitis vinifera]	3.22191e-29	GO:0016567	protein ubiquitination	GO:0008270//GO:0004842//GO:0005515//GO:0046872	zinc ion binding//ubiquitin-protein ligase activity//protein binding//metal ion binding	GO:0005680	anaphase-promoting complex
comp17055_c0	28.6167	7.48525	43.4017	21.0992	18.322	56.9025	36.886	40.3997	72.2073	76.9369	1203	XP_002520201.1	two-component sensor protein histidine protein kinase, putative [Ricinus communis]	1.25005e-69	GO:0035556//GO:0016310//GO:0006355//GO:0000160	intracellular signal transduction//phosphorylation//regulation of transcription, DNA-dependent//phosphorelay signal transduction system	GO:0016301//GO:0000156	kinase activity//phosphorelay response regulator activity	GO:0005622	intracellular
comp17056_c1	4.81836	6.02079	2.70792	1.28714	0	1.3045	1.5922	1.22269	3.56162	3.59268	879	XP_002520185.1	conserved hypothetical protein [Ricinus communis]	1.46007e-20	--	--	--	--	--	--
comp17062_c0	2.88409	2.12364	0.553843	0.987964	1.52512	0.831056	0.715294	0.503394	0.579021	0.326968	1525	AFP55590.1	hypothetical protein [Rosa rugosa]	2.07782e-48	--	--	--	--	--	--
comp1707_c0	3.15693	1.99004	0.297607	0	0	0.116958	0	0	0.466706	0.32211	516	--	--	--	--	--	--	--	--	--
comp17084_c0	88.686	43.0654	46.1257	45.5451	15.4696	11.8413	14.2641	11.343	25.6275	25.0702	1137	XP_002303794.1	predicted protein [Populus trichocarpa]	6.13542e-44	GO:0006869	lipid transport	--	--	GO:0046658	anchored to plasma membrane
comp17110_c0	1.51064	3.41839	0.830725	0.388596	0	0.279832	0.381729	0.237303	0.24814	0.128446	647	XP_003547856.1	PREDICTED: uncharacterized protein LOC100798756 [Glycine max]	2.15637e-12	--	--	--	--	--	--
comp17134_c0	525.026	136.538	96.5496	90.9867	34.3784	96.7565	50.6165	54.2993	74.4382	68.2836	2519	XP_002324974.1	predicted protein [Populus trichocarpa]	0	--	--	GO:0005515//GO:0005198	protein binding//structural molecule activity	GO:0009505//GO:0019028	plant-type cell wall//viral capsid
comp17153_c0	67.1534	30.1421	60.3067	57.5356	62.0627	40.5235	64.6033	64.6666	54.2784	52.3997	1402	AFO63538.1	NADPH-dependent mannose-6-phosphate reductase [Gossypium hirsutum]	0	GO:0006397	mRNA processing	--	--	--	--
comp17155_c0	102.481	119.842	118.996	131.199	105.48	132.508	118.525	118.995	98.9337	106.03	1927	XP_002534321.1	spermidine synthase 1, putative [Ricinus communis]	0	GO:0032259//GO:0055114//GO:0009821	methylation//oxidation-reduction process//alkaloid biosynthetic process	GO:0003824//GO:0008168//GO:0016645//GO:0030750//GO:0008171	catalytic activity//methyltransferase activity//oxidoreductase activity, acting on the CH-NH group of donors//putrescine N-methyltransferase activity//O-methyltransferase activity	--	--
comp171685_c0	0	0	3.3717	4.3911	1.16058	0.12046	0.82162	0.306458	0.160226	0.165877	501	--	--	--	--	--	--	--	--	--
comp17174_c0	586.3	240.357	116.367	134.354	64.8674	75.8926	63.3741	68.3648	106.511	105.959	960	--	--	--	--	--	--	--	--	--
comp17197_c1	7.07318	2.70226	3.0309	2.64655	0	0.317634	2.38313	1.0101	6.99223	6.77958	380	ABY61023.1	zinc finger homeodomain protein 1 [Saruma henryi]	5.49937e-32	--	--	--	--	--	--
comp17207_c0	13.0363	16.2084	0.630228	1.89168	0	0.330235	0	0.105017	0.329439	0.341058	731	XP_002510818.1	phosphatidylethanolamine-binding protein, putative [Ricinus communis]	2.08308e-101	--	--	--	--	--	--
comp17208_c0	3.09088	5.06098	0.945018	0.644672	0	0.247592	0.337749	0.629888	1.23497	1.02282	975	ABK93232.1	unknown [Populus trichocarpa]	5.92252e-42	--	--	--	--	--	--
comp17212_c0	12.4372	96.9198	220.598	178.499	126.008	229.124	202.52	193.918	102.248	97.0697	537	--	--	--	--	--	--	--	--	--
comp17245_c0	4.10105	2.67592	2.60117	1.96847	0.273581	2.963	2.58238	2.3117	11.623	10.4272	797	--	--	--	--	--	--	--	--	--
comp17251_c0	2.3511	3.48041	0.791574	0.129599	0	0	0	0.316567	0.496536	0.342699	485	--	--	--	GO:0008343//GO:0032099//GO:0000186//GO:0001678//GO:0007186//GO:0009267	adult feeding behavior//negative regulation of appetite//activation of MAPKK activity//cellular glucose homeostasis//G-protein coupled receptor signaling pathway//cellular response to starvation	--	--	GO:0005615	extracellular space
comp17260_c0	95.0081	84.7843	145.663	137.902	198.082	94.8094	150.335	143.44	119.003	117.099	1990	XP_002528344.1	3-isopropylmalate dehydratase, putative [Ricinus communis]	0	GO:0009098//GO:0008152//GO:0009097//GO:0008652//GO:0009099	leucine biosynthetic process//metabolic process//isoleucine biosynthetic process//cellular amino acid biosynthetic process//valine biosynthetic process	GO:0016740//GO:0051539//GO:0048037//GO:0003861	transferase activity//4 iron, 4 sulfur cluster binding//cofactor binding//3-isopropylmalate dehydratase activity	GO:0009316	3-isopropylmalate dehydratase complex
comp17266_c0	0	0	0.550414	0.901154	4.42861	3.89358	7.96706	5.77821	5.46665	3.57439	279	--	--	--	--	--	--	--	--	--
comp17352_c0	90.0698	92.125	193.712	191.278	142.438	121.366	106.559	97.781	93.0796	86.1966	727	AFK38546.1	unknown [Lotus japonicus]	1.78687e-44	GO:0006123//GO:0015992	mitochondrial electron transport, cytochrome c to oxygen//proton transport	GO:0004129	cytochrome-c oxidase activity	GO:0005739//GO:0045277	mitochondrion//respiratory chain complex IV
comp17381_c0	164.806	220.993	379.707	468.492	395.404	314.107	248.784	254.131	221.598	224.212	2146	BAG84436.1	NADP-dependent isocitrate dehydrogenase [Passiflora edulis]	0	GO:0019643//GO:0006102//GO:0006099//GO:0006749//GO:0055114	reductive tricarboxylic acid cycle//isocitrate metabolic process//tricarboxylic acid cycle//glutathione metabolic process//oxidation-reduction process	GO:0016616//GO:0004450//GO:0000287//GO:0051287	oxidoreductase activity, acting on the CH-OH group of donors, NAD or NADP as acceptor//isocitrate dehydrogenase (NADP+) activity//magnesium ion binding//NAD binding	--	--
comp17385_c0	4.29272	3.17709	0	0.0871782	0	0	0	0	0	0	721	XP_002277684.1	PREDICTED: uncharacterized protein LOC100257848 [Vitis vinifera]	2.39088e-56	GO:0015986//GO:0015992	ATP synthesis coupled proton transport//proton transport	GO:0015078	hydrogen ion transmembrane transporter activity	GO:0000276	mitochondrial proton-transporting ATP synthase complex, coupling factor F(o)
comp17394_c0	211.732	174.156	399.31	405.596	394.401	290.799	312.145	303.502	260.353	272.375	973	XP_003517333.1	PREDICTED: uncharacterized protein At2g23090 [Glycine max]	4.71871e-43	GO:0006464	cellular protein modification process	GO:0016151	nickel cation binding	--	--
comp17400_c1	85.6044	133.272	142.604	103.283	134.328	126.241	124.222	117.716	110.673	107.258	1880	ABK95218.1	unknown [Populus trichocarpa]	6.70906e-173	GO:0008652	cellular amino acid biosynthetic process	GO:0016740	transferase activity	--	--
comp17444_c1	0	0.0793064	0	0.0631079	1.60541	2.30253	0.909226	0.924911	1.04774	0.834382	996	XP_003602211.1	Curved DNA-binding protein [Medicago truncatula]	7.48405e-80	--	--	GO:0005515	protein binding	--	--
comp17446_c0	345.01	414.913	652.985	621.191	540.417	561.687	535.558	562.985	495.333	491.942	1083	AFK39830.1	unknown [Lotus japonicus]	8.1709e-62	GO:0006446//GO:0006413	regulation of translational initiation//translational initiation	GO:0003743//GO:0003723	translation initiation factor activity//RNA binding	GO:0005840	ribosome
comp17468_c0	2.8424	0.758599	0.0921761	0.150914	0	0.144899	0.691818	0.737264	2.98736	2.79343	833	XP_002281453.1	PREDICTED: uncharacterized protein LOC100252675 [Vitis vinifera]	5.22235e-31	--	--	--	--	--	--
comp17474_c0	1353.83	4027.22	2302.68	1726.83	2977.62	2052.32	4935.7	4701.87	4243.83	4370.93	478	--	--	--	--	--	GO:0046872	metal ion binding	--	--
comp17484_c0	225.337	131.925	1505.09	2235.98	2260.9	1464.5	817.459	785.467	609.329	593.73	1655	AFG28407.1	glyceraldehyde-3-phosphate dehydrogenase C2 [Pyrus x bretschneideri]	0	GO:0009089//GO:0009085//GO:0055114//GO:0006006	lysine biosynthetic process via diaminopimelate//lysine biosynthetic process//oxidation-reduction process//glucose metabolic process	GO:0051287//GO:0008839//GO:0016616//GO:0048037//GO:0050661//GO:0016620	NAD binding//4-hydroxy-tetrahydrodipicolinate reductase//oxidoreductase activity, acting on the CH-OH group of donors, NAD or NADP as acceptor//cofactor binding//NADP binding//oxidoreductase activity, acting on the aldehyde or oxo group of donors, NAD or NADP as acceptor	--	--
comp17491_c0	0.372479	0.481641	0.468187	0.574898	0.609371	0.919977	2.82369	2.98411	4.46643	4.56061	1312	XP_003634606.1	PREDICTED: LOW QUALITY PROTEIN: probable peptide/nitrate transporter At1g22540-like [Vitis vinifera]	0	GO:0006810//GO:0055085	transport//transmembrane transport	GO:0005215	transporter activity	GO:0016020//GO:0016021	membrane//integral to membrane
comp17518_c0	2.94689	4.44562	0.0771686	0.315857	0	0	0	0	0.645414	0.250566	995	CAN75240.1	hypothetical protein VITISV_014207 [Vitis vinifera]	5.55863e-150	GO:0006508	proteolysis	GO:0004252	serine-type endopeptidase activity	GO:0005773//GO:0009505//GO:0048046//GO:0005886	vacuole//plant-type cell wall//apoplast//plasma membrane
comp17518_c1	2.94571	4.71364	0.138848	0.113663	0	0	0	0	0.14516	0.300559	553	CAN75240.1	hypothetical protein VITISV_014207 [Vitis vinifera]	7.57771e-58	GO:0006508	proteolysis	GO:0004252	serine-type endopeptidase activity	GO:0044464	cell part
comp17522_c0	2.97983	2.50453	0.187275	0.613224	0.531815	0.294393	0	0	0.783155	0.405388	410	--	--	--	--	--	--	--	--	--
comp17533_c0	48.2083	50.7057	217.481	197.725	126.969	190.749	162.098	164.218	142.634	137.052	838	NP_001236814.1	uncharacterized protein LOC100500613 [Glycine max]	2.56677e-52	GO:0046677//GO:0045039	response to antibiotic//protein import into mitochondrial inner membrane	GO:0046872	metal ion binding	GO:0042719//GO:0005743	mitochondrial intermembrane space protein transporter complex//mitochondrial inner membrane
comp17548_c0	53.1148	61.4949	17.435	8.85883	1.95118	3.98286	6.90657	7.63125	11.5831	11.8447	894	XP_002522313.1	short-chain dehydrogenase, putative [Ricinus communis]	1.73396e-124	GO:0006552//GO:0006574//GO:0006631//GO:0018874//GO:0006554//GO:0006550//GO:0045454//GO:0008152//GO:0006568//GO:0006633//GO:0055114	leucine catabolic process//valine catabolic process//fatty acid metabolic process//benzoate metabolic process//lysine catabolic process//isoleucine catabolic process//cell redox homeostasis//metabolic process//tryptophan metabolic process//fatty acid biosynthetic process//oxidation-reduction process	GO:0003857//GO:0016491//GO:0000166//GO:0008430	3-hydroxyacyl-CoA dehydrogenase activity//oxidoreductase activity//nucleotide binding//selenium binding	--	--
comp17563_c0	0.258021	0.375344	4.01346	1.7257	2.30247	0.669145	2.26028	2.22926	6.39983	6.84493	1894	XP_002282233.1	PREDICTED: abscisic acid 8&apos;-hydroxylase 4-like [Vitis vinifera]	0	GO:0055114	oxidation-reduction process	GO:0016705//GO:0005506//GO:0020037	oxidoreductase activity, acting on paired donors, with incorporation or reduction of molecular oxygen//iron ion binding//heme binding	--	--
comp17614_c0	0	0.275223	8.02607	8.97935	6.07789	3.40864	2.29481	1.33741	0	0.289563	287	--	--	--	--	--	--	--	--	--
comp17623_c1	127.469	112.275	455.258	422.745	307.764	236.141	155.979	145.792	131.51	131.849	892	XP_002333545.1	predicted protein [Populus trichocarpa]	3.39209e-71	GO:0022900//GO:0006118	electron transport chain//electron transport	GO:0020037//GO:0005507//GO:0009055//GO:0005506	heme binding//copper ion binding//electron carrier activity//iron ion binding	GO:0005886//GO:0070469//GO:0005739	plasma membrane//respiratory chain//mitochondrion
comp17665_c0	275.798	137.71	103.752	87.2347	52.034	63.9491	62.5316	60.3969	98.315	94.2135	566	ACU24168.1	unknown [Glycine max]	2.10411e-21	--	--	--	--	--	--
comp17666_c0	146.421	139.638	337.233	328.052	380.637	309.061	307.565	298.952	276.514	265.066	1572	XP_003596092.1	Phosphoglycerate kinase [Medicago truncatula]	0	GO:0015976//GO:0016310//GO:0006094//GO:0006096	carbon utilization//phosphorylation//gluconeogenesis//glycolysis	GO:0004618	phosphoglycerate kinase activity	--	--
comp17690_c0	14.4798	13.0973	0.262505	0.429781	0.372725	1.03163	1.12583	0.524907	3.97936	1.56265	585	XP_002314594.1	predicted protein [Populus trichocarpa]	1.42886e-54	GO:0016567	protein ubiquitination	GO:0008270//GO:0004842//GO:0046872//GO:0005515	zinc ion binding//ubiquitin-protein ligase activity//metal ion binding//protein binding	GO:0005680	anaphase-promoting complex
comp17698_c0	13.0261	2.6376	152.757	112.564	29.1236	105.181	67.8577	69.6197	85.1236	75.1971	569	ACM79365.1	alpha-tubulin, partial [Tamarix hispida]	3.81259e-52	GO:0007018//GO:0046740//GO:0006184//GO:0051258	microtubule-based movement//spread of virus in host, cell to cell//GTP catabolic process//protein polymerization	GO:0003924//GO:0005198//GO:0005525	GTPase activity//structural molecule activity//GTP binding	GO:0005874//GO:0016021//GO:0043234	microtubule//integral to membrane//protein complex
comp17729_c0	17.9699	25.6166	64.0847	53.0665	59.6221	75.3471	95.5201	96.504	86.1467	85.4935	4392	XP_002279804.1	PREDICTED: ABC transporter F family member 5 [Vitis vinifera]	0	GO:0006200//GO:0006614//GO:0007264//GO:0009624//GO:0015992//GO:0015986//GO:0006576	ATP catabolic process//SRP-dependent cotranslational protein targeting to membrane//small GTPase mediated signal transduction//response to nematode//proton transport//ATP synthesis coupled proton transport//cellular biogenic amine metabolic process	GO:0005524//GO:0003723//GO:0003724//GO:0016887//GO:0016627//GO:0015078//GO:0043531//GO:0005525//GO:0003924	ATP binding//RNA binding//RNA helicase activity//ATPase activity//oxidoreductase activity, acting on the CH-CH group of donors//hydrogen ion transmembrane transporter activity//ADP binding//GTP binding//GTPase activity	GO:0000276//GO:0005622	mitochondrial proton-transporting ATP synthase complex, coupling factor F(o)//intracellular
comp17743_c0	29.012	11.5506	87.4067	88.1816	67.026	80.4932	76.5479	78.2638	92.1366	89.3533	1589	XP_002534538.1	transcription factor, putative [Ricinus communis]	7.9955e-11	GO:0019058	viral infectious cycle	GO:0046983	protein dimerization activity	--	--
comp17749_c0	0.731576	1.2613	0.919554	0.75276	0.58029	1.74667	6.90161	4.90332	8.65222	9.53794	1002	--	--	--	--	--	--	--	--	--
comp17752_c0	8.5331	3.08728	251.65	165.076	22.1716	92.2045	33.0404	30.6668	25.7885	27.7279	1049	NP_176598.1	Disease resistance-responsive (dirigent-like protein) family protein [Arabidopsis thaliana]	2.12427e-77	GO:1901599//GO:0006952	(-)-pinoresinol biosynthetic process//defense response	GO:0042349	guiding stereospecific synthesis activity	GO:0005576	extracellular region
comp17756_c0	135.956	127.222	27.1116	47.9587	62.223	24.1548	37.4062	41.4861	72.9896	71.7331	827	XP_003554095.1	PREDICTED: uncharacterized protein LOC100790912 [Glycine max]	1.803e-25	GO:0007304	chorion-containing eggshell formation	GO:0005213	structural constituent of chorion	GO:0042600//GO:0005576	chorion//extracellular region
comp17756_c1	19.1299	27.0725	8.11017	7.04415	6.8922	7.41374	9.26526	7.77603	14.1862	18.0125	464	--	--	--	--	--	--	--	--	--
comp17774_c0	5.15317	7.91279	4.72301	3.09306	4.21526	2.12128	4.77464	2.83325	8.3236	9.49348	569	--	--	--	--	--	--	--	--	--
comp17789_c0	85.7572	1.37543	123.211	68.0489	4.42959	2.25188	65.0214	62.3508	100.241	104.294	804	--	--	--	--	--	--	--	--	--
comp17801_c0	162.896	138.266	41.1778	46.8882	84.8438	23.6048	30.8724	29.5617	39.9748	41.2171	496	--	--	--	GO:0006308//GO:0009307	DNA catabolic process//DNA restriction-modification system	GO:0009036//GO:0003677	Type II site-specific deoxyribonuclease activity//DNA binding	GO:0009359	Type II site-specific deoxyribonuclease complex
comp17818_c0	121.959	107.894	16.4299	17.8428	23.7699	25.194	32.167	32.1475	54.6908	54.1694	1860	CBI27268.3	unnamed protein product [Vitis vinifera]	1.67872e-74	GO:0006355	regulation of transcription, DNA-dependent	GO:0043565//GO:0003700	sequence-specific DNA binding//sequence-specific DNA binding transcription factor activity	GO:0005667	transcription factor complex
comp17856_c0	2.4365	7.93267	0.328131	0.805839	0.77651	0.386862	0	0	0	0	468	XP_003546719.1	PREDICTED: probable peptide/nitrate transporter At3g54450-like [Glycine max]	4.55449e-49	GO:0006810	transport	GO:0005215	transporter activity	GO:0016020	membrane
comp17858_c0	0.0377112	0.107566	0.313683	0.798889	0.131968	6.36214	4.93285	5.15733	8.6282	10.4116	2203	ABC59221.1	transposase [Zea mays]	4.0747e-104	--	--	GO:0046983	protein dimerization activity	--	--
comp1785_c0	3.39876	3.06068	0	0.0936743	0.216636	0	0	0	0	0.123852	671	--	--	--	--	--	--	--	--	--
comp17873_c0	23.5933	95.2604	324.329	271.709	246.704	273.509	481.36	487.927	402.62	387.699	971	XP_002308672.1	predicted protein [Populus trichocarpa]	4.26071e-122	GO:0009116//GO:0006144//GO:0006168	nucleoside metabolic process//purine nucleobase metabolic process//adenine salvage	GO:0003999	adenine phosphoribosyltransferase activity	GO:0005737//GO:0005886	cytoplasm//plasma membrane
comp17902_c0	345.949	192.641	33.9121	39.5589	36.5608	20.767	30.8512	28.9203	41.3853	43.6853	974	ABC86707.1	non-race specific disease resistance protein 1-like protein b [Coffea arabica]	3.97242e-45	--	--	--	--	--	--
comp17912_c0	2.90888	1.5078	128.125	65.4103	167.728	15.2329	110.069	99.9624	57.6347	50.9358	1624	--	--	--	--	--	--	--	--	--
comp17926_c0	3.5671	9.51329	62.152	57.5793	147.75	383.571	207.919	199.209	208.887	229.208	274	--	--	--	GO:0006355	regulation of transcription, DNA-dependent	GO:0003700	sequence-specific DNA binding transcription factor activity	GO:0005622//GO:0005667	intracellular//transcription factor complex
comp17943_c0	2.56243	9.05269	3.24213	3.53121	0.326658	0.678095	0.555009	0.517534	7.75675	5.97605	445	--	--	--	--	--	--	--	--	--
comp17955_c0	50.7051	61.6673	109.804	85.7792	69.6259	125.594	114.652	119.821	102.46	102.134	1118	NP_568778.1	NADH dehydrogenase (ubiquinone) 1 alpha subcomplex 5 [Arabidopsis thaliana]	1.49474e-32	GO:0080129//GO:0006098//GO:0006511//GO:0051788//GO:0009651//GO:0009853//GO:0022904	proteasome core complex assembly//pentose-phosphate shunt//ubiquitin-dependent protein catabolic process//response to misfolded protein//response to salt stress//photorespiration//respiratory electron transport chain	GO:0016651	oxidoreductase activity, acting on NAD(P)H	GO:0005743//GO:0005747//GO:0009507	mitochondrial inner membrane//mitochondrial respiratory chain complex I//chloroplast
comp18007_c0	0.539396	0.78466	6.61043	4.16261	20.216	20.1834	20.9905	16.9906	14.6193	21.4641	302	--	--	--	--	--	--	--	--	--
comp18024_c0	0.094984	0	8.417	6.26722	0.0847596	0.175949	2.97623	2.37241	1.68504	2.22904	1715	--	--	--	--	--	GO:0003723	RNA binding	--	--
comp18025_c0	17.5389	95.349	412.356	372.45	383.407	233.906	318.155	311.343	395.311	393.532	371	--	--	--	--	--	--	--	GO:0016020	membrane
comp18039_c0	2.14339	2.35582	0.269413	0.220546	0	0.317634	0	0	0.281661	0.145797	570	XP_002270541.1	PREDICTED: cytochrome P450 76C4 [Vitis vinifera]	2.46107e-33	GO:0055114	oxidation-reduction process	GO:0016491//GO:0020037//GO:0016705//GO:0005506//GO:0046872	oxidoreductase activity//heme binding//oxidoreductase activity, acting on paired donors, with incorporation or reduction of molecular oxygen//iron ion binding//metal ion binding	--	--
comp18057_c0	1.8624	4.93682	0.234094	0.574898	0	0.275993	0	0.117024	0.489472	0.760102	656	--	--	--	GO:0009395//GO:0016042	phospholipid catabolic process//lipid catabolic process	GO:0004623//GO:0005509	phospholipase A2 activity//calcium ion binding	GO:0005576	extracellular region
comp18085_c0	2.0005	2.35582	0.40412	0.330818	0	0	0	0.26936	0	0.145797	570	XP_002529348.1	conserved hypothetical protein [Ricinus communis]	2.48724e-08	--	--	--	--	--	--
comp18105_c0	0	0	0.390421	0.106535	0.123189	0.102289	0.279072	0.260229	2.17691	1.54941	590	XP_002510111.1	conserved hypothetical protein [Ricinus communis]	1.15713e-21	--	--	--	--	--	--
comp181221_c0	0	0	0.280912	0.076653	0.620451	0.367991	1.70677	0.655333	3.5242	2.83771	820	XP_002515007.1	3&apos;-N-debenzoyl-2&apos;-deoxytaxol N-benzoyltransferase, putative [Ricinus communis]	4.08858e-53	--	--	GO:0016747//GO:0016740	transferase activity, transferring acyl groups other than amino-acyl groups//transferase activity	--	--
comp1812_c0	4.64844	2.15603	0.190528	0	0	1.04827	0	0.19049	0.19919	0.412429	403	CBI29221.3	unnamed protein product [Vitis vinifera]	1.00758e-48	--	--	GO:0016747	transferase activity, transferring acyl groups other than amino-acyl groups	--	--
comp18263_c0	6.94049	0.0885528	0	0	0	0	0	0	1.34989	1.118	892	XP_003540766.1	PREDICTED: uncharacterized protein LOC100797266 [Glycine max]	2.32397e-19	--	--	--	--	--	--
comp18271_c0	9.52324	5.59	0.236255	0.967007	0.89454	0	1.26656	0.472416	0.740985	0.511412	325	XP_002315878.1	predicted protein [Populus trichocarpa]	5.65982e-09	--	--	--	--	--	--
comp18309_c1	3.5758	9.63282	0	0	0	0	0.401592	0	1.95789	0.810775	205	XP_002311681.1	predicted protein [Populus trichocarpa]	9.76195e-20	--	--	--	--	--	--
comp18319_c0	2.73668	0.126383	10.9339	12.4705	6.51225	5.69708	8.69366	6.38707	8.86218	5.85055	625	XP_002514923.1	DNA binding protein, putative [Ricinus communis]	3.09625e-40	--	--	GO:0043565//GO:0003677//GO:0046982	sequence-specific DNA binding//DNA binding//protein heterodimerization activity	GO:0005622	intracellular
comp18321_c0	15.5844	11.3382	0.367381	0	0.347758	0.866275	0.787812	0.367309	2.68858	0.795258	209	--	--	--	--	--	--	--	--	--
comp183277_c0	2.8198	4.20504	0.613444	0.251087	0.387118	0.883962	0.548111	0.102221	0.534443	0.442634	751	--	--	--	GO:0006352//GO:0006355	DNA-dependent transcription, initiation//regulation of transcription, DNA-dependent	GO:0003677//GO:0003700//GO:0016987	DNA binding//sequence-specific DNA binding transcription factor activity//sigma factor activity	GO:0005667	transcription factor complex
comp18364_c0	0.403212	0	0.633521	1.03722	0.839554	0.150876	2.92082	3.23032	5.5635	3.2227	1212	--	--	--	--	--	--	--	--	--
comp18366_c0	4.18452	5.36256	0	0	0	0	0	0	0	0	545	ADC84219.1	putative 2,3 oxidosqualene cyclase [Actaea racemosa]	5.65469e-47	--	--	GO:0016866	intramolecular transferase activity	--	--
comp18398_c0	8.33802	8.04054	28.9989	37.7882	20.1683	13.4384	17.8637	18.6924	15.6925	13.749	1729	XP_002305089.1	predicted protein [Populus trichocarpa]	0	--	--	GO:0016747	transferase activity, transferring acyl groups other than amino-acyl groups	--	--
comp18427_c0	3.92235	3.243	0.540723	0.073774	0.170614	0.212502	0.483136	0.180206	0.0942176	0.390162	852	XP_002308687.1	predicted protein [Populus trichocarpa]	5.88478e-18	--	--	--	--	--	--
comp18441_c0	6.42383	1.60937	38.0267	38.7903	38.3516	30.1483	28.9211	28.0496	24.0849	25.0706	3043	XP_002273675.1	PREDICTED: DNA replication licensing factor mcm2 [Vitis vinifera]	0	GO:0006270//GO:0006355//GO:0006260//GO:0015979//GO:0015994//GO:0015995	DNA replication initiation//regulation of transcription, DNA-dependent//DNA replication//photosynthesis//chlorophyll metabolic process//chlorophyll biosynthetic process	GO:0005524//GO:0016887//GO:0003677//GO:0016851//GO:0008134//GO:0003678	ATP binding//ATPase activity//DNA binding//magnesium chelatase activity//transcription factor binding//DNA helicase activity	GO:0042555//GO:0005657//GO:0005634//GO:0005667//GO:0010007	MCM complex//replication fork//nucleus//transcription factor complex//magnesium chelatase complex
comp185029_c0	0	0	0	0.215628	0.124668	0.621103	0.282423	0.131677	3.02918	2.85093	583	--	--	--	--	--	--	--	--	--
comp18509_c0	3.38363	3.28145	0.227842	0.746059	0.647015	1.61173	1.22146	2.05017	5.2404	6.39682	337	--	--	--	--	--	--	--	--	--
comp18547_c0	3.09601	4.85021	0.224511	0.183788	0.212519	0	0.24072	0	0.469435	0.485991	342	--	--	--	--	--	--	--	--	--
comp18547_c1	3.93472	3.43431	0.556397	0.759124	0.175559	0	0	0.185429	0.581691	0.802942	414	--	--	--	--	--	--	--	--	--
comp18562_c1	9.64669	6.6976	15.0879	15.0582	2.44554	30.2979	5.98334	4.54613	13.3969	12.9746	743	XP_003630500.1	Rho GDP-dissociation inhibitor [Medicago truncatula]	3.95969e-81	GO:0006355	regulation of transcription, DNA-dependent	GO:0005094	Rho GDP-dissociation inhibitor activity	GO:0005737	cytoplasm
comp18582_c0	1.74079	0.194794	9.9726	8.55098	5.58628	8.11122	8.6962	7.19401	9.70011	8.74424	2433	XP_002320300.1	predicted protein [Populus trichocarpa]	0	GO:0006260//GO:0015979//GO:0006270//GO:0015994//GO:0015995	DNA replication//photosynthesis//DNA replication initiation//chlorophyll metabolic process//chlorophyll biosynthetic process	GO:0016887//GO:0017111//GO:0003677//GO:0016851//GO:0005524	ATPase activity//nucleoside-triphosphatase activity//DNA binding//magnesium chelatase activity//ATP binding	GO:0005634//GO:0005737//GO:0010007	nucleus//cytoplasm//magnesium chelatase complex
comp18597_c0	5.03707	3.39095	0.581687	0.476178	0.183539	0.4572	1.03947	1.357	1.92575	0.734509	792	--	--	--	--	--	--	--	--	--
comp18609_c0	57.7866	101.977	10.1316	22.7214	14.7336	8.32946	5.2867	5.54993	18.46	17.5221	1978	XP_002520211.1	Metalloendoproteinase 1 precursor, putative [Ricinus communis]	3.56361e-147	GO:0055114//GO:0006508//GO:0006260//GO:0006206//GO:0006144//GO:0009186	oxidation-reduction process//proteolysis//DNA replication//pyrimidine nucleobase metabolic process//purine nucleobase metabolic process//deoxyribonucleoside diphosphate metabolic process	GO:0046872//GO:0008270//GO:0004222//GO:0005515//GO:0005524//GO:0004748	metal ion binding//zinc ion binding//metalloendopeptidase activity//protein binding//ATP binding//ribonucleoside-diphosphate reductase activity, thioredoxin disulfide as acceptor	GO:0005971//GO:0031012	ribonucleoside-diphosphate reductase complex//extracellular matrix
comp18619_c0	13.619	26.9288	32.1723	22.0808	38.5396	35.2754	33.9573	32.6604	23.4939	25.3044	1537	XP_003536937.1	PREDICTED: hyoscyamine 6-dioxygenase-like [Glycine max]	2.37651e-114	GO:0055114	oxidation-reduction process	GO:0016706//GO:0016491	oxidoreductase activity, acting on paired donors, with incorporation or reduction of molecular oxygen, 2-oxoglutarate as one donor, and incorporation of one atom each of oxygen into both donors//oxidoreductase activity	--	--
comp18627_c0	0.948655	1.18287	0.76655	0.104585	0	0.502084	0.958876	1.02187	3.73986	2.90382	601	NP_188176.1	Phototropic-responsive NPH3 family protein [Arabidopsis thaliana]	1.91039e-10	GO:0044723//GO:0044262	single-organism carbohydrate metabolic process//cellular carbohydrate metabolic process	--	--	--	--
comp18660_c0	40.4759	37.7823	3.09952	1.70694	2.08988	0.867658	0.39585	0.61316	1.04509	0.793873	626	XP_002511182.1	nucleic acid binding protein, putative [Ricinus communis]	2.07028e-20	GO:0006886//GO:0006118	intracellular protein transport//electron transport	GO:0005506//GO:0020037//GO:0017137//GO:0009055	iron ion binding//heme binding//Rab GTPase binding//electron carrier activity	--	--
comp18680_c0	7.96781	7.77381	0.238456	0.292805	0.451437	0.562271	0.511344	0.834431	1.62043	1.29044	644	XP_002534031.1	conserved hypothetical protein [Ricinus communis]	4.16636e-53	--	--	--	--	--	--
comp18685_c0	5.15078	12.3108	27.445	15.1561	24.494	21.3233	28.4162	29.3787	40.1858	42.7278	2451	ACB97677.1	granule bound starch synthase Ia precursor [Malus x domestica]	0	GO:0009250//GO:0015991//GO:0009058//GO:0005985//GO:0005982//GO:0015992	glucan biosynthetic process//ATP hydrolysis coupled proton transport//biosynthetic process//sucrose metabolic process//starch metabolic process//proton transport	GO:0015078//GO:0009011	hydrogen ion transmembrane transporter activity//starch synthase activity	GO:0033179	proton-transporting V-type ATPase, V0 domain
comp18729_c0	55.3155	6.19523	4.79037	2.46492	0	0	0.293498	0.136841	0.572359	0.148136	561	--	--	--	--	--	--	--	--	--
comp18740_c0	0.455021	0.44128	9.65146	9.65832	5.88557	2.69723	2.06966	3.49957	2.24227	1.16068	358	--	--	--	--	--	--	--	--	--
comp18760_c0	0.426433	0	9.24609	8.88533	20.1681	4.73957	3.87925	2.21059	1.0507	1.74041	382	--	--	--	--	--	--	--	--	--
comp18773_c0	8.27018	4.37478	1.41753	1.16041	0.223635	0.928469	0.506624	0.236208	2.22295	2.55706	325	--	--	--	--	--	--	--	--	--
comp18778_c0	2.03622	5.22722	0.225832	0	0	0	0.121068	0	0.826344	0.611062	680	NP_001233764.1	TAGL12 transcription factor [Solanum lycopersicum]	7.43428e-71	GO:0006355	regulation of transcription, DNA-dependent	GO:0003700//GO:0046983//GO:0003677	sequence-specific DNA binding transcription factor activity//protein dimerization activity//DNA binding	GO:0005634//GO:0005667	nucleus//transcription factor complex
comp18838_c0	0.366062	1.59753	9.66254	8.89864	11.433	5.56038	5.18008	7.39212	5.70212	5.07031	445	--	--	--	--	--	--	--	--	--
comp18846_c0	0	0.242298	26.8504	32.7774	25.1932	13.3289	18.9401	17.1903	9.84949	11.9813	326	--	--	--	--	--	--	--	--	--
comp188913_c0	0	0	0	0	0.0864226	0.861124	1.66415	1.27794	1.62265	2.27277	841	--	--	--	--	--	--	--	--	--
comp18932_c0	2.40387	3.01695	0.666517	0.327372	1.26183	0	0.285855	0.533108	0.41809	0	576	--	--	--	--	--	--	--	--	--
comp18934_c1	3.77501	0.22188	0	0	0	0	0.115627	0.431279	2.36761	2.80127	712	XP_003550432.1	PREDICTED: GDSL esterase/lipase EXL3-like [Glycine max]	1.87261e-56	GO:0006629	lipid metabolic process	GO:0016788	hydrolase activity, acting on ester bonds	--	--
comp19032_c0	1.37549	0.857542	0.555725	0.176915	0.233796	0.291196	0.695156	0.926027	2.2594	1.62633	2487	XP_003537424.1	PREDICTED: uncharacterized protein At5g08430-like [Glycine max]	5.76374e-165	GO:0015994//GO:0016570//GO:0015996//GO:0006352	chlorophyll metabolic process//histone modification//chlorophyll catabolic process//DNA-dependent transcription, initiation	GO:0003677//GO:0047746//GO:0005515	DNA binding//chlorophyllase activity//protein binding	GO:0005634	nucleus
comp19035_c0	0.727221	0	0	0	0	0.538843	0	0	2.38909	1.73134	336	XP_002510887.1	alpha-l-fucosidase, putative [Ricinus communis]	3.9704e-37	GO:0005975	carbohydrate metabolic process	GO:0004560//GO:0043169	alpha-L-fucosidase activity//cation binding	--	--
comp19035_c1	1.20249	0.699707	0.377868	0.0618656	0	1.0098	0.324119	0.453352	3.3974	2.53567	1016	XP_002510887.1	alpha-l-fucosidase, putative [Ricinus communis]	0	GO:0005975//GO:0007155	carbohydrate metabolic process//cell adhesion	GO:0004560//GO:0043169	alpha-L-fucosidase activity//cation binding	--	--
comp19062_c0	14.4199	7.99112	63.8402	22.7454	2.96947	21.7215	11.0516	11.5002	24.207	26.0308	514	NP_001132718.1	uncharacterized protein LOC100194201 [Zea mays]	5.85893e-15	--	--	GO:0008270	zinc ion binding	GO:0005622	intracellular
comp19062_c1	11.6589	6.86319	49.8542	25.9167	2.52605	21.3572	8.97396	5.82124	23.7143	22.1874	633	CAN76349.1	hypothetical protein VITISV_028497 [Vitis vinifera]	2.19159e-29	GO:0006464	cellular protein modification process	GO:0016151//GO:0008270	nickel cation binding//zinc ion binding	--	--
comp19097_c0	2.82912	1.58845	0.631668	0.517093	0.132873	0.496485	0.150505	0.0701715	0.880512	1.06349	1094	XP_002280610.1	PREDICTED: uncharacterized protein LOC100251421 [Vitis vinifera]	1.81965e-107	--	--	--	--	--	--
comp19100_c0	4.9611	4.65472	0.137112	0	0	0	0	0	0	0.148401	560	XP_003555113.1	PREDICTED: probable serine/threonine-protein kinase At1g18390-like [Glycine max]	1.1308e-30	--	--	--	--	--	--
comp19102_c0	6.85596	2.9335	0	0	0	0	0	0	0	0	297	XP_003607101.1	Auxin-induced protein-like protein [Medicago truncatula]	4.70267e-26	GO:0006355//GO:0016568	regulation of transcription, DNA-dependent//chromatin modification	GO:0003682	chromatin binding	GO:0005634//GO:0000785	nucleus//chromatin
comp19103_c0	4.5311	2.19414	0.193896	0	0	0	0	0	0	0	396	XP_003607114.1	Auxin-induced protein-like protein [Medicago truncatula]	4.67374e-37	--	--	--	--	--	--
comp19147_c0	12.7123	8.16732	24.2615	37.6422	17.4294	26.0242	21.7829	22.6696	15.8209	16.5451	2060	XP_002512962.1	Purple acid phosphatase precursor, putative [Ricinus communis]	0	GO:0019497//GO:0006771	hexachlorocyclohexane metabolic process//riboflavin metabolic process	GO:0046872//GO:0003993//GO:0016787	metal ion binding//acid phosphatase activity//hydrolase activity	--	--
comp19163_c0	1.36506	0	1.59326	0.702296	3.01631	0.144494	4.79635	4.53376	5.06113	5.1733	1253	--	--	--	--	--	--	--	--	--
comp19175_c0	7.35245	2.69371	0.308055	0.126089	0	0	0.082574	0.153997	0.32206	0.333418	997	XP_002268576.1	PREDICTED: EPIDERMAL PATTERNING FACTOR-like protein 4 [Vitis vinifera]	3.74921e-19	--	--	--	--	--	--
comp19185_c0	13.7046	25.0027	2.83837	16.8889	39.9377	9.02411	17.6831	14.7336	10.1813	10.9641	1569	XP_002311311.1	predicted protein [Populus trichocarpa]	5.56997e-09	--	--	--	--	--	--
comp19260_c0	0	0.0456585	0.159779	0.232529	0.159647	0.0418616	1.66556	1.57973	1.57076	1.56601	8650	AAP46257.1	putative polyprotein [Oryza sativa Japonica Group]	0	GO:0015074	DNA integration	--	--	--	--
comp1926_c0	1.61513	3.2446	0.108757	0	0	0.0854822	0.233219	0.326208	0.795912	0.941694	706	XP_002330324.1	predicted protein [Populus trichocarpa]	1.17121e-47	--	--	--	--	--	--
comp19274_c0	0	0	0.79982	1.83328	11.205	7.79653	3.9448	3.83838	0.836181	1.90448	480	--	--	--	--	--	--	--	--	--
comp19316_c0	1.77209	0.543852	1.69172	1.67915	0.380321	2.90866	1.81385	1.79709	3.07298	3.18136	3631	XP_002273996.2	PREDICTED: uncharacterized protein LOC100250008 [Vitis vinifera]	0	GO:0032065//GO:0006355//GO:0006457//GO:0006810//GO:0006886	cortical protein anchoring//regulation of transcription, DNA-dependent//protein folding//transport//intracellular protein transport	GO:0046872//GO:0042803//GO:0017137//GO:0000774//GO:0005543//GO:0005515//GO:0003677//GO:0051087	metal ion binding//protein homodimerization activity//Rab GTPase binding//adenyl-nucleotide exchange factor activity//phospholipid binding//protein binding//DNA binding//chaperone binding	GO:0005634//GO:0005938//GO:0005794	nucleus//cell cortex//Golgi apparatus
comp19323_c0	0.351072	0	0	0.650229	0.501251	0.208105	6.78482	5.82375	7.47373	7.45075	290	--	--	--	--	--	--	--	--	--
comp19332_c0	1.01389	0	18.2813	18.3637	19.2259	13.9833	3.75763	3.18538	1.33567	1.34829	241	--	--	--	GO:0042254//GO:0006412	ribosome biogenesis//translation	GO:0003735	structural constituent of ribosome	GO:0005622//GO:0005840	intracellular//ribosome
comp19372_c0	1.39041	5.18078	0.275949	0.169422	0.0653022	0.325339	0.295872	0.137947	2.09158	1.26934	1113	XP_002278194.1	PREDICTED: GDSL esterase/lipase At1g33811 [Vitis vinifera]	4.4697e-177	GO:0006629	lipid metabolic process	GO:0016788	hydrolase activity, acting on ester bonds	--	--
comp19388_c0	11.0742	17.6686	1.0103	2.20546	0.637556	2.11756	1.44432	2.6936	4.22491	8.01885	228	--	--	--	--	--	--	--	--	--
comp19408_c0	3.61827	0.475178	2.30952	1.22162	0.504498	1.14501	2.01911	2.45116	4.0861	4.07639	2161	XP_002278327.1	PREDICTED: primary amine oxidase [Vitis vinifera]	0	GO:0055114//GO:0009308	oxidation-reduction process//amine metabolic process	GO:0008131//GO:0005507//GO:0048038	primary amine oxidase activity//copper ion binding//quinone binding	--	--
comp19446_c0	61.5693	48.0881	28.0704	17.1703	57.5478	14.6934	23.417	24.2228	32.1041	31.3325	1684	XP_002309186.1	predicted protein [Populus trichocarpa]	2.69751e-37	--	--	--	--	--	--
comp19450_c0	0.266421	0.0369108	2.29631	3.20592	2.00383	2.70731	1.53881	1.47078	1.01279	1.47569	2140	CBI39659.3	unnamed protein product [Vitis vinifera]	0	GO:0006468	protein phosphorylation	GO:0004672//GO:0005524	protein kinase activity//ATP binding	--	--
comp19489_c0	0.231389	0	5.34425	3.66062	0.722684	2.57175	3.27434	3.05326	2.96464	2.24288	704	XP_002326779.1	predicted protein [Populus trichocarpa]	1.21911e-08	--	--	--	--	--	--
comp19496_c0	54.9762	53.4278	5.2957	5.93485	3.11937	5.43931	6.01018	3.62422	9.99111	11.2994	233	--	--	--	--	--	--	--	--	--
comp195032_c0	0	0	0	0	0	0	4.71784	3.0795	0.920039	1.90497	349	--	--	--	--	--	--	--	--	--
comp19519_c0	3.97075	3.75691	37.7979	29.4913	32.5813	26.0512	36.0239	38.7033	37.3209	41.3052	841	XP_002534285.1	conserved hypothetical protein [Ricinus communis]	4.10551e-91	--	--	--	--	--	--
comp19555_c0	3.06357	2.56126	0	0.0815246	0.282807	1.01993	2.24235	2.09095	3.22759	3.44921	771	CAN65842.1	hypothetical protein VITISV_027369 [Vitis vinifera]	1.12916e-35	--	--	--	--	--	--
comp195563_c0	0	1.38391	0.310442	0.0847109	0	0	0	0.10346	1.62278	1.79201	742	--	--	--	--	--	--	--	--	--
comp19560_c0	0	0	3.4278	0.841814	0.648941	0.134711	4.22657	5.4834	3.04609	3.71002	448	--	--	--	--	--	--	--	--	--
comp19569_c0	0	0.373177	0	0.19797	0.572294	0.760321	1.68542	2.78056	4.67735	4.31882	635	CAN77067.1	hypothetical protein VITISV_022410 [Vitis vinifera]	7.88694e-33	--	--	GO:0046983	protein dimerization activity	--	--
comp19590_c0	0.178225	0.172843	0.672059	0.825236	3.33984	3.30145	4.14334	5.37541	2.28349	3.63696	457	--	--	--	--	--	--	--	--	--
comp19601_c0	14.0254	15.4912	33.3037	27.2027	45.8423	21.9947	24.3811	29.0698	20.4229	19.181	2110	XP_003539275.1	PREDICTED: sugar transport protein 13-like [Glycine max]	0	GO:0055085	transmembrane transport	GO:0022857//GO:0022891	transmembrane transporter activity//substrate-specific transmembrane transporter activity	GO:0016021	integral to membrane
comp196207_c0	0	0	4.01558	2.49031	1.4974	1.05207	0.13047	0.12166	0.254432	0	631	ABK80757.1	2S albumin precursor isoform 2 [Ficus pumila var. awkeotsang]	1.80669e-08	--	--	--	--	--	--
comp19627_c0	0.733773	0	4.15042	6.98394	5.89308	5.25575	9.3946	4.8412	3.85698	5.49039	333	--	--	--	--	--	--	--	--	--
comp19648_c0	53.0884	40.0054	23.5089	48.0359	41.1404	27.5676	46.1056	48.3912	36.4204	33.9852	1166	XP_003637230.1	DnaJ homolog subfamily C member [Medicago truncatula]	7.99029e-63	GO:0006357	regulation of transcription from RNA polymerase II promoter	GO:0003682//GO:0005488//GO:0001104	chromatin binding//binding//RNA polymerase II transcription cofactor activity	GO:0000785//GO:0016592	chromatin//mediator complex
comp19651_c0	0.806423	0.52138	5.32157	4.35632	8.63541	6.17447	8.42283	7.3474	1.8545	2.19418	303	--	--	--	--	--	--	--	--	--
comp19669_c0	0.607827	0.294736	1.86227	1.28994	1.356	0.562971	1.53594	1.71868	5.24173	4.49632	536	--	--	--	--	--	--	--	--	--
comp19704_c0	0.0968475	0.0939229	0.0912993	0.597912	8.64226	3.65978	9.7891	9.12813	3.72255	4.64436	841	--	--	--	GO:0055114	oxidation-reduction process	GO:0016616//GO:0051287	oxidoreductase activity, acting on the CH-OH group of donors, NAD or NADP as acceptor//NAD binding	--	--
comp19707_c0	24.5462	18.9357	1.75303	1.86557	0	4.54695	2.25552	1.05161	2.38254	2.73789	438	XP_002272174.1	PREDICTED: protein TRANSPARENT TESTA 12-like [Vitis vinifera]	3.72498e-35	GO:0055085//GO:0006855//GO:0006810//GO:0015893	transmembrane transport//drug transmembrane transport//transport//drug transport	GO:0005198//GO:0015238//GO:0015297	structural molecule activity//drug transmembrane transporter activity//antiporter activity	GO:0016020	membrane
comp19766_c0	0.406026	0.354388	3.90421	3.60338	1.30435	2.64748	1.92888	2.10479	2.76115	2.56853	2006	XP_002304813.1	predicted protein [Populus trichocarpa]	0	GO:0000910//GO:0000226//GO:0046785	cytokinesis//microtubule cytoskeleton organization//microtubule polymerization	GO:0008017	microtubule binding	GO:0009524//GO:0055028//GO:0005819//GO:0045298//GO:0009574	phragmoplast//cortical microtubule//spindle//tubulin complex//preprophase band
comp19793_c0	2.5497	5.63914	31.7934	40.3723	31.2214	45.6596	35.2213	42.5893	30.8529	30.6403	1150	XP_003534964.1	PREDICTED: uncharacterized protein LOC100782725 [Glycine max]	5.04323e-29	--	--	--	--	--	--
comp197985_c0	1.98216	3.14558	0	0.556243	0.1608	0.133519	0	0	0.355192	0.551578	452	XP_002310774.1	predicted protein [Populus trichocarpa]	2.54956e-66	GO:0006355	regulation of transcription, DNA-dependent	GO:0003700//GO:0043565//GO:0003677	sequence-specific DNA binding transcription factor activity//sequence-specific DNA binding//DNA binding	GO:0005634//GO:0005667	nucleus//transcription factor complex
comp19801_c0	0	0.478722	3.49012	2.6666	1.98222	8.04673	13.2196	11.3988	12.654	8.81411	330	--	--	--	--	--	--	--	--	--
comp19830_c0	7.06108	2.86654	49.2694	41.7875	11.6862	48.2582	26.2249	26.0058	30.2235	32.6717	1984	CBH19893.1	cell division control 20 [Solanum lycopersicum var. cerasiforme]	0	GO:0051301	cell division	GO:0005515	protein binding	--	--
comp19831_c0	15.3563	21.2262	24.0705	68.5849	39.7579	39.1317	28.2353	27.1923	38.624	38.6725	4246	XP_003525236.1	PREDICTED: uncharacterized protein LOC100801725 [Glycine max]	0	GO:0015992//GO:0015986//GO:0043065	proton transport//ATP synthesis coupled proton transport//positive regulation of apoptotic process	GO:0005515//GO:0046872//GO:0008270//GO:0015078	protein binding//metal ion binding//zinc ion binding//hydrogen ion transmembrane transporter activity	GO:0000276//GO:0005737	mitochondrial proton-transporting ATP synthase complex, coupling factor F(o)//cytoplasm
comp19837_c0	14.7914	8.19699	106.301	83.7579	14.9134	33.4618	66.2106	82.7424	102.614	99.1766	424	XP_002272349.1	PREDICTED: uncharacterized protein C757.02c-like isoform 2 [Vitis vinifera]	8.37567e-61	--	--	--	--	--	--
comp19837_c2	7.70201	2.6143	49.7363	31.6506	7.89529	10.0827	28.9991	30.9629	42.0154	42.2399	423	XP_002518654.1	hypothetical protein RCOM_0810740 [Ricinus communis]	4.95304e-09	--	--	--	--	--	--
comp199079_c0	3.61572	2.21465	0.657796	0.489529	0.0566054	0	0.128234	0.179364	0.6877	0.647231	1284	XP_003634880.1	PREDICTED: LOW QUALITY PROTEIN: myrcene synthase, chloroplastic-like, partial [Vitis vinifera]	6.61675e-148	--	--	GO:0016829//GO:0000287//GO:0010333	lyase activity//magnesium ion binding//terpene synthase activity	--	--
comp19915_c0	18.4873	6.59652	32.0613	43.4739	17.7424	8.92075	25.2091	23.0122	39.0125	40.9294	467	--	--	--	GO:0006118//GO:0055114	electron transport//oxidation-reduction process	GO:0016655	oxidoreductase activity, acting on NAD(P)H, quinone or similar compound as acceptor	--	--
comp19944_c0	1.09014	0.151031	0.440436	0.360548	0.347425	0	0.708353	0.733916	4.06739	3.89304	1046	XP_002305562.1	predicted protein [Populus trichocarpa]	1.77628e-106	--	--	GO:0080019	fatty-acyl-CoA reductase (alcohol-forming) activity	--	--
comp19948_c0	12.2905	2.45954	1.33335	0.639846	0.0435218	0.108414	2.36627	2.25246	4.56645	4.27963	1670	XP_002266341.1	PREDICTED: probable polygalacturonase non-catalytic subunit JP630-like [Vitis vinifera]	3.81571e-08	GO:0006367	transcription initiation from RNA polymerase II promoter	--	--	GO:0005672//GO:0016021	transcription factor TFIIA complex//integral to membrane
comp19960_c0	18.8539	0.0914226	15.4632	15.2046	0	0	0	0.355406	1.57945	1.92371	864	XP_002879929.1	hypothetical protein ARALYDRAFT_483212 [Arabidopsis lyrata subsp. lyrata]	5.70183e-13	--	--	--	--	--	--
comp19964_c0	3.15576	4.8093	0	0	0	0	0	0	0	0	542	--	--	--	--	--	--	--	--	--
comp19964_c1	8.95936	5.51081	0	0	0	0.201168	0	0	0.267578	0	300	--	--	--	--	--	--	--	--	--
comp19990_c0	1.28033	0.764103	2.92461	1.55809	0.615199	2.77306	2.83712	2.45991	4.61062	4.77323	1654	XP_002279597.1	PREDICTED: probable glucan endo-1,3-beta-glucosidase A6-like [Vitis vinifera]	2.59113e-94	GO:0005975	carbohydrate metabolic process	GO:0004553	hydrolase activity, hydrolyzing O-glycosyl compounds	--	--
comp20005_c0	10.7654	0.137372	15.7571	9.51031	0.50561	16.1634	1.14541	1.4686	7.39911	6.50383	575	XP_002523043.1	conserved hypothetical protein [Ricinus communis]	1.05362e-49	GO:0051258//GO:0030168//GO:0007165//GO:0019064//GO:0006508//GO:0019068	protein polymerization//platelet activation//signal transduction//viral entry into host cell via membrane fusion with the plasma membrane//proteolysis//virion assembly	GO:0004197//GO:0005102//GO:0030674	cysteine-type endopeptidase activity//receptor binding//protein binding, bridging	GO:0019031//GO:0005577	viral envelope//fibrinogen complex
comp20030_c0	10.5854	13.97	0.277194	0.226915	0	0.653615	1.18883	0.277139	0.579591	1.8001	277	--	--	--	--	--	--	--	--	--
comp20035_c0	4.13804	5.3834	0.475729	0.467327	0	0	0.102015	0.0951272	0.0994713	0.411918	807	XP_002329123.1	cytochrome P450 [Populus trichocarpa]	1.06791e-84	GO:0055114	oxidation-reduction process	GO:0020037//GO:0005488//GO:0005506//GO:0016705//GO:0016491	heme binding//binding//iron ion binding//oxidoreductase activity, acting on paired donors, with incorporation or reduction of molecular oxygen//oxidoreductase activity	--	--
comp20035_c1	2.27974	4.22079	0.390752	0.319875	0	0	0.209482	0	0.204258	0	393	XP_003633824.1	PREDICTED: LOW QUALITY PROTEIN: cytochrome P450 86B1-like [Vitis vinifera]	8.19562e-30	GO:0055114	oxidation-reduction process	GO:0020037//GO:0016705//GO:0005506	heme binding//oxidoreductase activity, acting on paired donors, with incorporation or reduction of molecular oxygen//iron ion binding	--	--
comp20043_c0	0	1.00623	35.2125	35.7649	3.85782	73.2919	35.8321	42.866	59.1398	61.2291	471	XP_002532413.1	STS14 protein precursor, putative [Ricinus communis]	1.32553e-44	--	--	--	--	GO:0005576	extracellular region
comp20043_c1	0	0.70275	18.7175	17.3378	1.68124	42.2024	18.897	23.6313	35.4231	33.2714	562	AFK44980.1	unknown [Lotus japonicus]	2.94625e-19	--	--	--	--	--	--
comp20065_c0	0.0596257	0.0578251	0.955568	1.15036	2.60717	2.21211	2.53126	1.51737	2.29185	2.7377	1366	--	--	--	GO:0006355	regulation of transcription, DNA-dependent	GO:0042393	histone binding	--	--
comp20079_c1	1.99956	2.19773	1.38234	0.822985	2.49805	8.79082	11.9919	11.8104	17.3422	13.4654	611	CBI17425.3	unnamed protein product [Vitis vinifera]	1.87568e-52	--	--	GO:0008430	selenium binding	--	--
comp20110_c0	3.42373	3.66985	0	0.556243	0	0.133519	0.182138	0	0.710384	0.551578	452	--	--	--	GO:0009307//GO:0006308	DNA restriction-modification system//DNA catabolic process	GO:0009036//GO:0003677	Type II site-specific deoxyribonuclease activity//DNA binding	GO:0009359	Type II site-specific deoxyribonuclease complex
comp20136_c0	10.0086	9.0692	8.81587	14.2308	38.637	13.4034	23.1107	23.9278	20.5896	19.9994	3719	XP_002285248.1	PREDICTED: sodium/hydrogen exchanger 7 [Vitis vinifera]	0	GO:0010352//GO:0006812//GO:0006814//GO:0042542//GO:0055085//GO:0010163//GO:0006885//GO:0009651	lithium ion export//cation transport//sodium ion transport//response to hydrogen peroxide//transmembrane transport//high-affinity potassium ion import//regulation of pH//response to salt stress	GO:0010348//GO:0015299	lithium:hydrogen antiporter activity//solute:hydrogen antiporter activity	GO:0016021//GO:0005886//GO:0009941	integral to membrane//plasma membrane//chloroplast envelope
comp2013_c0	2.18361	2.96474	0	0	0	0	0	0	0	0.2228	373	--	--	--	--	--	--	--	--	--
comp20181_c0	0	0	0	0.0834734	0.193045	0.48088	0.98398	1.32534	2.3453	2.64875	753	--	--	--	--	--	--	--	--	--
comp20217_c0	2.19285	24.1524	67.6338	79.1798	2.23635	57.9214	1.42488	1.62393	28.8675	28.9315	520	--	--	--	--	--	--	--	--	--
comp20273_c0	8.67346	21.085	17.695	15.4498	6.98789	22.7047	34.6438	36.6216	59.3641	56.541	1997	XP_002305743.1	predicted protein [Populus trichocarpa]	0	GO:0006508	proteolysis	GO:0008234//GO:0004197	cysteine-type peptidase activity//cysteine-type endopeptidase activity	GO:0071203	WASH complex
comp20288_c0	8.51206	9.46898	41.8529	22.9996	20.181	33.7938	16.2797	15.8711	31.8437	31.5899	976	XP_003594797.1	hypothetical protein MTR_2g034750 [Medicago truncatula]	2.45193e-45	--	--	--	--	--	--
comp20291_c0	7.37534	5.41127	0	0	0	0	0	0	0	0.26982	308	CAB07785.1	hypothetical protein [Malus x domestica]	4.44881e-34	--	--	--	--	--	--
comp20295_c0	53.1111	57.0975	23.1053	30.8674	41.3471	23.312	23.4837	23.6383	18.7348	17.6445	1851	XP_002517103.1	sugar transporter, putative [Ricinus communis]	0	GO:0055114//GO:0055085//GO:0008643	oxidation-reduction process//transmembrane transport//carbohydrate transport	GO:0022857//GO:0022891//GO:0032440	transmembrane transporter activity//substrate-specific transmembrane transporter activity//2-alkenal reductase [NAD(P)] activity	GO:0016021	integral to membrane
comp20297_c0	0	0	0	0	0	0.0697693	1.1421	2.66246	2.96965	3.74691	865	--	--	--	--	--	--	--	--	--
comp203178_c0	0.192323	0	0.181305	1.40998	0.600673	0.142504	1.45796	1.99396	2.8925	2.45291	847	XP_003539658.1	PREDICTED: cation/H(+) antiporter 1-like [Glycine max]	1.12031e-84	GO:0006812//GO:0006885//GO:0055085	cation transport//regulation of pH//transmembrane transport	GO:0015299	solute:hydrogen antiporter activity	GO:0016021	integral to membrane
comp20336_c0	37.7546	45.8853	73.4285	81.1876	76.6479	68.4509	62.2123	63.6264	56.6027	53.1259	1854	XP_002528761.1	isocitrate dehydrogenase, putative [Ricinus communis]	0	GO:0055114//GO:0006099	oxidation-reduction process//tricarboxylic acid cycle	GO:0016747//GO:0000287//GO:0016616//GO:0004449//GO:0051287	transferase activity, transferring acyl groups other than amino-acyl groups//magnesium ion binding//oxidoreductase activity, acting on the CH-OH group of donors, NAD or NADP as acceptor//isocitrate dehydrogenase (NAD+) activity//NAD binding	--	--
comp20345_c0	0.716558	1.96894	18.2387	34.7917	65.5326	13.4505	3.37997	3.93969	2.64773	2.86357	1364	XP_002263078.1	PREDICTED: trehalose-phosphate phosphatase [Vitis vinifera]	0	GO:0005992	trehalose biosynthetic process	GO:0003824	catalytic activity	--	--
comp20358_c0	31.8566	30.8764	52.2132	39.9756	47.5707	29.3254	37.6093	39.4689	30.8844	30.5964	1654	XP_002514121.1	valacyclovir hydrolase, putative [Ricinus communis]	1.13879e-113	GO:0006508	proteolysis	GO:0004177	aminopeptidase activity	--	--
comp20360_c1	16.5237	52.754	94.6261	43.5587	285.135	151.483	69.4364	64.5013	24.6441	23.3961	557	--	--	--	--	--	--	--	--	--
comp20380_c0	24.2829	41.5388	34.7366	34.4254	41.2313	35.1732	36.7392	37.1123	30.5803	30.1103	966	XP_002323566.1	histidine phosphotransfer protein [Populus trichocarpa]	4.03837e-67	GO:0080036//GO:0006351//GO:0000160//GO:0007165//GO:0006269	regulation of cytokinin mediated signaling pathway//transcription, DNA-dependent//phosphorelay signal transduction system//signal transduction//DNA replication, synthesis of RNA primer	GO:0009927//GO:0004871//GO:0003896	histidine phosphotransfer kinase activity//signal transducer activity//DNA primase activity	GO:0005737//GO:0005730//GO:0005634//GO:0005657	cytoplasm//nucleolus//nucleus//replication fork
comp20381_c0	95.782	98.71	108.517	93.0595	93.8333	44.5697	30.3685	30.9493	34.6423	32.8496	1017	CAN67470.1	hypothetical protein VITISV_037818 [Vitis vinifera]	1.03918e-47	GO:0006352	DNA-dependent transcription, initiation	GO:0005509	calcium ion binding	GO:0005634	nucleus
comp20384_c0	0.393472	0.127197	30.9109	34.1201	45.2942	10.5939	9.14737	9.76593	5.8182	4.95147	621	--	--	--	--	--	--	--	GO:0043657	host cell
comp20385_c0	2.03622	2.59183	1.43968	0.687482	0	2.35744	1.02908	0.359848	3.01025	2.98657	640	XP_002310335.1	predicted protein [Populus trichocarpa]	7.21748e-48	--	--	--	--	--	--
comp20387_c0	1140	2944.34	15.6483	17.6951	0.878704	18.6576	48.0592	47.3334	174.551	178.266	579	--	--	--	--	--	--	--	--	--
comp20388_c0	480.18	443.674	557.657	528.738	451.245	484.011	447.465	442.006	423.153	419.126	1111	ABD63906.1	actin depolymerizing factor 2 [Gossypium hirsutum]	2.782e-88	--	--	GO:0003779	actin binding	GO:0005622	intracellular
comp20393_c0	50.5049	68.4858	22.0868	22.8565	20.6111	75.4176	65.4589	76.0354	99.661	95.277	737	XP_002314267.1	predicted protein [Populus trichocarpa]	3.79476e-49	--	--	--	--	--	--
comp20395_c0	2.61407	3.60254	1.1673	1.2741	1.3505	0.509717	0.139065	0.389025	0.542388	0.280758	592	--	--	--	--	--	--	--	--	--
comp20397_c0	71.797	134.8	66.1694	75.2622	102.534	36.7022	31.1761	30.1767	13.9288	14.2783	1595	CBI28039.3	unnamed protein product [Vitis vinifera]	1.10426e-153	GO:0009116//GO:0006298	nucleoside metabolic process//mismatch repair	GO:0005524//GO:0003824//GO:0030983	ATP binding//catalytic activity//mismatched DNA binding	--	--
comp20403_c0	3.09069	0.661181	0.985492	1.92916	0.405588	0.303099	0.505351	0.257034	1.34386	1.62313	1792	XP_003553516.1	PREDICTED: uncharacterized protein LOC100814487 [Glycine max]	0	--	--	--	--	--	--
comp20406_c0	286.79	296.014	763.548	627.535	720.362	655.497	588.335	580.81	541.873	534.981	646	NP_563969.1	translation machinery associated protein TMA7 [Arabidopsis thaliana]	6.53683e-07	--	--	--	--	GO:0016021	integral to membrane
comp20409_c0	6.86569	3.85484	0.340651	0.0557724	0	0	0.146098	0	0.213682	0.0737395	1127	--	--	--	--	--	--	--	--	--
comp20413_c0	247.488	311.114	667.359	583.47	431.987	628.932	477.132	470.395	441.989	457.454	826	ACV50438.1	ribosomal protein L37 [Jatropha curcas]	8.25098e-49	GO:0006412//GO:0042254	translation//ribosome biogenesis	GO:0046872//GO:0019843//GO:0003735	metal ion binding//rRNA binding//structural constituent of ribosome	GO:0005622//GO:0005840	intracellular//ribosome
comp20415_c0	38.5999	34.4818	62.1428	65.7621	58.9362	54.6249	49.0269	49.7001	42.9957	43.1957	1560	XP_002271546.1	PREDICTED: anamorsin homolog [Vitis vinifera]	1.02154e-85	GO:0008152//GO:0016226//GO:0006915	metabolic process//iron-sulfur cluster assembly//apoptotic process	GO:0051536//GO:0008168	iron-sulfur cluster binding//methyltransferase activity	GO:0005737	cytoplasm
comp20416_c0	5.38649	5.83125	18.5167	25.0215	43.8637	12.976	15.7765	15.6085	12.8645	12.8069	3251	XP_002266669.1	PREDICTED: pumilio homolog 5 [Vitis vinifera]	0	--	--	GO:0003723	RNA binding	--	--
comp20419_c0	157.443	160.569	492.399	399.077	319.042	375.199	313.275	311.812	297.756	296.255	1135	CBI31516.3	unnamed protein product [Vitis vinifera]	2.43864e-93	GO:0006412//GO:0042254	translation//ribosome biogenesis	GO:0003735	structural constituent of ribosome	GO:0005622//GO:0005840	intracellular//ribosome
comp20427_c0	1049.96	510.135	294.24	114.221	92.895	149.942	333.255	359.03	591.478	575.467	917	AFH57282.1	nodulin-like protein [Gossypium hirsutum]	5.43651e-07	--	--	--	--	--	--
comp20436_c0	9.20625	8.51062	63.3253	45.4876	29.56	41.1848	29.5877	31.0634	30.6381	27.032	993	--	--	--	--	--	GO:0008270	zinc ion binding	GO:0005634	nucleus
comp20443_c0	229.302	259.021	532.787	473.137	369.473	475.118	414.026	392.039	381.802	374.981	1361	XP_002300192.1	predicted protein [Populus trichocarpa]	1.10927e-148	GO:0006412//GO:0010508//GO:0040007//GO:0042254	translation//positive regulation of autophagy//growth//ribosome biogenesis	GO:0003735	structural constituent of ribosome	GO:0022626//GO:0009507//GO:0005886//GO:0005622//GO:0005730//GO:0005840	cytosolic ribosome//chloroplast//plasma membrane//intracellular//nucleolus//ribosome
comp20450_c0	66.5379	96.4041	853.729	2573.15	1807.23	579.25	439.041	449.594	206.007	219.213	508	ADB85100.1	proteinase inhibitor [Jatropha curcas]	1.6033e-24	GO:0009611	response to wounding	GO:0004867	serine-type endopeptidase inhibitor activity	--	--
comp20455_c0	10.4978	6.98509	123.446	158.918	9.3829	16.1814	38.2609	36.5923	45.6347	48.1956	1007	--	--	--	--	--	GO:0005509	calcium ion binding	--	--
comp20456_c0	14.5616	103.598	825.482	750.854	662.462	292.533	575.736	582.167	689.673	709.053	509	--	--	--	--	--	--	--	--	--
comp20458_c0	45.517	39.0681	43.799	37.4601	55.9381	38.0941	45.8017	47.552	40.8187	39.0486	1589	XP_002299252.1	predicted protein [Populus trichocarpa]	6.24889e-56	GO:0006357	regulation of transcription from RNA polymerase II promoter	GO:0001104	RNA polymerase II transcription cofactor activity	GO:0016592	mediator complex
comp20461_c0	211.247	785.183	6245.02	10248.3	7985.57	5690.39	3504.27	3583.03	1943.47	1992	334	--	--	--	GO:0042546//GO:0009664	cell wall biogenesis//plant-type cell wall organization	GO:0005199	structural constituent of cell wall	GO:0005618	cell wall
comp20462_c0	0.126473	0.122654	0	0	0	1.78053	3.57941	2.8609	5.74004	4.25846	644	XP_002509593.1	cytochrome P450, putative [Ricinus communis]	2.08816e-57	GO:0055114	oxidation-reduction process	GO:0016705//GO:0005506//GO:0020037//GO:0005488//GO:0016491	oxidoreductase activity, acting on paired donors, with incorporation or reduction of molecular oxygen//iron ion binding//heme binding//binding//oxidoreductase activity	--	--
comp20462_c1	0	0	0	0	0	3.10627	2.11869	1.97564	4.72196	6.41615	272	--	--	--	GO:0055114	oxidation-reduction process	GO:0016705//GO:0005506//GO:0020037	oxidoreductase activity, acting on paired donors, with incorporation or reduction of molecular oxygen//iron ion binding//heme binding	--	--
comp20472_c0	30.2295	49.7013	4.4755	2.74778	5.94028	7.03539	14.1934	11.0467	15.2973	17.8606	549	--	--	--	--	--	--	--	--	--
comp20474_c0	0.0896519	0.217361	0.760643	0.588081	6.46172	1.52786	2.12952	1.68999	0.39231	0.411635	1817	XP_002266785.2	PREDICTED: wall-associated receptor kinase-like 1-like [Vitis vinifera]	3.40196e-140	GO:0006468//GO:0016310//GO:0009069	protein phosphorylation//phosphorylation//serine family amino acid metabolic process	GO:0030247//GO:0004672//GO:0005524//GO:0005509//GO:0004674	polysaccharide binding//protein kinase activity//ATP binding//calcium ion binding//protein serine/threonine kinase activity	GO:0016021	integral to membrane
comp20476_c0	308.983	532.07	918.861	709.277	733.29	775.62	938.665	939.5	843.113	858.758	357	ACU20957.1	unknown [Glycine max]	1.43489e-18	--	--	GO:0005515	protein binding	--	--
comp20478_c0	16.9929	37.172	65.682	84.424	74.755	67.6136	48.0166	43.9524	38.8563	37.8437	973	AFK47476.1	unknown [Lotus japonicus]	1.60996e-76	--	--	--	--	--	--
comp20484_c0	34.353	51.1555	26.8144	25.8119	42.3258	32.7451	40.011	36.7801	32.9877	31.7489	1572	XP_002262942.1	PREDICTED: patatin group A-3-like [Vitis vinifera]	0	GO:0006629	lipid metabolic process	--	--	--	--
comp20499_c0	94.3879	117.887	175.475	227.63	282.692	257.708	182.169	178.559	154.001	157.796	1643	XP_002275502.1	PREDICTED: transmembrane protein 205 [Vitis vinifera]	1.27751e-130	GO:0032324	molybdopterin cofactor biosynthetic process	--	--	--	--
comp20501_c0	14.6225	7.55433	39.6797	18.034	4.63405	29.1626	8.70228	8.2435	44.4467	42.2494	596	--	--	--	--	--	--	--	--	--
comp20504_c0	0	0	65.6886	109.459	49.7439	13.3092	2.50422	2.91892	0.915666	1.57993	263	--	--	--	--	--	--	--	--	--
comp20512_c0	0	1.58711	3.44157	52.8239	103.114	13.2454	8.65253	8.16679	3.47396	6.03696	647	--	--	--	--	--	--	--	--	--
comp20514_c0	4.68947	6.94147	44.3234	35.4276	19.7143	15.7277	25.3964	29.195	34.4312	30.9753	660	XP_002314795.1	predicted protein [Populus trichocarpa]	1.99858e-78	GO:0043086//GO:0005985//GO:0005982//GO:0007165//GO:0006935	negative regulation of catalytic activity//sucrose metabolic process//starch metabolic process//signal transduction//chemotaxis	GO:0004888//GO:0004857//GO:0030599	transmembrane signaling receptor activity//enzyme inhibitor activity//pectinesterase activity	GO:0016020	membrane
comp20533_c0	68.0847	47.8911	29.4519	33.7457	43.6862	16.4373	21.919	27.0904	17.6159	19.8453	1108	NP_001237321.1	uncharacterized protein LOC100306343 [Glycine max]	1.12923e-111	GO:0001539//GO:0015031//GO:0006367	ciliary or bacterial-type flagellar motility//protein transport//transcription initiation from RNA polymerase II promoter	GO:0005198	structural molecule activity	GO:0009288//GO:0005672	bacterial-type flagellum//transcription factor TFIIA complex
comp20539_c0	197.147	145.891	9.39143	9.5466	4.10298	16.3149	34.0813	34.1502	87.5034	81.4971	744	XP_002524419.1	conserved hypothetical protein [Ricinus communis]	7.56358e-11	--	--	--	--	--	--
comp20542_c0	15.6124	2.23108	89.8607	79.8513	19.8282	85.9027	50.5297	54.3999	65.6923	59.611	986	BAJ53150.1	JHL23J11.5 [Jatropha curcas]	4.20934e-85	--	--	--	--	--	--
comp20544_c0	141.114	123.422	1.90217	4.3676	0.175665	0.182328	0.24872	0.231926	0.970071	0.853641	1655	CBI27683.3	unnamed protein product [Vitis vinifera]	6.03563e-152	--	--	--	--	--	--
comp20545_c0	2.39841	2.62132	0	0.798209	0	0.400556	0	0	0.355192	0.919297	452	--	--	--	--	--	--	--	--	--
comp20560_c0	0.0960481	0.465738	0	0.148244	0.428546	0.213504	6.60164	4.16428	6.43702	4.60603	848	CBI25705.3	unnamed protein product [Vitis vinifera]	5.47046e-112	GO:0006525//GO:0006355//GO:0006560//GO:0006420//GO:0007049	arginine metabolic process//regulation of transcription, DNA-dependent//proline metabolic process//arginyl-tRNA aminoacylation//cell cycle	GO:0003677//GO:0000166//GO:0003700//GO:0004814//GO:0005524//GO:0046983	DNA binding//nucleotide binding//sequence-specific DNA binding transcription factor activity//arginine-tRNA ligase activity//ATP binding//protein dimerization activity	GO:0005667//GO:0005634	transcription factor complex//nucleus
comp20571_c0	4.23859	3.15506	81.7418	63.0729	80.9812	37.4444	19.4301	20.2339	14.3811	15.414	1402	XP_003550318.1	PREDICTED: probable isoaspartyl peptidase/L-asparaginase 2-like [Glycine max]	0	--	--	GO:0016787	hydrolase activity	--	--
comp20572_c0	1.65099	0.177903	4.83869	17.1295	145.6	48.801	58.7688	49.8246	30.3918	31.4449	444	--	--	--	--	--	--	--	--	--
comp20579_c0	161.315	45.2127	83.8924	86.9916	10.2267	7.21582	13.9843	16.1619	17.0145	21.0019	736	--	--	--	--	--	--	--	--	--
comp20587_c0	132.371	173.409	292.24	300.069	226.035	313.932	223.111	223.4	196.315	204.351	645	XP_002328810.1	predicted protein [Populus trichocarpa]	3.26208e-29	GO:0022900	electron transport chain	--	--	GO:0005739//GO:0005747	mitochondrion//mitochondrial respiratory chain complex I
comp20588_c0	0.968741	11.057	437.444	373.099	365.024	113.835	51.7421	56.5601	24.3831	19.1498	1093	AFK48111.1	unknown [Lotus japonicus]	4.69185e-37	--	--	--	--	--	--
comp20591_c0	555.915	232.227	181.703	116.957	238.657	64.7224	77.2445	66.075	53.2885	55.0933	602	XP_002310942.1	predicted protein [Populus trichocarpa]	5.04354e-16	--	--	--	--	--	--
comp20598_c0	12.6188	29.826	70.395	95.1591	82.5763	73.1057	49.5172	47.0157	39.5028	39.3314	1065	NP_001236738.1	uncharacterized protein LOC100527231 [Glycine max]	6.15822e-11	GO:0006816//GO:0055114//GO:0015946//GO:0030001//GO:0006270//GO:0006874//GO:0006811	calcium ion transport//oxidation-reduction process//methanol oxidation//metal ion transport//DNA replication initiation//cellular calcium ion homeostasis//ion transport	GO:0046872//GO:0005219//GO:0004022	metal ion binding//ryanodine-sensitive calcium-release channel activity//alcohol dehydrogenase (NAD) activity	GO:0016020//GO:0005634//GO:0005622//GO:0016021	membrane//nucleus//intracellular//integral to membrane
comp20601_c0	1.53099	2.07866	0.769752	1.02396	0.0910794	0.52939	0.309497	0.1924	1.81068	1.87454	798	CBI39127.3	unnamed protein product [Vitis vinifera]	2.683e-68	GO:0045454//GO:0006118	cell redox homeostasis//electron transport	GO:0015035//GO:0009055	protein disulfide oxidoreductase activity//electron carrier activity	--	--
comp20602_c0	0	13.93	17.6628	154.771	63.8106	47.9322	10.6956	10.8957	6.02768	5.74501	839	CAN78395.1	hypothetical protein VITISV_011907 [Vitis vinifera]	3.66621e-50	GO:0006118	electron transport	GO:0009055//GO:0005507	electron carrier activity//copper ion binding	--	--
comp20605_c0	28.7895	33.3981	5.32498	5.06219	8.4551	9.85589	18.0492	14.7679	18.497	16.9184	447	--	--	--	--	--	--	--	--	--
comp20611_c0	22.3845	21.1675	15.9087	10.171	10.0802	31.467	34.89	37.9895	58.6985	54.6419	1168	XP_002528284.1	phospholipase C, putative [Ricinus communis]	0	GO:0006629	lipid metabolic process	GO:0008081	phosphoric diester hydrolase activity	--	--
comp20612_c0	386.627	466.896	129.431	100.782	2.34537	16.8962	3.36005	1.44525	11.9342	12.2342	639	AAL16893.1	class II chitinase [Fragaria x ananassa]	3.14589e-57	GO:0005975//GO:0016998//GO:0006032	carbohydrate metabolic process//cell wall macromolecule catabolic process//chitin catabolic process	GO:0004568	chitinase activity	--	--
comp20616_c0	60.2635	56.0888	12.0924	14.629	15.5759	10.0783	13.3906	12.1354	13.2794	13.6237	1708	XP_002510332.1	zinc ion binding protein, putative [Ricinus communis]	0	GO:0015991//GO:0015992	ATP hydrolysis coupled proton transport//proton transport	GO:0008270//GO:0015078//GO:0046872	zinc ion binding//hydrogen ion transmembrane transporter activity//metal ion binding	GO:0016021//GO:0033179	integral to membrane//proton-transporting V-type ATPase, V0 domain
comp20616_c1	17.6658	9.91873	2.45424	2.87011	3.8166	2.89352	4.13511	3.50537	3.11563	3.41525	438	--	--	--	--	--	--	--	--	--
comp20620_c0	1.11021	1.37032	0.570875	0.311551	0	0.0747837	0.612092	0.761017	2.98414	3.19751	807	XP_002511460.1	F-box and wd40 domain protein, putative [Ricinus communis]	1.59657e-73	--	--	GO:0003697//GO:0005515	single-stranded DNA binding//protein binding	--	--
comp20622_c1	0	1.61937	48.0968	48.3157	28.8259	32.9261	3.18804	5.77069	2.92568	2.84145	439	--	--	--	--	--	--	--	--	--
comp20624_c0	71.4451	46.8265	17.7693	57.7998	71.8745	50.5659	51.3521	56.1354	90.2738	92.8785	808	XP_003523300.1	PREDICTED: uncharacterized protein LOC100820369 [Glycine max]	1.88704e-13	GO:0015986//GO:0006914//GO:0006550//GO:0010508//GO:0018874//GO:0015992//GO:0006633//GO:0055114//GO:0042157//GO:0006554//GO:0006552//GO:0006574//GO:0006631//GO:0006869//GO:0006568	ATP synthesis coupled proton transport//autophagy//isoleucine catabolic process//positive regulation of autophagy//benzoate metabolic process//proton transport//fatty acid biosynthetic process//oxidation-reduction process//lipoprotein metabolic process//lysine catabolic process//leucine catabolic process//valine catabolic process//fatty acid metabolic process//lipid transport//tryptophan metaboli…	GO:0016491//GO:0003857//GO:0008134//GO:0008289//GO:0045502//GO:0015078//GO:0042803	oxidoreductase activity//3-hydroxyacyl-CoA dehydrogenase activity//transcription factor binding//lipid binding//dynein binding//hydrogen ion transmembrane transporter activity//protein homodimerization activity	GO:0005667//GO:0030286//GO:0005576//GO:0045263//GO:0005634	transcription factor complex//dynein complex//extracellular region//proton-transporting ATP synthase complex, coupling factor F(o)//nucleus
comp20625_c0	488.157	150.008	166.562	263.101	34.025	20.2631	30.4108	33.2626	46.2979	53.3524	231	--	--	--	--	--	--	--	--	--
comp20643_c0	24.5827	5.45743	85.4382	84.1121	41.2302	118.945	64.6636	74.8135	86.9667	90.6594	275	BAE45285.1	histone [Nephrolepis auriculata]	1.06963e-43	GO:0006334	nucleosome assembly	GO:0046982//GO:0003677	protein heterodimerization activity//DNA binding	GO:0005634//GO:0000786	nucleus//nucleosome
comp20643_c1	6.50549	1.00945	34.8343	26.6242	13.2359	37.4096	31.0368	25.7527	31.0322	27.082	313	--	--	--	--	--	--	--	--	--
comp20646_c0	7.22329	2.65713	0	0.192219	0.222267	0.184558	0	0	0	0	327	--	--	--	--	--	--	--	--	--
comp20646_c1	9.57453	4.44383	0	0.269633	0.262716	0.333583	0	0	0.225804	0.116884	711	XP_002298003.1	predicted protein [Populus trichocarpa]	5.56299e-137	--	--	GO:0005524//GO:0017111	ATP binding//nucleoside-triphosphatase activity	--	--
comp20654_c0	42.5905	63.5653	106.162	90.7317	97.1591	113.335	91.7468	87.6165	70.1612	69.4305	1075	NP_001235422.1	uncharacterized protein LOC100527135 [Glycine max]	1.33367e-104	--	--	GO:0005515	protein binding	GO:0016021	integral to membrane
comp20656_c0	4.07098	2.40217	2.8845	3.59817	0.260041	2.807	0.147274	0.274661	1.43602	1.784	559	--	--	--	--	--	--	--	--	--
comp20668_c0	6.26529	7.66115	108.12	95.6496	50.0748	14.7344	6.60813	6.93219	2.14778	3.61324	299	--	--	--	--	--	--	--	--	--
comp20671_c0	1.21049	1.00623	6.47029	10.2704	32.8131	28.8926	42.2993	36.9984	18.497	18.35	471	--	--	--	GO:0009306//GO:0015031	protein secretion//protein transport	GO:0015450	P-P-bond-hydrolysis-driven protein transmembrane transporter activity	GO:0009941//GO:0016021	chloroplast envelope//integral to membrane
comp20684_c0	37.7969	35.9668	20.9407	24.8607	36.1883	20.7984	23.3463	25.0677	21.0214	19.1129	1474	XP_002270371.2	PREDICTED: probable S-acyltransferase At3g18620-like [Vitis vinifera]	3.28985e-148	GO:0006012//GO:0005982//GO:0006464//GO:0005985	galactose metabolic process//starch metabolic process//cellular protein modification process//sucrose metabolic process	GO:0004564//GO:0004575//GO:0046872//GO:0016151//GO:0008270	beta-fructofuranosidase activity//sucrose alpha-glucosidase activity//metal ion binding//nickel cation binding//zinc ion binding	GO:0017177	glucosidase II complex
comp20685_c0	367.465	287.505	9.78075	39.5002	4.31268	179.408	87.9699	88.7731	110.95	112.297	573	--	--	--	--	--	--	--	--	--
comp20687_c0	127.127	256.117	0.212695	0	0	0.417939	0	0.106326	0.778274	2.18696	722	--	--	--	GO:0006118//GO:0055114	electron transport//oxidation-reduction process	GO:0016655	oxidoreductase activity, acting on NAD(P)H, quinone or similar compound as acceptor	--	--
comp20692_c0	13.7678	33.7968	16.4672	19.6011	14.2584	12.9214	13.1757	12.4524	16.309	16.5435	2793	XP_002514588.1	conserved hypothetical protein [Ricinus communis]	4.74239e-31	GO:0006144//GO:0006355//GO:0006206//GO:0006352//GO:0006351	purine nucleobase metabolic process//regulation of transcription, DNA-dependent//pyrimidine nucleobase metabolic process//DNA-dependent transcription, initiation//transcription, DNA-dependent	GO:0003677//GO:0016987//GO:0003700//GO:0003899	DNA binding//sigma factor activity//sequence-specific DNA binding transcription factor activity//DNA-directed RNA polymerase activity	GO:0005667//GO:0005730	transcription factor complex//nucleolus
comp20709_c0	12.8683	11.452	33.3962	161.757	359.974	137.645	70.542	65.7761	49.8351	46.2898	538	CBI36892.3	unnamed protein product [Vitis vinifera]	1.23638e-24	GO:0006355	regulation of transcription, DNA-dependent	GO:0003700	sequence-specific DNA binding transcription factor activity	GO:0005667	transcription factor complex
comp20709_c1	8.4016	9.36412	32.1267	107.652	251.293	94.9447	53.9025	53.0714	38.398	41.2486	717	BAG50065.1	transcription factor AP2-EREBP [Lotus japonicus]	1.0521e-10	GO:0006355	regulation of transcription, DNA-dependent	GO:0003700//GO:0003677	sequence-specific DNA binding transcription factor activity//DNA binding	GO:0005634//GO:0005667	nucleus//transcription factor complex
comp20713_c0	5.46428	3.39953	16.8144	11.6163	2.39205	25.2082	25.1147	27.6946	50.4005	46.6016	790	XP_002270571.2	PREDICTED: ribulose bisphosphate carboxylase/oxygenase activase 1, chloroplastic-like [Vitis vinifera]	3.45053e-77	--	--	GO:0005524	ATP binding	--	--
comp20717_c0	0.717259	0	0.601039	0.24601	0	0.118103	2.89995	3.60552	3.456	3.6592	1022	CCH57381.3	auxin binding protein [Morus alba]	1.22081e-90	--	--	GO:0045735	nutrient reservoir activity	GO:0009279	cell outer membrane
comp20718_c0	50.2663	54.9963	91.5045	88.5331	93.668	94.2323	87.5561	88.9297	82.2899	80.3852	1742	XP_003517168.1	PREDICTED: 26S proteasome non-ATPase regulatory subunit 4-like [Glycine max]	0	--	--	GO:0003723	RNA binding	--	--
comp20719_c0	12.3782	4.56168	61.1461	39.6429	15.906	82.5462	87.4561	85.3637	114.432	105.333	658	XP_002284493.1	PREDICTED: chlorophyll a-b binding protein 13, chloroplastic-like [Vitis vinifera]	2.87287e-85	GO:0009765	photosynthesis, light harvesting	GO:0005198	structural molecule activity	GO:0009535	chloroplast thylakoid membrane
comp20719_c1	14.1826	5.50173	81.8761	46.0732	19.2853	97.1813	106.355	110.377	135.253	134.786	603	NP_001240880.1	uncharacterized protein LOC100779387 [Glycine max]	4.16681e-75	GO:0009765	photosynthesis, light harvesting	--	--	GO:0016020//GO:0009507	membrane//chloroplast
comp20724_c1	0.288076	0.0368777	1.68375	1.84728	1.86802	0	1.43649	1.6474	1.38174	1.2933	4241	--	--	--	--	--	--	--	--	--
comp20727_c0	7.47632	1.39434	11.2497	9.16869	3.01503	26.6453	73.2733	79.3058	106.968	111.6	1133	XP_002518193.1	conserved hypothetical protein [Ricinus communis]	6.58811e-28	GO:0007165//GO:0030168//GO:0051258	signal transduction//platelet activation//protein polymerization	GO:0005102//GO:0008270//GO:0030674//GO:0019901	receptor binding//zinc ion binding//protein binding, bridging//protein kinase binding	GO:0009424//GO:0005577//GO:0005634	bacterial-type flagellum hook//fibrinogen complex//nucleus
comp2072_c0	10.1981	12.1092	4.63553	4.35603	2.32918	1.39227	0	0	0.373365	8.47666	215	XP_002338056.1	predicted protein [Populus trichocarpa]	3.77152e-21	--	--	GO:0016491//GO:0046872	oxidoreductase activity//metal ion binding	--	--
comp20730_c0	0.34659	0	3.59408	7.22169	11.1342	22.3476	35.3828	32.9937	28.6935	38.5463	235	--	--	--	--	--	--	--	--	--
comp20734_c1	409.224	74.7363	115.74	80.7289	21.8593	126.299	55.2551	57.3743	81.5597	76.2624	888	--	--	--	--	--	--	--	--	--
comp20742_c0	0.318782	23.0321	24.1918	73.857	12.6588	12.4008	0.805541	2.70414	1.41382	1.46368	511	XP_002863647.1	hypothetical protein ARALYDRAFT_331046 [Arabidopsis lyrata subsp. lyrata]	1.88622e-19	GO:0009611	response to wounding	GO:0004867	serine-type endopeptidase inhibitor activity	--	--
comp20757_c0	13.76	7.40308	117.612	111.175	25.1922	99.5473	90.5959	97.2904	106.441	104.079	1558	ABK92591.1	unknown [Populus trichocarpa]	2.33095e-174	GO:0080167	response to karrikin	--	--	GO:0009505	plant-type cell wall
comp20761_c0	156.63	198.45	9.77049	14.877	7.95625	10.5774	14.3706	15.4444	62.2237	54.3375	338	AFK35885.1	unknown [Medicago truncatula]	1.86495e-12	GO:0006813//GO:0006355	potassium ion transport//regulation of transcription, DNA-dependent	GO:0005249//GO:0030955//GO:0003700	voltage-gated potassium channel activity//potassium ion binding//sequence-specific DNA binding transcription factor activity	GO:0016021//GO:0008076//GO:0005667	integral to membrane//voltage-gated potassium channel complex//transcription factor complex
comp20763_c0	8.3111	12.4206	30.4445	26.3883	15.4686	13.0932	39.6342	42.3979	56.1867	58.4639	686	--	--	--	--	--	--	--	--	--
comp20769_c0	0	4.99842	0.615904	0.112042	3.69237	2.47426	1.83437	2.25787	0.643904	0.518477	1122	AAQ07267.1	acidic chitinase [Ficus pumila var. awkeotsang]	4.01608e-121	GO:0005975//GO:0008152	carbohydrate metabolic process//metabolic process	GO:0016798//GO:0004553	hydrolase activity, acting on glycosyl bonds//hydrolase activity, hydrolyzing O-glycosyl compounds	--	--
comp20773_c0	5.44162	5.43731	0.49644	0.541858	0.156641	0.390197	0.532282	0.496342	2.42204	1.43284	464	--	--	--	--	--	--	--	--	--
comp20795_c0	4.72694	8.81575	0.34278	0.841814	0.973411	1.61653	0.367528	1.37085	0.358363	0.371002	224	--	--	--	--	--	--	--	--	--
comp20798_c0	0.0723989	0.702126	4.16333	4.07862	1.29211	0.965607	0.073179	0	0.356771	0.443224	1125	XP_002526970.1	cytochrome P450, putative [Ricinus communis]	5.91e-133	GO:0055114	oxidation-reduction process	GO:0005506//GO:0046872//GO:0016705//GO:0020037//GO:0016491	iron ion binding//metal ion binding//oxidoreductase activity, acting on paired donors, with incorporation or reduction of molecular oxygen//heme binding//oxidoreductase activity	--	--
comp20806_c1	5.89204	7.22666	1.63367	0.668675	0.309282	0	0.525487	1.14335	3.41589	1.59136	470	XP_002338424.1	predicted protein [Populus trichocarpa]	9.14682e-43	GO:0008152	metabolic process	GO:0003824	catalytic activity	GO:0005777	peroxisome
comp20807_c0	225.05	189.493	54.0423	46.7306	37.4382	43.8058	72.5479	69.5708	114.218	109.855	1390	ADL36615.1	BZIP domain class transcription factor [Malus x domestica]	3.37023e-56	GO:0006355	regulation of transcription, DNA-dependent	GO:0003774//GO:0003700//GO:0003677//GO:0043565	motor activity//sequence-specific DNA binding transcription factor activity//DNA binding//sequence-specific DNA binding	GO:0005667//GO:0005634//GO:0016459	transcription factor complex//nucleus//myosin complex
comp20810_c0	15.0334	26.1554	57.0215	35.5667	42.6389	67.4633	173.524	186.316	166.211	165.129	1154	XP_003540344.1	PREDICTED: uncharacterized protein LOC100817529 [Glycine max]	1.74841e-13	--	--	--	--	--	--
comp20811_c0	5.06737	4.73455	2.62156	6.29509	0.330871	122.01	26.608	25.628	27.4659	24.2731	1318	ADL29790.1	PGIP (chloroplast) [Morus alba var. multicaulis]	5.59786e-138	GO:0019069	viral capsid assembly	GO:0005515	protein binding	GO:0009536//GO:0042025	plastid//host cell nucleus
comp20821_c0	6.43613	5.97169	0.395787	1.61999	1.24882	0.41478	0.282908	0.263806	0.137927	0.571165	582	XP_003518487.1	PREDICTED: uncharacterized protein LOC100776840 [Glycine max]	7.29369e-41	--	--	--	--	--	--
comp20844_c0	163.493	203.253	26.6604	47.1847	59.0252	100.132	30.8566	30.0056	26.8311	28.1189	730	XP_002321794.1	predicted protein [Populus trichocarpa]	5.3946e-13	--	--	--	--	--	--
comp20845_c0	33.5902	41.9003	5.60458	2.1793	3.71365	2.75321	4.83292	6.444	6.88476	5.61107	548	--	--	--	--	--	--	--	--	--
comp20862_c0	58.9026	30.9362	6.79493	4.63536	2.36054	2.67037	2.91421	3.8497	8.05102	4.41263	339	--	--	--	--	--	--	--	--	--
comp20871_c0	89.6165	114.911	184.226	184.606	159.915	182.236	148.261	142.498	128.631	130.406	889	XP_002331044.1	predicted protein [Populus trichocarpa]	3.59374e-63	--	--	--	--	GO:0019867//GO:0016021	outer membrane//integral to membrane
comp20872_c0	160.211	167.984	349.885	374.442	318.52	371.148	272.931	271.124	245.134	236.968	774	P54765.1	RecName: Full=GTP-binding nuclear protein Ran1A	1.16155e-135	GO:0007264//GO:0006886//GO:0006184//GO:0006913	small GTPase mediated signal transduction//intracellular protein transport//GTP catabolic process//nucleocytoplasmic transport	GO:0003924//GO:0003723//GO:0003724//GO:0005525	GTPase activity//RNA binding//RNA helicase activity//GTP binding	GO:0005634//GO:0005622	nucleus//intracellular
comp20885_c0	6.48801	2.52477	0	0.287011	0	0.413359	0	0.175269	0.73309	0.569209	438	--	--	--	--	--	--	--	--	--
comp20892_c0	68.7083	9.85328	26.2803	63.1147	43.0843	93.7921	155.571	155.033	59.9137	67.3403	970	ABG91752.1	HyPRP2 [Gossypium hirsutum]	1.81075e-17	GO:0006869	lipid transport	--	--	GO:0016020//GO:0019028	membrane//viral capsid
comp20893_c0	3.65475	1.01268	1.31253	3.13382	0.207069	0.601785	0.527733	0.874845	2.28699	1.95331	1404	AAM13020.1	unknown protein [Arabidopsis thaliana]	1.83618e-150	--	--	--	--	--	--
comp20894_c0	17.6017	24.2803	21.7787	27.6133	87.0594	5.81212	11.1868	10.3302	5.93049	5.15292	758	XP_002303937.1	predicted protein [Populus trichocarpa]	3.74044e-15	--	--	--	--	--	--
comp20895_c0	27.6784	33.8449	112.679	110.514	104.341	104.117	69.9967	71.165	61.6207	59.2721	1489	XP_003597351.1	UDP-glucuronic acid decarboxylase [Medicago truncatula]	0	GO:0009058//GO:0006694//GO:0009225//GO:0055114//GO:0008207//GO:0045226//GO:0008209//GO:0044237//GO:0030639//GO:0019872//GO:0008210//GO:0009117//GO:0008152	biosynthetic process//steroid biosynthetic process//nucleotide-sugar metabolic process//oxidation-reduction process//C21-steroid hormone metabolic process//extracellular polysaccharide biosynthetic process//androgen metabolic process//cellular metabolic process//polyketide biosynthetic process//streptomycin biosynthetic process//estrogen metabolic process//nucleotide metabolic process//metabolic …	GO:0003854//GO:0003824//GO:0000166//GO:0016491//GO:0050662//GO:0016616//GO:0008831	3-beta-hydroxy-delta5-steroid dehydrogenase activity//catalytic activity//nucleotide binding//oxidoreductase activity//coenzyme binding//oxidoreductase activity, acting on the CH-OH group of donors, NAD or NADP as acceptor//dTDP-4-dehydrorhamnose reductase activity	--	--
comp20897_c0	1.49252	0.620333	6.63306	3.94904	37.8628	25.5937	49.1372	48.231	31.9412	31.3273	382	--	--	--	--	--	--	--	--	--
comp20904_c1	293.3	473.547	96.91	103.293	182.772	144.442	145.887	150.24	145.892	146.451	816	XP_002520000.1	conserved hypothetical protein [Ricinus communis]	2.88316e-36	GO:0006950	response to stress	--	--	--	--
comp20906_c0	343.554	108.003	157.473	108.851	47.6586	81.6968	52.5878	53.0149	69.9907	71.7963	4137	XP_002302169.1	cellulose synthase [Populus trichocarpa]	0	GO:0043622//GO:0016049//GO:0005985//GO:0009833//GO:0006011//GO:0030244//GO:0010214//GO:0006886//GO:0005982	cortical microtubule organization//cell growth//sucrose metabolic process//primary cell wall biogenesis//UDP-glucose metabolic process//cellulose biosynthetic process//seed coat development//intracellular protein transport//starch metabolic process	GO:0017137//GO:0046872//GO:0016760//GO:0008270	Rab GTPase binding//metal ion binding//cellulose synthase (UDP-forming) activity//zinc ion binding	GO:0016021//GO:0016020//GO:0005794	integral to membrane//membrane//Golgi apparatus
comp20909_c0	7.02472	3.49835	21.2987	18.461	11.5206	25.6018	31.2802	39.7259	38.7333	36.225	429	XP_002277953.1	PREDICTED: zinc finger protein CONSTANS-LIKE 5-like [Vitis vinifera]	1.86371e-34	--	--	GO:0008270	zinc ion binding	GO:0005622	intracellular
comp20919_c0	135.791	143.082	156.98	160.722	186.54	150.98	145.241	146.648	138.412	135.859	1859	ACU21334.1	unknown [Glycine max]	0	--	--	GO:0005515//GO:0016853	protein binding//isomerase activity	--	--
comp20927_c0	130.238	22.7843	133.425	150.18	10.1495	10.1098	6.83839	6.4916	20.4881	19.1598	1289	XP_002312978.1	predicted protein [Populus trichocarpa]	4.81357e-41	--	--	--	--	--	--
comp20927_c1	57.5702	5.39283	65.3578	56.7971	2.62704	2.90846	1.98377	3.39134	9.34911	10.0126	249	--	--	--	GO:0071555//GO:0005975	cell wall organization//carbohydrate metabolic process	GO:0004553	hydrolase activity, hydrolyzing O-glycosyl compounds	GO:0030288	outer membrane-bounded periplasmic space
comp20936_c1	36.0213	19.2442	34.7474	34.3035	22.0977	36.5169	30.9451	30.7174	36.2224	38.4451	2592	XP_002284904.1	PREDICTED: microtubule-associated protein 70-2 [Vitis vinifera]	0	GO:0009247//GO:0042546//GO:0007010//GO:0001575//GO:0005975	glycolipid biosynthetic process//cell wall biogenesis//cytoskeleton organization//globoside metabolic process//carbohydrate metabolic process	GO:0008017//GO:0008107	microtubule binding//galactoside 2-alpha-L-fucosyltransferase activity	GO:0045298//GO:0016020	tubulin complex//membrane
comp20937_c0	206.893	344.11	86.6439	65.9408	171.454	155.509	156.751	162.595	137.125	142.889	624	--	--	--	--	--	--	--	--	--
comp20941_c0	0	0.238638	9.51781	25.8828	66.1335	10.2413	13.2667	11.8306	9.21325	6.0257	331	--	--	--	--	--	--	--	--	--
comp20941_c1	0.219538	0.638726	13.0386	52.1819	122.05	23.2618	19.3056	21.7267	14.4968	14.3361	371	--	--	--	--	--	--	--	--	--
comp20943_c0	97.7647	113.33	226.066	207.402	199.177	219.312	181.366	174.33	162.263	156.254	809	XP_003634163.1	PREDICTED: nascent polypeptide-associated complex subunit alpha-like protein 2-like [Vitis vinifera]	1.39437e-63	GO:0006355	regulation of transcription, DNA-dependent	GO:0005515//GO:0003700//GO:0003677//GO:0003682	protein binding//sequence-specific DNA binding transcription factor activity//DNA binding//chromatin binding	GO:0005667//GO:0005634//GO:0000785//GO:0000775	transcription factor complex//nucleus//chromatin//chromosome, centromeric region
comp20944_c0	8.03771	3.81088	0.168383	0.413523	0	0.264695	0.18054	0.3367	2.46453	2.7337	456	--	--	--	--	--	--	--	--	--
comp20950_c0	7.35301	0.274268	21.3285	19.6423	1.00946	64.5415	15.4362	15.4601	32.0536	30.0099	288	--	--	--	--	--	--	--	--	--
comp20953_c0	2.75098	5.33582	0.463104	0.151642	0	0.582393	0.595848	0.370411	0.484158	1.00247	829	--	--	--	--	--	--	--	--	--
comp20959_c0	4.75613	0.164732	75.0045	44.8338	45.3285	4.90859	69.1069	67.7308	59.7589	60.9254	959	--	--	--	--	--	--	--	--	--
comp20965_c0	8.20681	30.5164	112.449	102.415	248.401	255.901	117.778	120.794	89.1009	96.7767	1578	XP_002530339.1	Desacetoxyvindoline 4-hydroxylase, putative [Ricinus communis]	0	GO:0055114//GO:0042432	oxidation-reduction process//indole biosynthetic process	GO:0016706//GO:0016491//GO:0050590	oxidoreductase activity, acting on paired donors, with incorporation or reduction of molecular oxygen, 2-oxoglutarate as one donor, and incorporation of one atom each of oxygen into both donors//oxidoreductase activity//desacetoxyvindoline 4-hydroxylase activity	--	--
comp20974_c0	12.3468	9.20252	55.3824	33.065	26.0634	43.9639	34.0933	34.8288	45.2547	43.0084	1227	XP_004138731.1	PREDICTED: transcription factor HY5-like [Cucumis sativus]	3.56341e-52	GO:0030168//GO:0006355//GO:0000917//GO:0048870//GO:0006468//GO:0016310//GO:0006914//GO:0007049//GO:0006810//GO:0007165//GO:0009069//GO:0006457//GO:0043093//GO:0051258//GO:0015992//GO:0006606//GO:0006891//GO:0015991	platelet activation//regulation of transcription, DNA-dependent//barrier septum assembly//cell motility//protein phosphorylation//phosphorylation//autophagy//cell cycle//transport//signal transduction//serine family amino acid metabolic process//protein folding//cytokinesis by binary fission//protein polymerization//proton transport//protein import into nucleus//intra-Golgi vesicle-mediated trans…	GO:0005524//GO:0004674//GO:0005102//GO:0015078//GO:0003677//GO:0043565//GO:0051082//GO:0030674//GO:0003700	ATP binding//protein serine/threonine kinase activity//receptor binding//hydrogen ion transmembrane transporter activity//DNA binding//sequence-specific DNA binding//unfolded protein binding//protein binding, bridging//sequence-specific DNA binding transcription factor activity	GO:0005634//GO:0005667//GO:0031514//GO:0030173//GO:0016021//GO:0005577//GO:0005643//GO:0005783//GO:0033179//GO:0005737//GO:0016272	nucleus//transcription factor complex//motile cilium//integral to Golgi membrane//integral to membrane//fibrinogen complex//nuclear pore//endoplasmic reticulum//proton-transporting V-type ATPase, V0 domain//cytoplasm//prefoldin complex
comp20976_c0	1.76291	3.27659	1.59253	1.86238	1.39979	0.268224	0.609825	0.796109	2.61632	3.57041	675	--	--	--	--	--	--	--	--	--
comp20989_c0	0.662185	6.63594	2.28892	3.74748	2.56059	41.0514	16.289	13.3272	5.65177	7.43211	369	--	--	--	--	--	--	--	--	--
comp20990_c0	1.5777	1.56066	6.50515	8.76933	6.17704	15.8475	12.8114	18.8555	9.02055	9.18777	413	--	--	--	--	--	--	--	--	--
comp20997_c0	4.25042	5.87395	19.6339	32.7193	74.4356	42.0839	24.8107	25.8897	16.4422	15.5627	1533	XP_002273965.1	PREDICTED: haloacid dehalogenase-like hydrolase domain-containing-like isoform 2 [Vitis vinifera]	4.83734e-49	GO:0008152//GO:0046487	metabolic process//glyoxylate metabolic process	GO:0008967	phosphoglycolate phosphatase activity	--	--
comp21005_c0	6.24978	6.54984	30.8841	79.3473	33.0107	5.37776	2.751	3.70537	1.19218	0.51426	808	XP_002273815.2	PREDICTED: pathogenesis-related protein STH-2 [Vitis vinifera]	2.73872e-76	GO:0009607//GO:0006952	response to biotic stimulus//defense response	--	--	--	--
comp21012_c0	83.462	39.7686	278.151	316.325	112.076	121.608	69.6265	69.4637	63.2051	66.43	1009	ACJ83877.1	unknown [Medicago truncatula]	3.54661e-75	GO:0006446//GO:0015684//GO:0006413	regulation of translational initiation//ferrous iron transport//translational initiation	GO:0003743//GO:0015093//GO:0003723	translation initiation factor activity//ferrous iron transmembrane transporter activity//RNA binding	GO:0005840//GO:0016021	ribosome//integral to membrane
comp21018_c0	2.75084	13.108	72.3483	94.429	42.4732	31.1828	13.0791	14.4303	8.2513	8.17621	681	AGC24177.1	unknown [Rehmannia glutinosa]	1.58495e-39	--	--	--	--	--	--
comp21027_c0	48.2015	18.4156	51.002	25.8361	12.9249	45.1688	45.1559	41.4864	56.5436	59.1136	866	NP_001238309.1	uncharacterized protein LOC100527331 [Glycine max]	1.83278e-54	--	--	--	--	--	--
comp21037_c0	75.1056	52.1199	198.897	233.021	65.6784	187.984	85.4473	90.4536	137.381	125.593	976	CBI20068.3	unnamed protein product [Vitis vinifera]	2.05968e-46	--	--	--	--	--	--
comp21051_c0	86.003	71.9387	182.13	167.077	127.037	157.967	115.082	126.123	104.684	101.724	661	XP_002285291.1	PREDICTED: NADH dehydrogenase [ubiquinone] 1 beta subcomplex subunit 7 [Vitis vinifera]	3.71756e-47	GO:0006744//GO:0006120//GO:0006118//GO:0015992//GO:0006814	ubiquinone biosynthetic process//mitochondrial electron transport, NADH to ubiquinone//electron transport//proton transport//sodium ion transport	GO:0003954//GO:0008137	NADH dehydrogenase activity//NADH dehydrogenase (ubiquinone) activity	GO:0005747//GO:0005739	mitochondrial respiratory chain complex I//mitochondrion
comp21054_c0	0.382209	0.2224	1.90966	2.38916	0.920881	1.33105	1.19761	1.00868	1.24309	1.09194	2131	XP_003633574.1	PREDICTED: protein gamma response 1-like [Vitis vinifera]	1.66272e-174	--	--	--	--	--	--
comp21059_c0	7.82369	10.7023	0	0.254218	0.0734898	0.0610217	0.582694	0.232864	1.37983	1.1764	989	NP_001239695.1	uncharacterized protein LOC100777741 [Glycine max]	6.30258e-107	GO:0019087//GO:0007268//GO:0006810//GO:0007165//GO:0006811	transformation of host cell by virus//synaptic transmission//transport//signal transduction//ion transport	GO:0005234//GO:0004970	extracellular-glutamate-gated ion channel activity//ionotropic glutamate receptor activity	GO:0016020//GO:0016021	membrane//integral to membrane
comp21062_c0	2.53734	5.65966	0	0	0	0	0	0	0.750218	0.258892	321	XP_002325205.1	predicted protein [Populus trichocarpa]	2.02273e-19	--	--	--	--	GO:0016021	integral to membrane
comp21064_c0	68.5516	34.3145	79.053	61.2829	49.1528	70.142	73.7492	72.8675	89.6913	90.294	1319	XP_002301046.1	predicted protein [Populus trichocarpa]	3.55486e-142	--	--	--	--	--	--
comp21073_c0	57.9269	47.5807	90.2693	58.3174	61.3273	97.7443	66.9806	68.2471	96.6654	94.0298	928	XP_002522975.1	conserved hypothetical protein [Ricinus communis]	7.28099e-80	--	--	--	--	--	--
comp21087_c0	70.3265	301.761	448.913	542.974	996.959	561.063	453.587	463.365	368.276	351.93	1286	AFK43573.1	unknown [Lotus japonicus]	7.08705e-165	GO:0015992//GO:0008152//GO:0015986	proton transport//metabolic process//ATP synthesis coupled proton transport	GO:0015078	hydrogen ion transmembrane transporter activity	GO:0000276	mitochondrial proton-transporting ATP synthase complex, coupling factor F(o)
comp21089_c1	74.0438	81.5573	245.29	238.736	145.315	173.587	127.512	120.28	107.398	107.01	764	XP_002517228.1	ATP synthase epsilon chain, mitochondrial, putative [Ricinus communis]	2.88158e-39	GO:0006119//GO:0015986//GO:0015992	oxidative phosphorylation//ATP synthesis coupled proton transport//proton transport	GO:0046933//GO:0046961	proton-transporting ATP synthase activity, rotational mechanism//proton-transporting ATPase activity, rotational mechanism	GO:0000275//GO:0045259	mitochondrial proton-transporting ATP synthase complex, catalytic core F(1)//proton-transporting ATP synthase complex
comp21091_c0	11.932	41.7586	159.19	283.614	107.633	93.03	25.9564	27.6266	12.7824	10.8512	314	--	--	--	--	--	--	--	--	--
comp21092_c0	20.2692	11.6019	15.7185	25.6165	141.261	31.5735	25.0058	24.3895	14.6618	16.3806	2628	XP_002271644.2	PREDICTED: endoplasmic oxidoreductin-1-like [Vitis vinifera]	0	GO:0055114	oxidation-reduction process	GO:0050660//GO:0016671//GO:0003756	flavin adenine dinucleotide binding//oxidoreductase activity, acting on a sulfur group of donors, disulfide as acceptor//protein disulfide isomerase activity	GO:0005789//GO:0005783	endoplasmic reticulum membrane//endoplasmic reticulum
comp21094_c0	72.5352	91.4965	141.915	171.741	215.151	151.449	133.377	133.418	109.449	108.887	996	XP_002525098.1	ubiquitin-conjugating enzyme m, putative [Ricinus communis]	1.01344e-116	GO:0006464//GO:0015031//GO:0016567	cellular protein modification process//protein transport//protein ubiquitination	GO:0005524//GO:0016881//GO:0004842	ATP binding//acid-amino acid ligase activity//ubiquitin-protein ligase activity	--	--
comp21097_c0	9.63727	7.42078	31.5374	16.9543	34.8306	9.50427	12.7917	12.4021	4.92475	7.98755	489	--	--	--	--	--	--	--	--	--
comp21105_c0	63.9191	49.7714	3.42499	5.445	0.763059	1.4256	2.37688	1.71266	7.69023	7.31036	762	XP_002272845.1	PREDICTED: uncharacterized protein LOC100261846 [Vitis vinifera]	4.77125e-36	--	--	GO:0005507	copper ion binding	--	--
comp21108_c1	1.63289	0.316717	0.923609	0.856891	0.174855	3.62974	1.25437	1.04655	3.34741	3.53277	1247	XP_002282372.1	PREDICTED: GDSL esterase/lipase At3g26430-like [Vitis vinifera]	0	GO:0006629	lipid metabolic process	GO:0016788	hydrolase activity, acting on ester bonds	--	--
comp21111_c0	3.16997	2.07041	106.239	125.472	35.2583	43.7654	18.1484	16.4023	13.0707	14.3898	1259	XP_002266762.1	PREDICTED: adenylate kinase B-like [Vitis vinifera]	1.05188e-156	GO:0046034//GO:0005975//GO:0046939//GO:0006144//GO:0044209//GO:0006807	ATP metabolic process//carbohydrate metabolic process//nucleotide phosphorylation//purine nucleobase metabolic process//AMP salvage//nitrogen compound metabolic process	GO:0004017//GO:0016810//GO:0008270//GO:0005524//GO:0016301	adenylate kinase activity//hydrolase activity, acting on carbon-nitrogen (but not peptide) bonds//zinc ion binding//ATP binding//kinase activity	GO:0005737	cytoplasm
comp21127_c0	30.5075	13.3401	2.85341	1.06175	0.245545	0.407773	0.556259	0	0	1.12303	296	--	--	--	--	--	--	--	--	--
comp21128_c0	0.083623	0	3.86279	1.61333	5.93689	0.43373	2.78929	2.28569	1.23624	1.45049	974	--	--	--	--	--	--	--	--	--
comp21137_c0	2.29553	0.0824521	0.240447	0.196833	0.303471	0.881948	0.859356	0.721199	2.93274	3.12292	958	CAN71476.1	hypothetical protein VITISV_038619 [Vitis vinifera]	2.20482e-125	--	--	GO:0003723	RNA binding	--	--
comp21152_c0	0	0	7.46226	11.0921	4.74009	0.231524	0	0.294505	0.307954	0	782	XP_002271939.2	PREDICTED: TMV resistance protein N [Vitis vinifera]	5.20761e-70	GO:0007165	signal transduction	GO:0005515	protein binding	--	--
comp21164_c0	25.8585	17.539	0.280229	3.09689	1.98945	0.660771	0.300461	0.420261	2.63672	2.42641	548	--	--	--	--	--	--	--	--	--
comp21165_c0	9.22716	0.33641	0.588624	0.642475	0.681001	0.0514058	1.12199	0.523118	3.62393	3.46859	1174	--	--	--	--	--	--	--	--	--
comp21176_c0	0	0.121897	2.60682	2.23098	2.02005	3.81847	1.77866	2.84324	1.11491	0.897733	648	--	--	--	--	--	--	--	--	--
comp21219_c0	0	0.607609	0.492197	0.564088	0.186363	1.00584	5.27733	2.9526	5.35156	5.96647	780	ABB89005.1	CXE carboxylesterase [Malus pumila]	2.11657e-129	GO:0042572//GO:0008152	retinol metabolic process//metabolic process	GO:0080032//GO:0050253//GO:0080031//GO:0004091//GO:0016787//GO:0080030	methyl jasmonate esterase activity//retinyl-palmitate esterase activity//methyl salicylate esterase activity//carboxylesterase activity//hydrolase activity//methyl indole-3-acetate esterase activity	--	--
comp21248_c0	2.94689	3.25483	5.17029	3.72711	0.803513	0.849152	0.57918	0.308614	1.21015	1.58692	995	XP_002510439.1	conserved hypothetical protein [Ricinus communis]	1.19262e-121	--	--	--	--	GO:0016021	integral to membrane
comp21254_c0	13.1869	14.9528	2.6813	3.3922	3.92249	1.91589	1.56812	2.19336	2.8032	2.11059	315	--	--	--	--	--	GO:0005515	protein binding	--	--
comp21258_c0	0	1.00101	0.0884594	0	0	0.208585	15.1052	12.1165	14.7969	15.0239	868	--	--	--	--	--	--	--	--	--
comp21262_c0	4.90093	8.26217	0.550019	1.44081	1.04128	0.778158	0.943568	1.2098	2.4151	3.09558	698	XP_002517209.1	conserved hypothetical protein [Ricinus communis]	1.02386e-38	GO:0007010	cytoskeleton organization	GO:0005198//GO:0003779	structural molecule activity//actin binding	--	--
comp21266_c0	0.105231	0	1.98405	2.03022	0.564361	0.155944	0.744553	0.297549	0.622274	0.21474	774	--	--	--	GO:0006270//GO:0006275	DNA replication initiation//regulation of DNA replication	GO:0005524//GO:0043565	ATP binding//sequence-specific DNA binding	--	--
comp21269_c0	2.6635	4.66714	6.56263	4.78365	8.6718	2.98276	7.55652	7.49504	5.69759	5.80589	2691	XP_003632708.1	PREDICTED: putative receptor protein kinase ZmPK1-like [Vitis vinifera]	0	GO:0006468//GO:0048544	protein phosphorylation//recognition of pollen	GO:0004672//GO:0005515//GO:0005524	protein kinase activity//protein binding//ATP binding	--	--
comp21270_c0	1.36602	0	1.44873	1.97659	0	0	0.517776	0.321877	4.03891	4.35558	477	ACO90233.1	putative tyrosine/dopa decarboxylase [Papaver bracteatum]	3.40604e-55	GO:0006520//GO:0019752	cellular amino acid metabolic process//carboxylic acid metabolic process	GO:0016831//GO:0030170	carboxy-lyase activity//pyridoxal phosphate binding	--	--
comp21270_c1	0.668709	0	1.38688	2.7867	0.119345	0	0.135183	0.504221	2.89986	3.27505	609	ACJ76782.1	tyrosine/DOPA decarboxylase [Argemone mexicana]	2.09123e-101	GO:0006570//GO:0009821//GO:0006520//GO:0019752//GO:0009058	tyrosine metabolic process//alkaloid biosynthetic process//cellular amino acid metabolic process//carboxylic acid metabolic process//biosynthetic process	GO:0016829//GO:0004837//GO:0016831//GO:0030170	lyase activity//tyrosine decarboxylase activity//carboxy-lyase activity//pyridoxal phosphate binding	--	--
comp21300_c1	3.77733	2.06059	2.22559	0.18219	0	0.174929	0	0	0.232676	0.240883	345	--	--	--	--	--	--	--	--	--
comp21337_c1	0	0.2811	3.82547	7.15792	6.72497	0.429541	0.585952	1.36597	0.857011	0	281	XP_002303920.1	multidrug resistance protein ABC transporter family [Populus trichocarpa]	2.72045e-22	--	--	GO:0017111	nucleoside-triphosphatase activity	--	--
comp21379_c0	14.708	0.538256	0.130805	0.107079	0	0.0514058	0.0701246	0	1.16239	0.991024	1174	XP_002525146.1	Transcription factor RF2a, putative [Ricinus communis]	9.00589e-117	GO:0019087//GO:0006355	transformation of host cell by virus//regulation of transcription, DNA-dependent	GO:0043565//GO:0003677//GO:0003700	sequence-specific DNA binding//DNA binding//sequence-specific DNA binding transcription factor activity	GO:0005634//GO:0016021//GO:0005667	nucleus//integral to membrane//transcription factor complex
comp21380_c0	8.8041	5.76225	0.163541	0.200816	0.077403	0.192813	0.350698	0.572283	3.9752	3.23081	1878	XP_002327314.1	UDP-glucose:flavonoid 3-o-glucosyltransferase [Populus trichocarpa]	6.53766e-180	GO:0008152	metabolic process	GO:0035251//GO:0016758	UDP-glucosyltransferase activity//transferase activity, transferring hexosyl groups	--	--
comp21382_c0	0.0884351	0	1.83411	1.91092	3.47229	0.327636	6.34655	4.91779	4.8809	5.05304	921	--	--	--	--	--	--	--	--	--
comp21385_c0	0.111574	1.587	17.0661	42.4455	16.9922	3.99581	6.24026	5.63243	4.4352	5.27467	2190	XP_002272134.1	PREDICTED: uncharacterized protein LOC100243523 [Vitis vinifera]	3.429e-180	GO:0015979//GO:0055085	photosynthesis//transmembrane transport	GO:0005509	calcium ion binding	GO:0016021//GO:0009522//GO:0009538	integral to membrane//photosystem I//photosystem I reaction center
comp214030_c0	5.13872	3.36389	0.363325	0.693988	0.229279	0.09519	0.129852	0.121085	0.253228	0.524318	634	ABC68399.1	cytochrome P450 monooxygenase CYP76O2 [Glycine max]	1.86361e-55	GO:0055114	oxidation-reduction process	GO:0016491//GO:0020037//GO:0005488//GO:0005506//GO:0016705	oxidoreductase activity//heme binding//binding//iron ion binding//oxidoreductase activity, acting on paired donors, with incorporation or reduction of molecular oxygen	--	--
comp21419_c0	0	0	2.40738	3.16352	7.01627	1.29465	0.67926	0.316698	0.397393	0.617112	1212	CBI23160.3	unnamed protein product [Vitis vinifera]	1.00962e-74	--	--	--	--	GO:0016020	membrane
comp21422_c0	0	0	0.161648	0.396982	5.04944	4.19277	0.866593	0.80808	0.337993	0.349914	475	XP_002315579.1	predicted protein [Populus trichocarpa]	3.14155e-33	GO:0007049	cell cycle	--	--	GO:0005634	nucleus
comp21427_c0	0	0	0.132613	0.434235	0	0.104232	2.27499	1.59104	10.814	10.4778	579	--	--	--	--	--	--	--	--	--
comp21437_c0	3.31429	4.74095	0.234332	0.191828	0	0.552547	0.0837501	0.546667	0.816616	1.09904	983	XP_002328741.1	predicted protein [Populus trichocarpa]	3.42735e-140	GO:0015992//GO:0006123	proton transport//mitochondrial electron transport, cytochrome c to oxygen	GO:0008289//GO:0004129	lipid binding//cytochrome-c oxidase activity	GO:0045277	respiratory chain complex IV
comp21439_c1	0.263021	0.765234	9.67016	11.5697	1.87767	0.584665	0.354473	0.330539	0.432042	0.178912	929	XP_002530151.1	carboxy-lyase, putative [Ricinus communis]	2.06955e-123	GO:0048598//GO:0006355	embryonic morphogenesis//regulation of transcription, DNA-dependent	GO:0003700//GO:0016829	sequence-specific DNA binding transcription factor activity//lyase activity	GO:0072669//GO:0005667	tRNA-splicing ligase complex//transcription factor complex
comp21476_c0	1.53425	7.34256	11.4743	6.02301	3.12512	3.08919	4.28151	4.02386	9.22914	9.32458	2442	XP_002516531.1	amino acid transporter, putative [Ricinus communis]	2.59928e-44	--	--	--	--	GO:0016020	membrane
comp21479_c0	0.551572	0.178305	0.519973	0.141886	0.328133	0.817388	5.57515	2.94594	5.97973	6.37822	443	--	--	--	GO:0006364	rRNA processing	--	--	--	--
comp214875_c0	4.43027	1.81774	0.160633	0	0.152053	0	0	0	0	0.695435	478	--	--	--	--	--	--	--	--	--
comp21504_c0	0	0	0.201529	0.453681	3.14762	0.0396	1.67462	1.81341	1.00078	0.763427	1524	AAO23078.1	polyprotein [Glycine max]	2.03123e-151	GO:0015074	DNA integration	--	--	--	--
comp21504_c1	0.177063	0.0572385	0.556397	1.04668	3.79207	0.0437322	2.02833	2.33641	1.10521	1.80662	1380	XP_003553022.1	PREDICTED: uncharacterized protein LOC100788433 [Glycine max]	1.02696e-40	GO:0006357//GO:0009405	regulation of transcription from RNA polymerase II promoter//pathogenesis	GO:0001104//GO:0003774//GO:0005524//GO:0017056	RNA polymerase II transcription cofactor activity//motor activity//ATP binding//structural constituent of nuclear pore	GO:0016020//GO:0005643//GO:0016592//GO:0016459	membrane//nuclear pore//mediator complex//myosin complex
comp215199_c0	3.12835	1.95035	0.52663	0.172443	0	0.662282	0.11293	0.315916	0.330343	0.341994	729	CBI19558.3	unnamed protein product [Vitis vinifera]	1.9929e-26	--	--	--	--	--	--
comp21519_c0	0.674524	0	1.27176	0.520542	2.70862	1.49939	7.8406	7.94696	2.16057	5.33383	483	--	--	--	--	--	--	--	--	--
comp21524_c0	3.17333	9.2325	1.39605	0.163261	0.566348	0	0.855338	0.398793	3.75304	3.8854	385	--	--	--	--	--	--	--	--	--
comp21562_c0	11.7956	18.9889	0.80485	2.63545	1.98083	2.4039	1.89851	1.77032	3.53405	2.09068	477	--	--	--	--	--	--	--	--	--
comp21566_c0	2.77481	1.26636	0.23081	0.125963	0.072827	3.08404	0.494948	0.846136	1.84999	2.99776	998	XP_002513627.1	ATP-binding cassette transporter, putative [Ricinus communis]	4.90734e-101	GO:0015716//GO:0015748//GO:0006200	organic phosphonate transport//organophosphate ester transport//ATP catabolic process	GO:0015416//GO:0005524//GO:0005525//GO:0003924//GO:0016887	organic phosphonate transmembrane-transporting ATPase activity//ATP binding//GTP binding//GTPase activity//ATPase activity	--	--
comp21593_c0	52.4697	32.575	1.86265	4.40497	0.195907	2.44005	1.33142	1.44845	8.87118	6.94404	371	--	--	--	--	--	--	--	--	--
comp21616_c0	2.80858	4.4862	2.64768	2.54992	0.88456	0.734488	0.333981	0.31143	0.325653	0.337138	493	XP_002299045.1	predicted protein [Populus trichocarpa]	3.24246e-20	GO:0006040//GO:0055114	amino sugar metabolic process//oxidation-reduction process	GO:0008762//GO:0050660//GO:0016491	UDP-N-acetylmuramate dehydrogenase activity//flavin adenine dinucleotide binding//oxidoreductase activity	--	--
comp21634_c0	5.73583	0	0	0	0	0	0.257672	0.120137	5.27618	5.59882	639	--	--	--	--	--	--	--	--	--
comp21715_c0	0.240973	0	0	0	0	0	3.65354	4.99671	7.12486	7.13027	338	--	--	--	--	--	--	--	--	--
comp21729_c0	0	0.0992326	0	0	0	0	1.86165	2.41297	2.4203	3.8629	796	XP_002527980.1	transcription factor, putative [Ricinus communis]	3.15284e-38	GO:0006355	regulation of transcription, DNA-dependent	GO:0003677	DNA binding	--	--
comp21749_c0	4.82449	2.06418	0.802607	1.09504	0.633113	0.841121	1.43426	1.06993	4.33532	4.34344	574	XP_002321554.1	predicted protein [Populus trichocarpa]	3.47397e-16	--	--	--	--	--	--
comp21763_c0	0.115203	0.111724	2.38928	4.00337	1.74764	5.7636	2.21012	4.99478	2.27082	2.11581	707	--	--	--	--	--	--	--	--	--
comp21774_c0	19.247	1.68232	3.50428	3.0599	0.147427	8.20179	2.92233	3.73717	6.59447	6.15361	986	CAN70727.1	hypothetical protein VITISV_028080 [Vitis vinifera]	2.53641e-64	GO:0006118	electron transport	GO:0005507//GO:0009055	copper ion binding//electron carrier activity	--	--
comp21782_c0	0.257749	0.499931	1.70088	0.994549	0	9.74011	2.60526	1.94348	10.6692	7.36369	316	--	--	--	--	--	--	--	--	--
comp21796_c1	1.66513	0.276831	7.89355	7.41489	1.14626	4.68844	4.2726	4.21504	6.09552	4.80569	1712	XP_002270566.1	PREDICTED: uncharacterized protein LOC100252743 [Vitis vinifera]	1.52369e-151	GO:0007165//GO:0007049//GO:0051301	signal transduction//cell cycle//cell division	--	--	GO:0016021	integral to membrane
comp21842_c0	0	0.607609	4.57743	9.91183	12.2999	5.57081	3.00808	3.98601	1.0806	1.59816	520	--	--	--	--	--	--	--	--	--
comp21864_c0	0.86956	0	1.91274	0.89474	2.84518	3.6511	9.96119	7.64944	5.42774	6.5064	281	CAN70457.1	hypothetical protein VITISV_006270 [Vitis vinifera]	1.67414e-28	GO:0006118//GO:0045454	electron transport//cell redox homeostasis	GO:0009055//GO:0015035//GO:0005515	electron carrier activity//protein disulfide oxidoreductase activity//protein binding	--	--
comp21864_c1	0.487717	0.709483	1.37933	0.56457	3.04652	2.25863	8.38052	7.12514	5.28747	6.71803	668	CAN70457.1	hypothetical protein VITISV_006270 [Vitis vinifera]	1.47252e-59	--	--	--	--	--	--
comp21896_c0	1.19426	1.1582	0	0.27649	0.106571	0	0.241426	0.337687	2.35406	1.82781	682	--	--	--	--	--	--	--	--	--
comp21906_c0	0	1.35954	8.06152	6.4911	20.8912	6.33628	1.84207	2.11408	0.967149	0.429111	581	--	--	--	--	--	--	--	--	--
comp21910_c0	7.97291	12.8869	2.21063	7.23863	2.37156	2.43255	0.316032	0.147347	0	0.478529	521	XP_002301522.1	predicted protein [Populus trichocarpa]	1.72595e-24	--	--	--	--	--	--
comp21945_c0	3.71214	1.9059	0.205852	0.50554	0.194856	0	0.441428	0	0	0	373	--	--	--	--	--	--	--	--	--
comp21947_c0	2.78332	0.142067	1.65718	0.226099	0.130722	2.93069	3.55365	2.48528	8.08509	5.82927	556	XP_002321854.1	predicted protein [Populus trichocarpa]	3.45874e-38	--	--	GO:0051537	2 iron, 2 sulfur cluster binding	GO:0043231	intracellular membrane-bounded organelle
comp21956_c0	1.57666	1.18154	3.00645	1.32735	0.287784	2.15063	1.73852	1.65491	3.67287	3.50991	2273	XP_002526290.1	sucrose synthase, putative [Ricinus communis]	0	GO:0009058//GO:0005985//GO:0005982	biosynthetic process//sucrose metabolic process//starch metabolic process	GO:0016157	sucrose synthase activity	--	--
comp21971_c0	7.18666	11.8484	0.451663	0.924345	0.641306	0.887507	0.968545	0	2.12488	1.46655	340	--	--	--	--	--	--	--	--	--
comp21977_c0	0	0.0473556	1.42702	3.05233	8.23548	0.434176	0.39485	0.644332	0	0.0996456	1668	NP_567361.1	Subtilase family protein [Arabidopsis thaliana]	0	GO:0006508	proteolysis	GO:0004252	serine-type endopeptidase activity	GO:0005618//GO:0005576	cell wall//extracellular region
comp22019_c0	0.87938	0.294077	7.20202	6.55255	2.05651	7.43708	4.19907	4.11561	4.72196	5.69293	2686	XP_002522091.1	conserved hypothetical protein [Ricinus communis]	4.77761e-98	--	--	--	--	--	--
comp220396_c0	0.711343	0.344931	0.502944	0.411717	0	0	0.359504	0	2.2785	2.17741	458	XP_002518948.1	transcription factor, putative [Ricinus communis]	3.54005e-17	--	--	--	--	--	--
comp22055_c1	5.2188	5.54103	2.52122	3.37731	0.433919	2.43203	0.983001	1.14579	3.83395	3.84513	670	XP_002315678.1	predicted protein [Populus trichocarpa]	1.41965e-134	--	--	--	--	--	--
comp22058_c0	3.57231	3.46444	0.905228	0.661637	0.382534	0.211756	0.144432	0.40404	0.14083	0.291595	570	XP_002282996.1	PREDICTED: (-)-germacrene D synthase [Vitis vinifera]	2.63607e-24	GO:0008152	metabolic process	GO:0010333//GO:0016829	terpene synthase activity//lyase activity	--	--
comp22069_c0	0.359597	0.174369	2.37298	0.693769	0.641778	5.07184	5.99728	4.7823	7.76685	7.70505	453	--	--	--	--	--	--	--	--	--
comp22073_c0	8.05017	8.95516	0	0.182719	0.211283	0.175437	0.478641	0	1.16676	0.483166	344	--	--	--	--	--	--	--	--	--
comp22093_c0	0.474643	2.62376	0.268471	0.329662	0.592972	0.562708	3.88603	3.53417	3.92947	3.09947	1716	--	--	--	--	--	--	--	--	--
comp22103_c0	5.77021	6.02642	1.04609	1.37015	0.792168	0.822213	0.224322	0.627528	2.84347	4.07597	367	--	--	--	--	--	--	--	--	--
comp22104_c1	0	1.34205	2.98185	3.66148	5.11592	4.98038	8.19267	8.38481	5.0658	7.46327	412	XP_003519130.1	PREDICTED: 40S ribosomal protein S17-4-like [Glycine max]	5.19362e-44	GO:0008218//GO:0006412//GO:0042254	bioluminescence//translation//ribosome biogenesis	GO:0003735//GO:0047474	structural constituent of ribosome//long-chain fatty acid luciferin component ligase activity	GO:0005622//GO:0005840	intracellular//ribosome
comp22107_c0	0	0.3347	3.57886	1.73119	0.76993	10.6125	14.4769	11.873	11.2247	17.959	472	--	--	--	--	--	--	--	--	--
comp22119_c0	0	0.0822803	0	0	0	0.188595	5.31691	5.9175	15.6642	16.8226	960	XP_003516820.1	PREDICTED: lachrymatory-factor synthase-like [Glycine max]	1.15718e-72	GO:0006952//GO:0009607	defense response//response to biotic stimulus	--	--	--	--
comp22152_c0	21.7145	41.1683	16.5452	10.4509	8.71621	13.4945	11.0922	10.6	16.1302	14.254	2093	CAN82235.1	hypothetical protein VITISV_007568 [Vitis vinifera]	0	GO:0009069//GO:0016310//GO:0009103//GO:0006468	serine family amino acid metabolic process//phosphorylation//lipopolysaccharide biosynthetic process//protein phosphorylation	GO:0005509//GO:0005524//GO:0016773//GO:0004674//GO:0003824//GO:0004672	calcium ion binding//ATP binding//phosphotransferase activity, alcohol group as acceptor//protein serine/threonine kinase activity//catalytic activity//protein kinase activity	GO:0016020	membrane
comp22169_c0	1.47419	2.85933	2.0846	1.42207	0.328875	0.637184	0.124172	0.115788	0.121076	0.250692	663	--	--	--	--	--	--	--	--	--
comp22173_c0	14.5301	22.8176	4.14702	2.6747	5.94774	5.9264	11.655	10.8681	15.2408	17.8178	1222	XP_002510551.1	conserved hypothetical protein [Ricinus communis]	7.48021e-36	--	--	--	--	--	--
comp22209_c0	5.17472	0.948411	2.37065	3.98911	1.74535	14.2854	3.24787	1.97515	6.60913	6.15087	583	--	--	--	--	--	--	--	GO:0019013//GO:0016021	viral nucleocapsid//integral to membrane
comp22227_c0	1.68018	2.92679	2.7153	1.85232	0.0713962	0.652117	0.0808707	0.15082	0.39427	0.081635	1018	--	--	--	--	--	--	--	--	--
comp22228_c0	4.40091	12.7422	1.3228	1.57508	0.341494	0.708893	0.644685	1.1422	5.15459	4.36022	1277	XP_002283229.1	PREDICTED: indole-3-acetic acid-amido synthetase GH3.6 isoform 1 [Vitis vinifera]	0	GO:0009826//GO:0009734	unidimensional cell growth//auxin mediated signaling pathway	GO:0010279	indole-3-acetic acid amido synthetase activity	GO:0009507	chloroplast
comp22236_c0	4.99731	3.68905	0.483759	0.34536	0.066558	0.165798	0.452342	0.1406	1.02915	0.76103	1092	XP_003530174.1	PREDICTED: GATA transcription factor 2-like [Glycine max]	3.23356e-47	GO:0006355	regulation of transcription, DNA-dependent	GO:0043565//GO:0003700//GO:0008270	sequence-specific DNA binding//sequence-specific DNA binding transcription factor activity//zinc ion binding	GO:0005667	transcription factor complex
comp222418_c0	1.42393	1.1968	0.357961	0	0	0.0703385	0.191903	0.178945	2.52609	1.74345	858	BAC76429.1	copalyl diphosphate synthase [Cucurbita maxima]	3.01619e-57	--	--	GO:0010333//GO:0016829//GO:0000287	terpene synthase activity//lyase activity//magnesium ion binding	--	--
comp22242_c0	2.40566	1.83308	0.647955	0.397819	0.153336	0.509287	0	0	0.169353	0.175326	474	XP_002330401.1	predicted protein [Populus trichocarpa]	7.09089e-45	GO:0048544	recognition of pollen	--	--	--	--
comp22249_c0	21.2643	17.9975	1.09342	1.59128	1.38003	0.856556	0.521053	0.121468	0.25403	0.525978	632	XP_002268274.1	PREDICTED: receptor-like protein kinase 5-like [Vitis vinifera]	6.73059e-28	--	--	GO:0005515	protein binding	--	--
comp22249_c1	16.1411	9.54275	0.85773	0.546117	1.32312	0.0998766	0.306552	0.0952846	0.033212	0.10315	2417	XP_002510786.1	serine-threonine protein kinase, plant-type, putative [Ricinus communis]	2.65467e-38	GO:0006508	proteolysis	GO:0005515//GO:0016740//GO:0016817//GO:0004197//GO:0016788//GO:0008242	protein binding//transferase activity//hydrolase activity, acting on acid anhydrides//cysteine-type endopeptidase activity//hydrolase activity, acting on ester bonds//omega peptidase activity	--	--
comp22292_c0	0	0.242298	6.83036	2.12089	0.445898	2.59174	7.32351	3.76774	3.44732	3.82383	326	--	--	--	--	--	--	--	--	--
comp22294_c0	4.40891	3.71316	1.75003	1.79075	1.24242	1.03163	0.703644	0.546778	1.37219	1.77574	702	--	--	--	--	--	--	--	--	--
comp22335_c0	21.1899	0.770626	1.12365	2.6573	0.118181	1.17757	7.76411	8.48813	20.6335	23.3774	615	NP_001238654.1	uncharacterized protein LOC100306681 precursor [Glycine max]	4.28586e-43	--	--	--	--	--	--
comp22337_c0	0	0.434006	0.0937518	0	1.64177	2.24748	4.22186	3.56421	2.94042	3.50074	1638	NP_196419.1	RPA70-kDa subunit B [Arabidopsis thaliana]	3.61788e-38	GO:0006260//GO:0050896//GO:0050794//GO:0007049//GO:0016568//GO:0043414//GO:0010468	DNA replication//response to stimulus//regulation of cellular process//cell cycle//chromatin modification//macromolecule methylation//regulation of gene expression	GO:0003676	nucleic acid binding	--	--
comp22359_c0	4.44266	5.62662	7.26711	9.65924	14.0347	4.34403	9.45266	8.91001	6.99768	6.74771	4015	AAO23078.1	polyprotein [Glycine max]	0	GO:0006278//GO:0015074	RNA-dependent DNA replication//DNA integration	GO:0003824//GO:0003964//GO:0003723	catalytic activity//RNA-directed DNA polymerase activity//RNA binding	--	--
comp22360_c0	1.47844	0.130345	2.28067	1.97072	0.0599681	1.39424	0.067926	0.0633396	1.05971	0.617112	1212	CBI22809.3	unnamed protein product [Vitis vinifera]	0	--	--	--	--	--	--
comp22393_c0	2.86343	1.91302	0.599865	0.933011	0.340694	0.282893	0.192952	0.419823	0.751936	0.908955	1280	XP_002279205.1	PREDICTED: acidic endochitinase-like [Vitis vinifera]	1.42847e-166	GO:0005975	carbohydrate metabolic process	GO:0004553//GO:0043169	hydrolase activity, hydrolyzing O-glycosyl compounds//cation binding	--	--
comp22398_c0	1.82101	2.08711	0	0.127755	0	0.122664	0	0	0	0	492	--	--	--	--	--	--	--	--	--
comp22404_c0	1.88321	5.47901	0.147944	0.484435	0.700206	0.232564	0.158625	0.147914	0	0	519	XP_002304796.1	predicted protein [Populus trichocarpa]	6.27462e-68	GO:0055085//GO:0006857//GO:0006810	transmembrane transport//oligopeptide transport//transport	GO:0022857//GO:0005215	transmembrane transporter activity//transporter activity	GO:0016021//GO:0016020	integral to membrane//membrane
comp22407_c0	9.27059	11.9875	0.416166	1.02204	0.393937	0.490654	0	0	0	0	369	XP_002311997.1	predicted protein [Populus trichocarpa]	4.02766e-22	GO:0042127	regulation of cell proliferation	--	--	GO:0005886	plasma membrane
comp22419_c0	0.306486	0.0743077	3.10598	4.57077	3.96568	0.45419	1.78128	1.94988	0.90619	1.40723	1063	XP_002519502.1	Transitional endoplasmic reticulum ATPase, putative [Ricinus communis]	5.41925e-53	GO:0015994//GO:0006310//GO:0015979//GO:0015995//GO:0006281//GO:0019079//GO:0006355	chlorophyll metabolic process//DNA recombination//photosynthesis//chlorophyll biosynthetic process//DNA repair//viral genome replication//regulation of transcription, DNA-dependent	GO:0016851//GO:0043531//GO:0008134//GO:0009378//GO:0003678//GO:0003723//GO:0003724//GO:0016301//GO:0005524//GO:0016887//GO:0008568	magnesium chelatase activity//ADP binding//transcription factor binding//four-way junction helicase activity//DNA helicase activity//RNA binding//RNA helicase activity//kinase activity//ATP binding//ATPase activity//microtubule-severing ATPase activity	GO:0010007//GO:0005667//GO:0005657//GO:0009379	magnesium chelatase complex//transcription factor complex//replication fork//Holliday junction helicase complex
comp22419_c1	0.257098	0	1.50269	2.85707	3.3037	0.4191	1.29934	1.01775	1.11491	0.839439	1584	XP_003540195.1	PREDICTED: cell division cycle protein 48 homolog [Glycine max]	2.10761e-58	GO:0015995//GO:0015979//GO:0006310//GO:0015994//GO:0006281//GO:0006355//GO:0019079	chlorophyll biosynthetic process//photosynthesis//DNA recombination//chlorophyll metabolic process//DNA repair//regulation of transcription, DNA-dependent//viral genome replication	GO:0003677//GO:0016851//GO:0017111//GO:0003678//GO:0009378//GO:0008134//GO:0005524//GO:0016301//GO:0003724//GO:0003723//GO:0016887//GO:0016787	DNA binding//magnesium chelatase activity//nucleoside-triphosphatase activity//DNA helicase activity//four-way junction helicase activity//transcription factor binding//ATP binding//kinase activity//RNA helicase activity//RNA binding//ATPase activity//hydrolase activity	GO:0005667//GO:0010007//GO:0005657//GO:0009379	transcription factor complex//magnesium chelatase complex//replication fork//Holliday junction helicase complex
comp22425_c0	0.278457	2.43043	0.393758	0.322336	2.85756	3.09593	15.3788	13.2539	16.1919	13.9772	585	AFK42939.1	unknown [Medicago truncatula]	5.30859e-07	--	--	--	--	--	--
comp22443_c0	7.42945	3.46912	0.778203	0.849398	0.736636	0.203887	0	0	0.271194	0.842275	296	XP_002262622.1	PREDICTED: dof zinc finger protein DOF3.5-like [Vitis vinifera]	1.35747e-08	GO:0006355	regulation of transcription, DNA-dependent	GO:0003677	DNA binding	--	--
comp22444_c1	1.90647	13.045	0.499237	0.0817366	0.283542	0.549354	1.60585	1.7969	7.51584	6.26796	769	XP_002276328.1	PREDICTED: EID1-like F-box protein 3-like [Vitis vinifera]	2.23248e-102	--	--	--	--	--	--
comp22455_c0	7.19512	5.72183	1.49224	1.22157	0.513649	0.533131	0.145453	0.542527	1.98556	2.78973	566	XP_002283710.1	PREDICTED: uncharacterized protein LOC100250761 [Vitis vinifera]	1.63581e-08	--	--	--	--	--	--
comp22479_c0	4.03461	9.53739	2.13946	0.908129	0	0.373687	0.934561	0.554565	4.8048	3.60205	969	CBI20465.3	unnamed protein product [Vitis vinifera]	4.49554e-139	--	--	--	--	--	--
comp22501_c0	0.637564	0.309155	5.55961	9.10236	2.98691	2.48016	3.06106	1.95299	2.04218	1.78894	511	XP_002526945.1	NOI, putative [Ricinus communis]	2.77878e-30	--	--	--	--	--	--
comp22504_c0	19.1125	9.98058	2.21755	0.680745	0	0	2.37766	2.49425	6.3755	4.80026	277	--	--	--	--	--	--	--	--	--
comp22530_c0	0.171833	0.166644	0	0.0663032	0	0	0.521053	0.566849	2.28627	2.89551	948	AFF19204.1	BAHD acyltransferase [Erythroxylum coca]	7.25545e-73	--	--	GO:0016747	transferase activity, transferring acyl groups other than amino-acyl groups	--	--
comp22537_c0	39.2732	20.8248	0.598529	1.60988	0.080937	0.537643	1.46684	1.53877	12.6042	12.6785	898	ACN38271.1	glutathione S-transferase [Vitis amurensis]	1.56369e-115	--	--	GO:0016740//GO:0005515	transferase activity//protein binding	--	--
comp22547_c0	6.59265	12.8928	4.43893	23.3654	50.7135	45.4995	0	0.693009	0	8.09069	329	YP_001152206.1	ORF137 [Pinus koraiensis]	5.02017e-17	--	--	--	--	--	--
comp22555_c0	9.28446	41.5379	1.11053	0.856455	0.241547	0.12034	0	0.0255127	0.0800333	0.0552373	3009	XP_002528822.1	xenotropic and polytropic murine leukemia virus receptor pho1, putative [Ricinus communis]	0	--	--	--	--	GO:0016021	integral to membrane
comp22563_c0	0	0	3.46275	5.05309	8.55075	4.49552	5.48842	4.81679	1.73139	2.2813	510	--	--	--	--	--	GO:0003677	DNA binding	--	--
comp22575_c0	0	0	1.85797	4.07525	2.95518	0.928469	0.180937	0	0.0882125	0.0913236	910	XP_002264317.1	PREDICTED: uncharacterized protein LOC100258685 [Vitis vinifera]	1.14147e-32	GO:0055114	oxidation-reduction process	GO:0016491//GO:0005509	oxidoreductase activity//calcium ion binding	--	--
comp22586_c0	0	0	5.20561	5.85941	1.53986	1.27861	0.34884	0.975859	1.02042	1.05641	236	--	--	--	--	--	--	--	--	--
comp22621_c0	30.6501	74.9627	1.72675	1.88472	4.3587	3.16682	12.2193	11.3966	8.78554	6.7281	667	XP_003534263.1	PREDICTED: uncharacterized protein At5g65660-like [Glycine max]	6.099e-21	GO:0006351	transcription, DNA-dependent	GO:0008270//GO:0003677	zinc ion binding//DNA binding	GO:0005634	nucleus
comp22649_c0	54.5628	0	1.9382	1.22049	0.141129	0.234371	0.959142	0.89438	3.89677	4.0342	515	--	--	--	--	--	--	--	--	--
comp22649_c1	49.3524	0	2.11478	0.932179	0.307972	0.511445	0	0.813216	3.91163	3.52138	472	--	--	--	--	--	--	--	--	--
comp22653_c0	62.5708	23.6455	3.67892	7.0948	1.79738	11.6578	1.01795	1.06786	3.59803	4.11027	647	AFK39785.1	unknown [Lotus japonicus]	1.3023e-45	GO:0006355	regulation of transcription, DNA-dependent	--	--	GO:0005634	nucleus
comp22653_c1	37.535	15.4102	2.6803	3.87071	0.447729	6.69432	0.676192	0.157634	2.96698	2.04775	487	AAY34918.1	auxin-induced protein, partial [Prunus armeniaca]	2.09889e-17	GO:0009734//GO:0006355	auxin mediated signaling pathway//regulation of transcription, DNA-dependent	GO:0046983	protein dimerization activity	GO:0005634	nucleus
comp22663_c0	0.214904	0.416829	1.21556	2.32184	4.60251	18.7899	19.9842	21.6874	26.6872	23.4973	379	--	--	--	--	--	--	--	--	--
comp22692_c0	23.7202	0.55431	0.538826	0.220546	0	0	0	0	3.37993	2.62435	285	--	--	--	--	--	--	--	--	--
comp22714_c0	0.313415	0.49392	2.06822	3.80942	4.26509	1.85783	3.04912	2.95402	1.62168	1.39907	2079	XP_002279972.1	PREDICTED: disease resistance protein At4g27190 [Vitis vinifera]	0	GO:0007264	small GTPase mediated signal transduction	GO:0005524//GO:0005515//GO:0005525//GO:0043531	ATP binding//protein binding//GTP binding//ADP binding	GO:0005622	intracellular
comp22718_c0	1.90683	4.49102	0.641996	0.735766	0	0.100921	0	0	0.134236	0	598	CBI22173.3	unnamed protein product [Vitis vinifera]	5.0723e-74	--	--	GO:0016831	carboxy-lyase activity	--	--
comp22720_c0	0.769837	0.149318	14.6787	8.43618	1.37394	11.0639	8.09413	8.28045	8.27317	6.75518	529	--	--	--	--	--	--	--	--	--
comp22757_c0	18.1313	10.776	1.32209	3.6631	2.11787	4.63619	1.41754	1.52518	1.80748	2.86188	755	XP_002512640.1	conserved hypothetical protein [Ricinus communis]	1.50249e-16	--	--	--	--	--	--
comp22818_c0	0.600065	0.62074	5.63614	10.4965	0.249887	0.148208	0.0808707	0.0754102	0.157314	0	2036	XP_003633320.1	PREDICTED: R-linalool synthase, chloroplastic [Vitis vinifera]	0	GO:0008152	metabolic process	GO:0010333//GO:0000287//GO:0016829	terpene synthase activity//magnesium ion binding//lyase activity	--	--
comp22826_c0	11.8232	5.41458	0.309608	0.25345	0.29307	0.243349	0.331961	0	1.29473	2.34569	248	--	--	--	--	--	--	--	--	--
comp22839_c0	1.068	1.90795	14.1484	8.2853	14.8473	9.78769	16.363	17.9082	17.3477	17.0912	1449	XP_002311907.1	predicted protein [Populus trichocarpa]	5.07485e-36	--	--	GO:0008270	zinc ion binding	GO:0005622	intracellular
comp22855_c0	6.6511	4.86412	1.33625	1.26216	0.389191	0.888695	0.440837	1.13045	0.644766	0.890008	747	XP_003617072.1	UDP-glucuronosyltransferase 1-7C [Medicago truncatula]	6.07448e-106	GO:0005975//GO:0008152//GO:0030259	carbohydrate metabolic process//metabolic process//lipid glycosylation	GO:0016758//GO:0016757//GO:0030246	transferase activity, transferring hexosyl groups//transferase activity, transferring glycosyl groups//carbohydrate binding	--	--
comp22859_c1	10.8767	43.4195	0	0	0.451437	5.81014	11.2496	6.92816	8.22927	11.1494	322	--	--	--	--	--	--	--	--	--
comp22864_c0	30.8827	22.0511	0.639856	2.61898	0	0.502921	0.343026	0.959595	7.35839	5.19403	240	--	--	--	--	--	--	--	--	--
comp22870_c0	0	0.52035	6.87908	12.5048	15.513	6.6791	2.9286	2.42743	0.52881	0.656952	759	CAN80337.1	hypothetical protein VITISV_015362 [Vitis vinifera]	3.1471e-18	--	--	--	--	--	--
comp22874_c0	0.20012	1.45557	17.262	8.03068	3.66086	3.26219	9.70925	10.4683	2.26817	3.06282	814	XP_002262980.1	PREDICTED: pathogen-related protein [Vitis vinifera]	2.14731e-87	--	--	--	--	--	--
comp2288_c0	0.337962	0.54626	0.531001	0.695496	0.201055	0.333889	0.341603	0.424717	1.88748	2.06899	723	XP_003589353.1	hypothetical protein MTR_1g023270 [Medicago truncatula]	3.93856e-19	GO:0009405//GO:0006810	pathogenesis//transport	GO:0008200	ion channel inhibitor activity	GO:0005576	extracellular region
comp22910_c0	39.2095	12.8643	6.89525	7.86555	5.36537	8.72647	5.38818	6.1344	10.5687	9.80304	1314	XP_002262723.1	PREDICTED: uncharacterized protein LOC100255595 [Vitis vinifera]	7.39299e-143	--	--	--	--	--	--
comp22916_c0	0.142021	0.0688658	0	0.1644	0.1901	0	2.65569	2.87795	5.8088	5.28913	1147	XP_002298127.1	2-oxoglutarate-dependent dioxygenase [Populus trichocarpa]	6.64524e-146	GO:0055114	oxidation-reduction process	GO:0016491//GO:0016706//GO:0016702	oxidoreductase activity//oxidoreductase activity, acting on paired donors, with incorporation or reduction of molecular oxygen, 2-oxoglutarate as one donor, and incorporation of one atom each of oxygen into both donors//oxidoreductase activity, acting on single donors with incorporation of molecular oxygen, incorporation of two atoms of oxygen	--	--
comp22949_c0	0	0.868012	6.92057	4.14432	2.87531	2.91804	1.08562	0.50616	0.35285	0.547942	455	--	--	--	--	--	--	--	--	--
comp22954_c0	30.4434	63.6754	1.48612	0.811038	0	5.25633	5.04581	5.44802	7.76839	4.55734	310	--	--	--	--	--	--	--	--	--
comp22958_c0	0.281343	0	2.65225	0.868469	4.51905	0.104232	9.52653	9.82732	8.0412	7.17655	579	--	--	--	--	--	--	--	--	--
comp22959_c0	2.62926	1.36049	7.71132	1.03707	0.0521387	0	0.177173	0.16521	0.172755	0.119232	1394	AFC36521.1	polyphenol oxidase [Gossypium hirsutum]	4.81619e-122	GO:0008152//GO:0006570//GO:0055114//GO:0006118	metabolic process//tyrosine metabolic process//oxidation-reduction process//electron transport	GO:0016491//GO:0042162//GO:0004097	oxidoreductase activity//telomeric DNA binding//catechol oxidase activity	GO:0000781	chromosome, telomeric region
comp22975_c0	0	0.473304	1.53361	0.502174	1.25813	0.843781	2.90499	2.55551	4.32899	4.81973	1502	--	--	--	--	--	--	--	--	--
comp23005_c0	0.414849	0	0.651806	0.106716	0	0	3.91365	3.64939	7.35953	7.47799	589	XP_003554680.1	PREDICTED: cytochrome P450 78A3-like [Glycine max]	2.87255e-35	GO:0055114//GO:0006118	oxidation-reduction process//electron transport	GO:0004497//GO:0020037//GO:0016705//GO:0005506//GO:0009055	monooxygenase activity//heme binding//oxidoreductase activity, acting on paired donors, with incorporation or reduction of molecular oxygen//iron ion binding//electron carrier activity	--	--
comp23005_c1	0.113438	0	0.16041	0.612797	0.202455	0.0840536	4.81575	4.16929	7.9938	7.2919	1436	XP_002273829.1	PREDICTED: cytochrome P450 78A4 [Vitis vinifera]	0	GO:0040009//GO:0046622//GO:0055114//GO:0006118//GO:0048437//GO:0010075//GO:0008284//GO:0010338	regulation of growth rate//positive regulation of organ growth//oxidation-reduction process//electron transport//floral organ development//regulation of meristem growth//positive regulation of cell proliferation//leaf formation	GO:0009055//GO:0020037//GO:0005506//GO:0016705//GO:0004497	electron carrier activity//heme binding//iron ion binding//oxidoreductase activity, acting on paired donors, with incorporation or reduction of molecular oxygen//monooxygenase activity	GO:0005783	endoplasmic reticulum
comp23015_c0	0	0	1.43519	0.528691	0.873341	1.05392	2.1983	2.55824	2.465	2.55194	749	--	--	--	--	--	--	--	--	--
comp23018_c0	0.101462	0.122998	2.5108	3.68011	3.93851	1.39082	0.692249	0.693323	0.399992	0.232931	3211	XP_002270669.1	PREDICTED: putative calcium-transporting ATPase 11, plasma membrane-type isoform 1 [Vitis vinifera]	0	GO:0009624//GO:0006754//GO:0043069//GO:0035435//GO:0006817//GO:0070588//GO:0009651//GO:0055081//GO:0042742//GO:0006816	response to nematode//ATP biosynthetic process//negative regulation of programmed cell death//phosphate ion transmembrane transport//phosphate ion transport//calcium ion transmembrane transport//response to salt stress//anion homeostasis//defense response to bacterium//calcium ion transport	GO:0000166//GO:0005524//GO:0015114//GO:0005516//GO:0005388//GO:0046872	nucleotide binding//ATP binding//phosphate ion transmembrane transporter activity//calmodulin binding//calcium-transporting ATPase activity//metal ion binding	GO:0016529//GO:0005886//GO:0009705//GO:0016021//GO:0009507	sarcoplasmic reticulum//plasma membrane//plant-type vacuole membrane//integral to membrane//chloroplast
comp23033_c0	0	0	8.92822	9.18818	3.38053	1.203	6.29072	2.55042	4.53371	4.14142	301	--	--	--	--	--	--	--	--	--
comp23039_c1	0.420562	7.00162	11.8273	18.6078	29.2727	10.0757	7.36828	7.86174	3.59227	4.72022	1162	XP_002279296.1	PREDICTED: E3 ubiquitin-protein ligase ATL41-like [Vitis vinifera]	7.37557e-16	GO:0016567	protein ubiquitination	GO:0005515//GO:0046872//GO:0008270//GO:0004842	protein binding//metal ion binding//zinc ion binding//ubiquitin-protein ligase activity	GO:0005680	anaphase-promoting complex
comp23052_c0	2.19069	3.70432	0.423629	0.520183	0.10025	0.208105	0.738098	0.688261	1.43938	1.37552	1450	XP_003550460.1	PREDICTED: uncharacterized protein LOC100792622 [Glycine max]	4.76294e-112	GO:0009405//GO:0006355	pathogenesis//regulation of transcription, DNA-dependent	GO:0003677//GO:0005198	DNA binding//structural molecule activity	--	--
comp23075_c0	1.91777	1.80515	2.87138	1.17528	0.0493267	2.42405	2.50856	1.70122	4.39169	5.23719	1444	XP_002512116.1	DNA binding protein, putative [Ricinus communis]	3.13068e-37	--	--	--	--	--	--
comp23092_c0	1.54772	0.375245	4.37716	1.3437	0.51792	5.58636	17.4039	16.2817	22.4136	26.0605	421	--	--	--	--	--	--	--	--	--
comp23094_c0	0.487717	1.22977	0.919554	2.03245	13.2306	5.27615	13.3093	12.0438	10.6711	12.0427	835	XP_002280288.1	PREDICTED: uncharacterized protein LOC100248806 [Vitis vinifera]	4.42763e-100	GO:0006012//GO:0005982//GO:0005985	galactose metabolic process//starch metabolic process//sucrose metabolic process	GO:0004564//GO:0004575//GO:0008270	beta-fructofuranosidase activity//sucrose alpha-glucosidase activity//zinc ion binding	GO:0005622//GO:0017177	intracellular//glucosidase II complex
comp23096_c0	0	0.746942	0	0	0	0.285345	0.38925	0.725935	4.17497	2.35757	423	CAN63002.1	hypothetical protein VITISV_004362 [Vitis vinifera]	5.27431e-20	--	--	GO:0005509	calcium ion binding	--	--
comp23114_c0	9.59102	7.51886	1.1302	2.02387	2.6077	1.49682	1.74196	1.97745	1.69852	1.75842	1087	--	--	--	--	--	--	--	--	--
comp23116_c0	0	0	6.10054	13.0877	14.9345	8.43253	3.60883	1.68258	1.53949	2.04915	365	--	--	--	--	--	--	--	--	--
comp23117_c1	0.189857	0.368248	11.9917	18.5343	23.1115	2.95422	0.959514	0.894727	0.467794	0.0968584	858	AAC05377.1	1-aminocyclopropane-1-carboxylate synthase 2 [Dianthus caryophyllus]	2.32883e-15	GO:0009058	biosynthetic process	GO:0030170	pyridoxal phosphate binding	--	--
comp23119_c0	0.679387	0.0376497	2.65336	2.75629	1.73216	2.18619	1.96202	1.77466	1.95135	1.7429	4196	XP_002265239.2	PREDICTED: DNA2-like helicase-like [Vitis vinifera]	0	--	--	GO:0016787//GO:0005524	hydrolase activity//ATP binding	--	--
comp23123_c0	5.0277	0.557243	3.18235	3.43654	0.0640929	1.75623	0.0725982	0.338482	2.68994	3.2978	1134	NP_001241066.1	uncharacterized protein LOC100784537 [Glycine max]	5.40636e-34	GO:0007130//GO:0007128//GO:0070193//GO:0009271//GO:0006355	synaptonemal complex assembly//meiotic prophase I//synaptonemal complex organization//phage shock//regulation of transcription, DNA-dependent	GO:0046983//GO:0003700	protein dimerization activity//sequence-specific DNA binding transcription factor activity	GO:0000795//GO:0005667	synaptonemal complex//transcription factor complex
comp23126_c0	0.117616	0	3.27089	5.40058	3.25361	1.08936	0.297207	0.277139	0.579591	0.360019	1385	CBI23148.3	unnamed protein product [Vitis vinifera]	1.52705e-68	GO:0016567	protein ubiquitination	GO:0005515//GO:0046872//GO:0008270//GO:0004842//GO:0030247	protein binding//metal ion binding//zinc ion binding//ubiquitin-protein ligase activity//polysaccharide binding	GO:0005680	anaphase-promoting complex
comp23132_c0	0	0	3.45319	2.1617	3.07646	5.74766	3.48471	4.46796	6.58327	5.49633	378	XP_002310801.1	predicted protein [Populus trichocarpa]	4.52195e-11	GO:0006355	regulation of transcription, DNA-dependent	GO:0003700	sequence-specific DNA binding transcription factor activity	GO:0042025//GO:0005667	host cell nucleus//transcription factor complex
comp23144_c1	5.28725	2.07545	0	0	0.112336	0.0932774	0.254486	0.118652	0.24814	0.128446	647	XP_003612350.1	hypothetical protein MTR_5g024070 [Medicago truncatula]	5.60792e-57	--	--	--	--	--	--
comp23209_c0	5.03873	15.8968	0.601274	1.77196	0	0.283557	0	0.180347	0.125722	0.0650779	1277	XP_002272440.2	PREDICTED: auxin-induced protein 5NG4-like [Vitis vinifera]	1.37379e-143	GO:0001881	receptor recycling	--	--	GO:0016020	membrane
comp23219_c0	21.7506	25.963	28.6958	25.9596	33.8769	32.4969	36.1602	37.6377	33.1586	32.7473	5089	XP_002524208.1	Phosphoribosylformylglycinamidine synthase, putative [Ricinus communis]	0	GO:0006189//GO:0046677//GO:0006144//GO:0042967	'de novo' IMP biosynthetic process//response to antibiotic//purine nucleobase metabolic process//acyl-carrier-protein biosynthetic process	GO:0003824//GO:0046353//GO:0004642	catalytic activity//aminoglycoside 3-N-acetyltransferase activity//phosphoribosylformylglycinamidine synthase activity	--	--
comp23221_c0	62.9846	15.2559	53.4215	47.7627	16.8018	48.022	30.6345	30.2336	39.7476	38.1128	1341	XP_002888297.1	hypothetical protein ARALYDRAFT_475501 [Arabidopsis lyrata subsp. lyrata]	2.63037e-152	--	--	GO:0016757	transferase activity, transferring glycosyl groups	--	--
comp23224_c0	14.8282	22.3619	4.88252	4.54443	3.48212	3.92804	6.1673	6.15211	10.3488	9.33839	1148	XP_003592178.1	hypothetical protein MTR_1g099550 [Medicago truncatula]	1.98151e-25	--	--	--	--	--	--
comp23230_c0	0.185321	0	5.5032	4.79103	3.96895	1.64779	0.655614	0.698681	0.365294	0.189089	879	XP_002870769.1	calcium-binding EF hand family protein [Arabidopsis lyrata subsp. lyrata]	3.88018e-27	GO:0007165	signal transduction	GO:0005509	calcium ion binding	GO:0005578	proteinaceous extracellular matrix
comp23233_c0	2.54889	1.56518	9.72071	14.5766	9.51165	7.41718	4.45007	5.8968	3.99654	2.95535	703	NP_187889.1	SAUR-like auxin-responsive protein [Arabidopsis thaliana]	3.50205e-44	GO:0009733	response to auxin stimulus	--	--	--	--
comp23236_c0	51.0813	19.0379	6.79756	11.6027	6.90797	2.89053	1.89478	1.87502	1.73442	1.0149	2129	XP_002299932.1	predicted protein [Populus trichocarpa]	0	GO:0008152//GO:0008033//GO:0055114	metabolic process//tRNA processing//oxidation-reduction process	GO:0016491//GO:0004499//GO:0050661//GO:0050660//GO:0003824//GO:0046592	oxidoreductase activity//N,N-dimethylaniline monooxygenase activity//NADP binding//flavin adenine dinucleotide binding//catalytic activity//polyamine oxidase activity	--	--
comp23241_c0	25.8704	42.2867	33.3958	39.778	45.7926	31.1865	30.1132	33.1139	27.3082	25.6419	1952	CAB52254.1	Fuct c3 protein [Vigna radiata var. radiata]	0	GO:0036065//GO:0006486	fucosylation//protein glycosylation	GO:0008417	fucosyltransferase activity	GO:0016020//GO:0016021//GO:0032580	membrane//integral to membrane//Golgi cisterna membrane
comp23249_c0	74.8864	69.8011	36.0686	31.8725	33.8965	51.3765	75.9629	72.3011	64.6957	65.7039	2910	XP_002267713.2	PREDICTED: uncharacterized protein LOC100258808 [Vitis vinifera]	3.43389e-40	--	--	--	--	--	--
comp23254_c0	39.8273	20.9435	14.5434	7.51318	7.56172	26.9176	29.6798	26.0197	47.8131	53.0184	661	XP_002530806.1	conserved hypothetical protein [Ricinus communis]	8.89391e-11	--	--	--	--	--	--
comp23265_c0	0.645139	0.234621	63.3267	85.1972	50.9561	24.8704	47.1135	55.7135	43.3158	44.6905	1010	XP_002308316.1	predicted protein [Populus trichocarpa]	4.08783e-95	--	--	--	--	--	--
comp23275_c0	0.113281	0	0.640746	1.39873	5.15542	1.42692	3.09153	2.88279	1.00481	0.924667	719	--	--	--	GO:0007219//GO:0007275//GO:0006281	Notch signaling pathway//multicellular organismal development//DNA repair	GO:0004518//GO:0005524//GO:0046872//GO:0008270	nuclease activity//ATP binding//metal ion binding//zinc ion binding	GO:0016021	integral to membrane
comp23280_c0	11.809	5.4586	0.416166	0.25551	0	0	0.111553	0.104021	0.435086	0.675646	738	CBI30526.3	unnamed protein product [Vitis vinifera]	3.88565e-96	GO:0006508	proteolysis	GO:0004190	aspartic-type endopeptidase activity	--	--
comp23287_c0	93.2447	174.845	17.4158	30.0063	35.8491	14.0119	15.6525	12.3502	35.6607	36.2105	547	AFK43736.1	unknown [Medicago truncatula]	9.4149e-21	--	--	--	--	--	--
comp23290_c0	0.0894059	0.43353	0.337136	0.137992	0	0.596218	1.44591	1.26401	4.84636	4.46994	911	XP_002278380.1	PREDICTED: uncharacterized protein LOC100254824 [Vitis vinifera]	6.36509e-74	--	--	--	--	--	--
comp23292_c0	0.230733	0	7.83053	4.27346	3.04932	5.81279	9.56198	7.39405	7.50431	8.0044	353	--	--	--	--	--	--	--	--	--
comp23296_c0	0	1.04621	0	0	0.722	0.099918	1.09041	1.77938	4.5187	4.12771	604	CBI35166.3	unnamed protein product [Vitis vinifera]	2.95184e-12	--	--	--	--	--	--
comp23297_c0	12.4142	14.3367	10.579	6.81633	6.97741	7.40299	10.4646	11.0525	14.6989	16.2523	1125	XP_002316823.1	predicted protein [Populus trichocarpa]	7.95079e-43	GO:0015992//GO:0015986	proton transport//ATP synthesis coupled proton transport	GO:0015078	hydrogen ion transmembrane transporter activity	GO:0000276	mitochondrial proton-transporting ATP synthase complex, coupling factor F(o)
comp23304_c0	83.1185	37.2302	2.2395	4.45226	6.05678	3.7719	2.40118	1.27946	2.00683	1.38507	240	--	--	--	--	--	--	--	--	--
comp23305_c0	0.359862	0.232663	0.339246	0.277712	0.535209	0.62217	3.63739	3.05261	4.61069	5.14048	679	XP_002521932.1	conserved hypothetical protein [Ricinus communis]	3.24078e-41	GO:0006355	regulation of transcription, DNA-dependent	GO:0005524//GO:0016818	ATP binding//hydrolase activity, acting on acid anhydrides, in phosphorus-containing anhydrides	GO:0005634	nucleus
comp23320_c0	6.25527	7.67016	1.22852	0	0.348871	2.20062	1.44894	1.10545	1.15594	2.12747	625	--	--	--	--	--	--	--	--	--
comp23324_c0	0.262738	0	0.495372	0.557589	0.761982	0	1.92537	1.73346	2.26578	1.87655	1240	CAN83392.1	hypothetical protein VITISV_041406 [Vitis vinifera]	1.59796e-122	GO:0015074	DNA integration	GO:0003676	nucleic acid binding	--	--
comp23325_c0	121.062	80.8143	4.44948	6.32772	1.02524	1.70261	2.19704	1.81515	4.75428	4.72742	2623	XP_002528191.1	sulfate transporter, putative [Ricinus communis]	1.87766e-09	GO:0008272//GO:0055085	sulfate transport//transmembrane transport	GO:0046872//GO:0008271//GO:0015116//GO:0000166	metal ion binding//secondary active sulfate transmembrane transporter activity//sulfate transmembrane transporter activity//nucleotide binding	GO:0016021	integral to membrane
comp23328_c0	3.15965	3.57494	1.98576	2.03197	1.56641	0.780394	0.177427	0.330895	1.73176	3.9403	464	--	--	--	--	--	--	--	--	--
comp23329_c0	3.88101	4.88278	0.0494415	0.202368	0.140402	0.116582	0.371078	0.494318	2.11978	1.87293	1553	XP_002307659.1	predicted protein [Populus trichocarpa]	8.63118e-125	--	--	GO:0005515	protein binding	--	--
comp23330_c0	2.46814	2.79254	1.4219	1.69308	1.71303	0.711201	0.831579	1.03391	5.13533	4.1972	594	--	--	--	--	--	--	--	--	--
comp23376_c0	93.3326	11.3447	13.3615	11.4623	7.96983	8.52999	8.29151	7.27417	13.1556	11.4063	1678	XP_002281499.2	PREDICTED: protein vip1-like [Vitis vinifera]	2.00149e-142	--	--	GO:0003676//GO:0042302	nucleic acid binding//structural constituent of cuticle	--	--
comp23378_c0	14.1112	28.5705	0.466764	0	0	0.45859	1.00093	0.700009	16.8354	18.9448	658	--	--	--	--	--	--	--	--	--
comp23381_c0	0.846771	1.2318	3.9913	2.53219	2.78636	3.49005	5.18886	5.73637	6.67641	6.15589	1539	CBI39750.3	unnamed protein product [Vitis vinifera]	3.16111e-50	--	--	--	--	--	--
comp23394_c0	3.03707	4.39662	0	0.213069	0	0	0	0	0.816339	0	295	XP_002280296.1	PREDICTED: GDSL esterase/lipase CPRD49 [Vitis vinifera]	1.02296e-48	GO:0006629	lipid metabolic process	GO:0016788	hydrolase activity, acting on ester bonds	--	--
comp23422_c0	13.7967	4.22527	0.11409	0	0	0	0	0	0.238554	0.123484	673	--	--	--	--	--	--	--	--	--
comp23422_c1	10.7396	4.24942	0.0809944	0	0.0766681	0	0.0868421	0	0.0846766	0.438315	948	XP_002315660.1	predicted protein [Populus trichocarpa]	4.60457e-117	--	--	--	--	--	--
comp23424_c0	7.23096	8.08397	33.9756	50.887	34.1002	22.288	26.3525	23.8538	35.4386	37.5046	1622	XP_002283263.1	PREDICTED: germination-specific cysteine protease 1-like isoform 1 [Vitis vinifera]	4.98024e-155	GO:0006508	proteolysis	GO:0008234//GO:0004197	cysteine-type peptidase activity//cysteine-type endopeptidase activity	--	--
comp23433_c0	2.56219	2.93618	0.111928	0.045813	0.158924	0.175949	0.120009	0.111906	0.234033	0.121144	1372	EEC83784.1	hypothetical protein OsI_29682 [Oryza sativa Indica Group]	1.77004e-44	--	--	--	--	--	--
comp23436_c0	127.977	61.2764	0.155117	0	0	0	0	0	0	0	495	--	--	--	GO:0006486	protein glycosylation	GO:0008378//GO:0051536	galactosyltransferase activity//iron-sulfur cluster binding	GO:0016020	membrane
comp23437_c0	4.31707	6.1405	0	0.666312	0.770474	0.213253	0.290906	0.542527	0	0.587311	283	--	--	--	--	--	--	--	--	--
comp23444_c0	2.34626	5.20093	1.26391	1.55199	0.598201	0	0	0	2.3091	4.78791	243	--	--	--	--	--	--	--	--	--
comp23486_c0	17.3594	33.8303	15.4391	15.0023	18.4924	18.15	22.6522	22.429	28.9608	28.6038	1749	XP_002533397.1	ARF GTPase activator, putative [Ricinus communis]	6.262e-89	--	--	GO:0005515	protein binding	--	--
comp23487_c0	4.15175	9.99389	0.593375	0.291447	0.224672	0.932774	0	0.593258	2.10919	1.92669	647	XP_002328304.1	predicted protein [Populus trichocarpa]	1.14335e-105	--	--	--	--	GO:0005829//GO:0005634	cytosol//nucleus
comp23496_c0	0.114234	0	0.538448	2.20391	4.99493	1.43893	13.5094	13.1356	13.1725	14.453	713	ABK92787.1	unknown [Populus trichocarpa]	2.25705e-10	--	--	--	--	--	--
comp23510_c0	0.634516	0	0.43503	0.489667	0	0.128223	1.63253	0.761152	6.59583	8.94962	1412	XP_002523348.1	conserved hypothetical protein [Ricinus communis]	0	GO:0042967//GO:0046486//GO:0045017	acyl-carrier-protein biosynthetic process//glycerolipid metabolic process//glycerolipid biosynthetic process	GO:0004144	diacylglycerol O-acyltransferase activity	--	--
comp23510_c1	0.256936	0	0	0.198282	0.229279	0	0.259704	0.968676	3.03874	5.24318	317	CAN71951.1	hypothetical protein VITISV_024308 [Vitis vinifera]	2.03761e-17	--	--	--	--	--	--
comp23511_c0	3.17526	4.28726	0.0613771	0.200977	0.174296	0.0482418	0.723893	0.614264	0.641674	0.265722	1251	XP_003533474.1	PREDICTED: probable LRR receptor-like serine/threonine-protein kinase At3g47570-like [Glycine max]	8.94475e-07	GO:0006468	protein phosphorylation	GO:0004672//GO:0005515//GO:0005524	protein kinase activity//protein binding//ATP binding	--	--
comp23511_c1	3.30668	4.72585	0	0	0.310604	0.128954	0.527733	0.9842	0.686097	1.06544	468	XP_003612382.1	LRR receptor-like serine/threonine-protein kinase EFR [Medicago truncatula]	5.57452e-10	--	--	GO:0016772	transferase activity, transferring phosphorus-containing groups	--	--
comp23526_c0	0.679954	1.46062	15.0182	25.7119	52.6184	31.0209	30.3586	32.6388	28.6246	28.2962	1677	XP_002514568.1	conserved hypothetical protein [Ricinus communis]	0	GO:0055114	oxidation-reduction process	GO:0016491//GO:0016209	oxidoreductase activity//antioxidant activity	--	--
comp235313_c0	2.26731	2.0297	0.164417	0.403783	0	0	0	0	0.515675	0.533862	467	XP_002323613.1	predicted protein [Populus trichocarpa]	2.0239e-25	--	--	--	--	--	--
comp23531_c0	37.4343	51.2633	6.43897	5.70662	9.6271	16.382	8.75981	14.8485	14.9245	11.3685	228	XP_002524222.1	Disease resistance protein RPP8, putative [Ricinus communis]	1.41944e-11	GO:0007178//GO:0006468//GO:0009069//GO:0016310	transmembrane receptor protein serine/threonine kinase signaling pathway//protein phosphorylation//serine family amino acid metabolic process//phosphorylation	GO:0046872//GO:0005026//GO:0005524	metal ion binding//transforming growth factor beta receptor activity, type II//ATP binding	GO:0016020	membrane
comp23533_c0	0.0848425	0.164561	2.15951	2.22613	0.15142	4.46342	0.171513	0.0799663	0.501709	0.432836	960	XP_003526529.1	PREDICTED: probable rhamnogalacturonate lyase B-like [Glycine max]	0	GO:0005975	carbohydrate metabolic process	GO:0030246//GO:0004180	carbohydrate binding//carboxypeptidase activity	--	--
comp23534_c0	1.10275	0.663055	18.8302	61.5279	67.3333	12.4695	8.53804	8.8554	3.65349	3.53323	3693	XP_002271185.1	PREDICTED: ABC transporter B family member 9-like [Vitis vinifera]	1.21811e-107	GO:0007186//GO:0006810//GO:0007165//GO:0055085	G-protein coupled receptor signaling pathway//transport//signal transduction//transmembrane transport	GO:0003924//GO:0016887//GO:0019001//GO:0005524//GO:0005525//GO:0042626//GO:0016301//GO:0004871//GO:0031683	GTPase activity//ATPase activity//guanyl nucleotide binding//ATP binding//GTP binding//ATPase activity, coupled to transmembrane movement of substances//kinase activity//signal transducer activity//G-protein beta/gamma-subunit complex binding	GO:0016021	integral to membrane
comp23534_c1	1.56632	1.30202	34.1725	59.5746	61.6993	15.9166	14.9273	8.0142	4.85169	4.10956	364	CAN72232.1	hypothetical protein VITISV_023099 [Vitis vinifera]	2.32914e-29	GO:0006200	ATP catabolic process	GO:0016887//GO:0005524	ATPase activity//ATP binding	--	--
comp23537_c0	2.77345	0.32935	9.0133	8.29832	1.76829	8.17814	5.49224	5.91948	6.17307	6.30243	1439	XP_002314691.1	predicted protein [Populus trichocarpa]	2.18426e-101	--	--	--	--	--	--
comp23544_c0	0	0.823757	0	0	0	0.559448	0.572373	0.889544	3.16257	2.50373	863	XP_002533972.1	multidrug resistance pump, putative [Ricinus communis]	2.79038e-90	GO:0006810//GO:0055085//GO:0006855//GO:0015893	transport//transmembrane transport//drug transmembrane transport//drug transport	GO:0015238//GO:0015297	drug transmembrane transporter activity//antiporter activity	GO:0016020	membrane
comp23555_c0	14.0044	5.74921	14.8236	14.0563	10.4269	24.1701	27.7903	29.3944	41.1503	41.753	948	XP_003517514.1	PREDICTED: uncharacterized protein LOC100820289 [Glycine max]	2.71119e-78	--	--	--	--	--	--
comp23567_c0	6.90919	11.8548	1.62834	2.15329	0.948534	0.689157	0.402902	0.500931	1.57142	2.57583	613	--	--	--	--	--	--	--	--	--
comp23571_c0	2.48457	8.49911	6.47309	5.78703	3.82958	5.52292	7.39704	7.10963	10.0188	10.6012	1803	XP_003556815.1	PREDICTED: uncharacterized protein LOC100820215 [Glycine max]	6.62105e-105	--	--	--	--	--	--
comp23574_c0	8.08424	7.64411	0.571584	0.155969	0.180351	0.449259	0.204284	0.19049	0.19919	0.824858	403	--	--	--	--	--	GO:0005525	GTP binding	--	--
comp23577_c0	12.1135	12.0274	15.7698	24.9748	40.228	24.702	23.3245	25.2539	17.7375	16.452	2824	XP_003623650.1	ZIP transporter [Medicago truncatula]	0	GO:0055085//GO:0030001	transmembrane transport//metal ion transport	GO:0000166//GO:0046872//GO:0046873	nucleotide binding//metal ion binding//metal ion transmembrane transporter activity	GO:0016020	membrane
comp23585_c0	4.96135	0.160384	0.701568	0.510501	1.99228	0.245078	1.83876	2.64985	5.46022	4.64035	985	XP_002329816.1	predicted protein [Populus trichocarpa]	1.53007e-83	GO:0006486//GO:0022904	protein glycosylation//respiratory electron transport chain	GO:0004576//GO:0005515	oligosaccharyl transferase activity//protein binding	GO:0008250//GO:0016021//GO:0016020	oligosaccharyltransferase complex//integral to membrane//membrane
comp23597_c0	7.92864	3.14558	0.339747	0	0	0	0	0	0	0	226	XP_002312994.1	SAUR family protein [Populus trichocarpa]	2.28952e-25	GO:0050896	response to stimulus	--	--	--	--
comp23599_c0	10.8082	4.79487	0.367968	0.100408	0	0.289219	0	0.367896	0.256464	0.398264	626	--	--	--	--	--	--	--	--	--
comp23600_c0	0.63562	3.41047	57.4726	255.726	261.434	72.5413	40.6595	39.868	24.1544	25.4789	255	--	--	--	GO:0006810//GO:0006606//GO:0042546//GO:0006352//GO:0009405//GO:0009664//GO:0019079//GO:0006952//GO:0015031	transport//protein import into nucleus//cell wall biogenesis//DNA-dependent transcription, initiation//pathogenesis//plant-type cell wall organization//viral genome replication//defense response//protein transport	GO:0005199//GO:0019870//GO:0008565	structural constituent of cell wall//potassium channel inhibitor activity//protein transporter activity	GO:0005737//GO:0005576//GO:0005618//GO:0005634	cytoplasm//extracellular region//cell wall//nucleus
comp23603_c0	20.3913	54.8076	3.2954	2.06821	0.207958	0.949721	0	0	0	0	699	EAY82415.1	hypothetical protein OsI_37629 [Oryza sativa Indica Group]	7.56512e-71	--	--	--	--	--	--
comp23605_c0	5.39165	5.21955	0.6765	0.73839	0.960547	1.50655	1.57157	1.80364	2.23964	2.68473	681	XP_002308703.1	predicted protein [Populus trichocarpa]	5.66829e-56	GO:0050832//GO:0006468//GO:0009069//GO:0007165//GO:0016310	defense response to fungus//protein phosphorylation//serine family amino acid metabolic process//signal transduction//phosphorylation	GO:0004672//GO:0004674//GO:0005524	protein kinase activity//protein serine/threonine kinase activity//ATP binding	--	--
comp23605_c1	6.42204	5.43342	0.756767	0.619501	0.33062	1.09811	1.93489	1.62964	2.67781	3.08728	1319	AEN70859.1	calcineurin B-like protein-interacting protein kinase [Gossypium armourianum]	4.62052e-149	GO:0007165//GO:0009069//GO:0016310//GO:0009103//GO:0006468	signal transduction//serine family amino acid metabolic process//phosphorylation//lipopolysaccharide biosynthetic process//protein phosphorylation	GO:0016773//GO:0004674//GO:0005524//GO:0004672	phosphotransferase activity, alcohol group as acceptor//protein serine/threonine kinase activity//ATP binding//protein kinase activity	GO:0016020	membrane
comp23616_c0	22.2776	31.2859	32.319	23.3346	40.4422	37.9466	37.9885	38.0326	30.2206	30.1914	765	XP_002519462.1	conserved hypothetical protein [Ricinus communis]	8.1335e-65	--	--	--	--	--	--
comp23619_c0	2.21075	4.3444	4.69801	3.90602	12.252	5.81951	10.7612	10.3636	6.88057	6.70772	1400	XP_002266522.2	PREDICTED: dof zinc finger protein DOF1.5-like [Vitis vinifera]	3.93417e-55	GO:0006355	regulation of transcription, DNA-dependent	GO:0003677	DNA binding	--	--
comp23624_c1	3.18367	2.6587	0.583582	0.477729	0.394579	0.0655271	0.178776	0.0833525	1.22023	1.08279	921	XP_003534596.1	PREDICTED: homeobox-leucine zipper protein ANTHOCYANINLESS 2-like [Glycine max]	1.07245e-119	GO:0006355	regulation of transcription, DNA-dependent	GO:0003700//GO:0043565	sequence-specific DNA binding transcription factor activity//sequence-specific DNA binding	GO:0005667//GO:0005634	transcription factor complex//nucleus
comp23635_c0	20.8878	18.6772	0.75648	0.619266	0	0.297293	0.405548	0	0.395435	0.409382	203	--	--	--	--	--	--	--	--	--
comp23644_c0	214.614	214.157	47.8725	60.7588	55.3889	42.6491	46.1714	44.5131	69.893	69.5564	2589	XP_002307999.1	predicted protein [Populus trichocarpa]	1.11299e-44	--	--	--	--	--	--
comp23663_c0	19.6448	20.336	42.6737	38.4832	37.3255	33.6098	37.7061	36.4074	28.063	31.1856	738	XP_003543791.1	PREDICTED: uncharacterized protein LOC100815781 [Glycine max]	6.76213e-50	--	--	--	--	--	--
comp23671_c0	37.4795	13.9942	0.821206	2.05373	1.74513	0.484095	1.32074	0.821044	0.643904	0.444409	374	--	--	--	--	--	--	--	--	--
comp23673_c0	1.91194	0.741682	3.3645	3.24606	0.113742	1.70001	3.60741	2.88329	8.29115	7.54313	639	XP_002509713.1	(S)-N-methylcoclaurine 3&apos;-hydroxylase isozyme, putative [Ricinus communis]	1.47242e-63	GO:0055114	oxidation-reduction process	GO:0020037//GO:0004497//GO:0016705//GO:0005506//GO:0046872	heme binding//monooxygenase activity//oxidoreductase activity, acting on paired donors, with incorporation or reduction of molecular oxygen//iron ion binding//metal ion binding	GO:0016021	integral to membrane
comp23673_c1	1.08598	0.601822	3.36381	1.9156	0	1.83925	5.1748	6.14141	11.9263	11.7138	525	XP_002509713.1	(S)-N-methylcoclaurine 3&apos;-hydroxylase isozyme, putative [Ricinus communis]	7.25913e-46	GO:0006118//GO:0055114	electron transport//oxidation-reduction process	GO:0009055//GO:0005506//GO:0016705//GO:0050593//GO:0020037	electron carrier activity//iron ion binding//oxidoreductase activity, acting on paired donors, with incorporation or reduction of molecular oxygen//N-methylcoclaurine 3'-monooxygenase activity//heme binding	--	--
comp23673_c2	1.76408	0.374356	5.21589	4.96489	0.229641	3.33691	9.10402	5.94252	15.0909	15.8109	633	XP_002298058.1	cytochrome P450 [Populus trichocarpa]	1.23072e-67	GO:0055114	oxidation-reduction process	GO:0016491//GO:0020037//GO:0005506//GO:0046872//GO:0016705	oxidoreductase activity//heme binding//iron ion binding//metal ion binding//oxidoreductase activity, acting on paired donors, with incorporation or reduction of molecular oxygen	--	--
comp236761_c0	0	0	0.269887	0.110467	0	0.106064	0.289372	0.40475	2.25725	3.06712	569	--	--	--	--	--	--	--	--	--
comp23676_c0	25.7983	22.4536	10.0756	3.98179	5.98553	5.46158	4.91723	5.41889	5.30313	4.43725	1105	XP_002314734.1	predicted protein [Populus trichocarpa]	8.36132e-155	--	--	--	--	--	--
comp23676_c1	28.5139	20.1111	10.8075	4.94842	4.50454	6.06537	4.4128	4.11485	3.49599	5.56814	597	--	--	--	GO:0015979	photosynthesis	--	--	GO:0016020//GO:0009539//GO:0009523	membrane//photosystem II reaction center//photosystem II
comp23697_c0	24.2779	7.77623	29.5971	23.9644	16.0948	44.318	37.6569	38.9799	51.2374	48.8901	3992	XP_002320557.1	predicted protein [Populus trichocarpa]	0	GO:0006355//GO:0007165//GO:0030036//GO:0043401	regulation of transcription, DNA-dependent//signal transduction//actin cytoskeleton organization//steroid hormone mediated signaling pathway	GO:0003677//GO:0030284//GO:0005496//GO:0003779	DNA binding//estrogen receptor activity//steroid binding//actin binding	GO:0005634	nucleus
comp23704_c1	11.0593	14.4767	39.0537	26.809	14.5131	32.81	45.585	46.7657	59.9699	58.9241	1878	XP_002525026.1	Glucan endo-1,3-beta-glucosidase precursor, putative [Ricinus communis]	0	GO:0005975//GO:0005982//GO:0005985	carbohydrate metabolic process//starch metabolic process//sucrose metabolic process	GO:0004553//GO:0043169//GO:0042973	hydrolase activity, hydrolyzing O-glycosyl compounds//cation binding//glucan endo-1,3-beta-D-glucosidase activity	--	--
comp23708_c0	0.587371	0.189878	2.03031	2.71971	0.174715	1.59581	0.1979	1.4763	5.78702	6.79219	416	--	--	--	--	--	--	--	--	--
comp23711_c0	42.0298	49.9999	19.7593	24.6152	26.4957	32.512	21.8428	24.5475	40.4908	37.4782	297	XP_003535047.1	PREDICTED: uncharacterized protein LOC100781461 [Glycine max]	1.06131e-11	--	--	GO:0008270//GO:0046872	zinc ion binding//metal ion binding	--	--
comp23714_c0	0	0.158136	2.69009	2.07631	0.945804	2.2346	1.48336	1.53689	1.20531	1.41419	999	CAN67292.1	hypothetical protein VITISV_040598 [Vitis vinifera]	5.40587e-26	--	--	--	--	--	--
comp23717_c0	2.78274	2.63816	12.6491	21.8879	29.3632	16.8899	12.9252	12.2388	9.38808	9.97399	2283	XP_002312970.1	predicted protein [Populus trichocarpa]	0	--	--	--	--	--	--
comp23720_c0	9.94154	3.25249	0.112916	0.0212599	0	0	0	0	0.118049	0	680	XP_002511245.1	DELLA protein RGL1, putative [Ricinus communis]	2.45179e-95	GO:0006355	regulation of transcription, DNA-dependent	--	--	--	--
comp23740_c0	0	0	3.84788	3.57947	0.827806	2.06209	0.937657	0.699477	0.182855	1.13582	439	--	--	--	GO:0000724//GO:0006310	double-strand break repair via homologous recombination//DNA recombination	GO:0003697	single-stranded DNA binding	--	--
comp23753_c0	18.2818	11.4644	1.06973	3.40548	2.13656	5.97712	1.01952	1.18835	2.73377	1.92967	646	XP_002304657.1	predicted protein [Populus trichocarpa]	7.09461e-09	GO:0006464	cellular protein modification process	GO:0016151	nickel cation binding	--	--
comp23756_c0	61.0586	33.0408	4.13181	8.08008	2.71605	6.3147	18.7025	19.5075	22.5581	23.1053	669	--	--	--	--	--	--	--	--	--
comp23758_c0	14.3461	9.69412	36.3828	22.5708	11.3152	19.8882	24.5108	24.0893	13.5005	16.0543	880	NP_001237429.1	uncharacterized protein LOC100305838 [Glycine max]	6.71892e-57	GO:0006952//GO:0009607	defense response//response to biotic stimulus	--	--	--	--
comp23759_c0	6.70893	4.22341	0	0	0	0	0	0	0	0	692	CBI18137.3	unnamed protein product [Vitis vinifera]	1.80769e-82	--	--	GO:0016787	hydrolase activity	--	--
comp23766_c0	1.76472	1.57978	0.383914	0	2.30158	0.502921	1.37211	1.40741	4.54882	3.46269	600	XP_002531881.1	peripheral-type benzodiazepine receptor, putative [Ricinus communis]	2.65382e-52	--	--	--	--	GO:0016021	integral to membrane
comp237672_c0	3.59093	2.05783	0	0	0.145654	0	0	0.153843	0.160868	0	499	--	--	--	--	--	--	--	--	--
comp23767_c0	28.628	45.807	11.6749	9.55723	12.9531	13.359	13.3329	11.944	14.7603	14.2817	1414	XP_003614008.1	hypothetical protein MTR_5g043680 [Medicago truncatula]	5.34438e-107	--	--	GO:0005515//GO:0043169//GO:0046872//GO:0008270	protein binding//cation binding//metal ion binding//zinc ion binding	GO:0016021	integral to membrane
comp23772_c0	2.71044	6.7029	21.2079	24.1591	25.0334	37.4544	37.1181	38.0645	35.6555	32.7716	601	XP_002311900.1	predicted protein [Populus trichocarpa]	2.48856e-43	--	--	--	--	--	--
comp23776_c0	24.9704	48.0099	51.1782	37.3489	36.5449	62.0217	32.8727	31.8205	41.6196	44.9339	897	AFK36072.1	unknown [Lotus japonicus]	2.63036e-85	--	--	GO:0003779	actin binding	GO:0005622	intracellular
comp23796_c0	15.5594	22.7883	10.9262	11.14	10.3426	15.8817	62.7477	62.4017	76.6744	71.6027	513	XP_002304995.1	predicted protein [Populus trichocarpa]	1.14173e-14	--	--	--	--	--	--
comp23798_c0	8.22116	6.90436	8.22957	8.43742	3.94113	12.185	6.76772	6.94983	12.6132	10.1178	961	XP_002316801.1	predicted protein [Populus trichocarpa]	2.84886e-28	--	--	--	--	--	--
comp23800_c0	2.30733	1.49923	6.26443	5.8582	9.14179	4.01767	9.44537	9.70186	7.43541	8.52233	3530	XP_002274540.2	PREDICTED: probable LRR receptor-like serine/threonine-protein kinase At3g47570-like [Vitis vinifera]	0	GO:0006468//GO:0006030	protein phosphorylation//chitin metabolic process	GO:0005515//GO:0004672//GO:0005524//GO:0008061	protein binding//protein kinase activity//ATP binding//chitin binding	GO:0005576	extracellular region
comp23806_c0	2.36531	4.48802	0.387792	0.872993	0.917694	0.381	0.207895	0.484644	0.304066	0.41972	792	XP_003590506.1	Zinc finger protein [Medicago truncatula]	2.88693e-09	--	--	--	--	--	--
comp23807_c0	3.42321	3.09088	0.222559	0.455474	0	0.612251	0.119314	0	0.232676	0	690	CAN60220.1	hypothetical protein VITISV_011849 [Vitis vinifera]	1.60408e-11	GO:0006468//GO:0016310//GO:0009069	protein phosphorylation//phosphorylation//serine family amino acid metabolic process	GO:0005515//GO:0004674//GO:0005524	protein binding//protein serine/threonine kinase activity//ATP binding	GO:0016021	integral to membrane
comp23814_c0	11.8667	4.96951	0.762742	1.04065	0	0.399672	0.272604	0	1.32903	1.65108	302	--	--	--	--	--	--	--	--	--
comp23824_c0	0.589941	0.931492	5.07482	5.06486	13.3913	4.53516	4.32316	3.54472	3.7146	3.31064	2209	XP_002267365.1	PREDICTED: uncharacterized protein LOC100267140 [Vitis vinifera]	1.31782e-107	GO:0006355//GO:0000917//GO:0007049//GO:0043093	regulation of transcription, DNA-dependent//barrier septum assembly//cell cycle//cytokinesis by binary fission	GO:0003700//GO:0003677//GO:0043565	sequence-specific DNA binding transcription factor activity//DNA binding//sequence-specific DNA binding	GO:0005667//GO:0005737//GO:0005634	transcription factor complex//cytoplasm//nucleus
comp23833_c0	16.5634	27.6977	16.2057	12.1776	25.2352	10.6786	22.7501	23.0059	19.3689	19.0357	2238	XP_002531459.1	Flavonol synthase/flavanone 3-hydroxylase, putative [Ricinus communis]	2.15393e-47	GO:0055114//GO:0044710	oxidation-reduction process//single-organism metabolic process	GO:0016706//GO:0016491//GO:0005488	oxidoreductase activity, acting on paired donors, with incorporation or reduction of molecular oxygen, 2-oxoglutarate as one donor, and incorporation of one atom each of oxygen into both donors//oxidoreductase activity//binding	--	--
comp23840_c0	4.7911	1.71184	17.5673	12.3895	1.50013	16.7972	2.9736	3.16498	10.7189	11.1655	969	XP_003540385.1	PREDICTED: rac-like GTP-binding protein RAC2-like [Glycine max]	3.63555e-124	GO:0007264	small GTPase mediated signal transduction	GO:0005525	GTP binding	GO:0019031//GO:0016020//GO:0005622//GO:0005634//GO:0005737	viral envelope//membrane//intracellular//nucleus//cytoplasm
comp23856_c0	0.123034	0.238638	2.89965	3.32317	8.67346	2.73492	1.49232	1.39156	0.363777	0.753213	662	CBI34088.3	unnamed protein product [Vitis vinifera]	3.41463e-46	GO:0016310//GO:0006468//GO:0009069	phosphorylation//protein phosphorylation//serine family amino acid metabolic process	GO:0004674//GO:0004672	protein serine/threonine kinase activity//protein kinase activity	--	--
comp23856_c1	0	0	2.78968	3.69738	7.92202	2.29708	1.2819	1.59379	0.972169	0.718897	578	XP_003538636.1	PREDICTED: cysteine-rich receptor-like protein kinase 10-like [Glycine max]	1.08317e-90	GO:0006468//GO:0009103	protein phosphorylation//lipopolysaccharide biosynthetic process	GO:0005524//GO:0016773//GO:0004672	ATP binding//phosphotransferase activity, alcohol group as acceptor//protein kinase activity	GO:0016020	membrane
comp23862_c0	1.09528	1.25533	13.5168	15.249	2.13246	13.1325	4.12638	3.56622	1.96267	3.55581	818	XP_002528421.1	multicopper oxidase, putative [Ricinus communis]	4.8508e-152	GO:0019852//GO:0006118//GO:0055114	L-ascorbic acid metabolic process//electron transport//oxidation-reduction process	GO:0016491//GO:0005507//GO:0008447	oxidoreductase activity//copper ion binding//L-ascorbate oxidase activity	--	--
comp23862_c1	1.19778	0.893542	9.81499	10.7075	2.30213	10.1039	3.1664	2.08419	1.99775	1.59816	884	XP_002282214.1	PREDICTED: L-ascorbate oxidase homolog [Vitis vinifera]	4.34507e-148	GO:0055114	oxidation-reduction process	GO:0005507//GO:0016491	copper ion binding//oxidoreductase activity	--	--
comp23867_c1	0.351623	0.217003	0.723228	0.320691	0.884271	0.402652	4.11535	3.55517	3.65452	4.56683	2548	--	--	--	--	--	--	--	--	--
comp23868_c0	1.4881	1.92422	1.77694	0.460889	0	0.294034	1.00276	0.654535	2.93325	3.54282	821	XP_002526055.1	cytochrome P450, putative [Ricinus communis]	2.51771e-106	GO:0055114	oxidation-reduction process	GO:0016709//GO:0005506//GO:0016705//GO:0020037//GO:0005488	oxidoreductase activity, acting on paired donors, with incorporation or reduction of molecular oxygen, NAD(P)H as one donor, and incorporation of one atom of oxygen//iron ion binding//oxidoreductase activity, acting on paired donors, with incorporation or reduction of molecular oxygen//heme binding//binding	--	--
comp23875_c0	2.24224	0.338888	10.2942	12.1994	2.91037	9.53632	5.23922	6.34012	7.60545	6.89318	2797	XP_002281630.1	PREDICTED: kinesin-like protein KIF11-like [Vitis vinifera]	0	GO:0006412//GO:0007017//GO:0007018//GO:0042254	translation//microtubule-based process//microtubule-based movement//ribosome biogenesis	GO:0005524//GO:0003777//GO:0003735//GO:0008017	ATP binding//microtubule motor activity//structural constituent of ribosome//microtubule binding	GO:0045298//GO:0005840//GO:0005622//GO:0005874	tubulin complex//ribosome//intracellular//microtubule
comp23886_c0	42.8147	21.7535	37.3161	28.1875	13.8668	28.2846	24.1926	24.2939	35.1506	35.0424	2825	XP_002525229.1	Glycosyltransferase QUASIMODO1, putative [Ricinus communis]	0	GO:0008152	metabolic process	GO:0016757//GO:0016846	transferase activity, transferring glycosyl groups//carbon-sulfur lyase activity	--	--
comp23894_c0	149.409	15.8942	65.2419	32.3859	13.517	34.9591	16.1892	17.0855	29.8529	30.1482	656	XP_002328279.1	predicted protein [Populus trichocarpa]	5.50014e-42	--	--	--	--	--	--
comp23895_c0	3.61995	1.75531	3.01109	3.04007	0.285025	0.236668	0.753313	0.401399	0	0.434533	765	XP_002303948.1	predicted protein [Populus trichocarpa]	2.20428e-68	--	--	GO:0008146	sulfotransferase activity	--	--
comp23904_c0	0	0	0	0.0363537	0.0420367	0.383953	2.14267	2.664	1.57854	2.01873	1729	XP_002327776.1	predicted protein [Populus trichocarpa]	0	GO:0032259//GO:0006865//GO:0008152	methylation//amino acid transport//metabolic process	GO:0008168	methyltransferase activity	GO:0016020	membrane
comp23905_c0	1.43207	0.69441	15.9877	10.3608	4.31296	10.2132	6.69467	7.92984	14.114	12.2374	455	AFK45499.1	unknown [Lotus japonicus]	1.24803e-35	--	--	GO:0003677	DNA binding	--	--
comp23921_c0	0.123782	0.240089	3.38404	1.81498	1.3266	1.65092	4.37906	3.38337	3.41589	4.16785	658	--	--	--	--	--	--	--	--	--
comp23923_c0	18.2176	7.86472	33.1587	22.0402	11.091	50.488	47.3964	43.6005	56.7283	59.095	924	XP_002271666.1	PREDICTED: photosystem II reaction center PSB28 protein, chloroplastic [Vitis vinifera]	5.5101e-78	GO:0015979	photosynthesis	--	--	GO:0009654//GO:0009523//GO:0016020	oxygen evolving complex//photosystem II//membrane
comp23930_c0	5.95768	3.71993	1.38486	1.07068	0.436962	0.725657	1.07239	1.0769	0.723908	0.999252	998	XP_003539640.1	PREDICTED: protein TRANSPARENT TESTA 1-like [Glycine max]	6.81817e-42	--	--	GO:0046872	metal ion binding	--	--
comp23938_c0	7.62501	5.99959	23.9718	24.9259	38.6724	13.8788	14.3371	13.7879	6.83823	7.84662	2383	XP_002517398.1	hypothetical protein RCOM_0852460 [Ricinus communis]	5.32267e-119	GO:0006886//GO:0006505//GO:0046486//GO:0006629//GO:0042967//GO:0016042	intracellular protein transport//GPI anchor metabolic process//glycerolipid metabolic process//lipid metabolic process//acyl-carrier-protein biosynthetic process//lipid catabolic process	GO:0016788//GO:0008374//GO:0004806	hydrolase activity, acting on ester bonds//O-acyltransferase activity//triglyceride lipase activity	--	--
comp23939_c1	2.39235	0.316378	18.76	10.406	0.679265	5.96253	0.43966	1.02493	3.89149	3.77243	749	CCF23028.1	auxin influx carrier protein [Mangifera indica]	2.57093e-53	--	--	--	--	GO:0016021	integral to membrane
comp23939_c2	1.12862	0.182423	5.14249	7.54846	0	2.36942	0.19013	0.177292	2.59544	2.1112	433	XP_003523499.1	PREDICTED: auxin transporter-like protein 5-like [Glycine max]	1.75356e-96	--	--	--	--	GO:0016021	integral to membrane
comp23939_c3	1.2698	0.351845	8.2084	7.41947	0.647496	2.01482	0.183355	0.170975	1.78783	1.29562	449	CAN81358.1	hypothetical protein VITISV_040407 [Vitis vinifera]	9.28812e-70	--	--	--	--	GO:0016021	integral to membrane
comp23941_c0	2.45647	2.90545	19.3433	36.0049	110.54	31.9729	44.5955	42.5599	23.8314	25.212	1691	ACS87993.1	UDP-glucosyltransferase family 1 protein [Citrus sinensis]	0	GO:0000105//GO:0005975//GO:0006547//GO:0030259//GO:0008152	histidine biosynthetic process//carbohydrate metabolic process//histidine metabolic process//lipid glycosylation//metabolic process	GO:0030246//GO:0016757//GO:0004635//GO:0016758	carbohydrate binding//transferase activity, transferring glycosyl groups//phosphoribosyl-AMP cyclohydrolase activity//transferase activity, transferring hexosyl groups	--	--
comp23950_c0	4.74459	8.58911	0.298185	1.34254	0.705644	0.234371	0.479571	0.596253	1.71458	1.61368	515	--	--	--	--	--	--	--	--	--
comp23952_c0	0	0.733645	6.65609	12.6489	7.87569	0.747374	1.52928	0.950682	0.248524	0	323	XP_002277598.1	PREDICTED: protein ZINC INDUCED FACILITATOR-LIKE 1 [Vitis vinifera]	1.24093e-08	GO:0055085	transmembrane transport	--	--	GO:0016021	integral to membrane
comp23952_c1	0	0	11.9146	15.7139	8.98075	0.867104	0.47314	1.10298	0	0.238806	348	CBI29173.3	unnamed protein product [Vitis vinifera]	2.65671e-34	--	--	--	--	--	--
comp23952_c2	0	0.511256	10.188	18.3074	8.46773	1.17185	1.06571	0.993755	0.259784	0.537893	309	XP_002274088.2	PREDICTED: uncharacterized protein LOC100259102 [Vitis vinifera]	1.6715e-26	--	--	--	--	--	--
comp23956_c0	0	0.817693	5.40499	5.33946	4.33982	1.37444	11.7541	8.64788	6.8357	11.8669	483	--	--	--	GO:0007049//GO:0045859	cell cycle//regulation of protein kinase activity	GO:0016538	cyclin-dependent protein serine/threonine kinase regulator activity	--	--
comp23962_c0	0	0.16735	4.22956	8.78911	7.74703	3.82944	1.62908	2.11436	1.53064	0.176069	472	--	--	--	--	--	--	--	--	--
comp23963_c0	0	0	2.20491	1.6988	0.245545	2.65053	4.31101	3.37155	2.03395	2.52683	592	XP_002521152.1	sensory transduction histidine kinase bacterial, putative [Ricinus communis]	5.78538e-61	GO:0035556//GO:0016310//GO:0000160//GO:0006355	intracellular signal transduction//phosphorylation//phosphorelay signal transduction system//regulation of transcription, DNA-dependent	GO:0000156//GO:0016301	phosphorelay response regulator activity//kinase activity	GO:0005622	intracellular
comp23968_c0	12.6362	7.59255	3.23705	3.81585	0.490262	1.32303	0.694151	1.42402	2.572	2.80285	593	NP_001238647.1	uncharacterized protein LOC100499705 [Glycine max]	2.61814e-14	GO:0006465	signal peptide processing	GO:0008233	peptidase activity	GO:0005787//GO:0044425//GO:0016021	signal peptidase complex//membrane part//integral to membrane
comp23972_c0	6.25061	10.8123	8.91314	4.8774	4.20715	7.08986	7.17393	6.84567	9.69509	10.193	6392	XP_002300874.1	predicted protein [Populus trichocarpa]	0	GO:0006075//GO:0005982//GO:0009607//GO:0005985	(1->3)-beta-D-glucan biosynthetic process//starch metabolic process//response to biotic stimulus//sucrose metabolic process	GO:0003843	1,3-beta-D-glucan synthase activity	GO:0016021//GO:0000148//GO:0016020	integral to membrane//1,3-beta-D-glucan synthase complex//membrane
comp23976_c0	77.4182	89.873	189.385	175.818	130.474	149.898	141.516	137.355	127.976	116.933	991	ABK93213.1	unknown [Populus trichocarpa]	3.47285e-123	GO:0006412//GO:0042254	translation//ribosome biogenesis	GO:0003735	structural constituent of ribosome	GO:0005840//GO:0022625//GO:0005886	ribosome//cytosolic large ribosomal subunit//plasma membrane
comp23979_c0	17.0711	30.8265	38.2975	41.3062	56.2068	49.6361	117.125	111.105	86.8144	90.9726	1522	XP_002331015.1	predicted protein [Populus trichocarpa]	4.47336e-123	GO:0055114	oxidation-reduction process	GO:0016706//GO:0016491	oxidoreductase activity, acting on paired donors, with incorporation or reduction of molecular oxygen, 2-oxoglutarate as one donor, and incorporation of one atom each of oxygen into both donors//oxidoreductase activity	--	--
comp23984_c0	213.734	35.7797	57.7034	59.3	12.138	47.0786	25.8344	27.1401	43.5255	38.6142	1485	XP_002280547.1	PREDICTED: peroxidase 31-like [Vitis vinifera]	8.95732e-146	GO:0055114//GO:0006979//GO:0006804	oxidation-reduction process//response to oxidative stress//peroxidase reaction	GO:0020037//GO:0046872//GO:0004601	heme binding//metal ion binding//peroxidase activity	GO:0009505	plant-type cell wall
comp23988_c0	4.08637	10.5379	0.262655	0.358355	0	0.825776	0.750981	0.787809	3.20361	2.74804	877	ABG67969.1	putative sucrose phosphate synthase [Gossypium hirsutum]	9.79388e-174	GO:0005985//GO:0005982	sucrose metabolic process//starch metabolic process	GO:0046524	sucrose-phosphate synthase activity	--	--
comp24008_c0	0	0.639588	0	0	0	0	9.99915	8.7024	10.0748	7.73847	247	CBI36789.3	unnamed protein product [Vitis vinifera]	5.51234e-38	--	--	GO:0045735	nutrient reservoir activity	--	--
comp24008_c1	0	0	0.385725	0.778281	0.899946	1.0234	9.33355	10.6497	11.4825	9.49233	424	XP_002522034.1	Rhicadhesin receptor precursor, putative [Ricinus communis]	2.69033e-25	GO:0006801//GO:0055114	superoxide metabolic process//oxidation-reduction process	GO:0004784//GO:0045735//GO:0030145	superoxide dismutase activity//nutrient reservoir activity//manganese ion binding	GO:0048046	apoplast
comp24010_c0	183.38	75.3614	84.3666	48.0344	28.0833	79.4871	130.795	142.121	185.384	189.059	911	AFK46340.1	unknown [Medicago truncatula]	5.59452e-67	GO:0015979	photosynthesis	--	--	GO:0009522//GO:0016020	photosystem I//membrane
comp24013_c0	3.49278	2.01797	12.7504	13.7353	5.13942	9.88404	10.1041	9.00058	13.916	14.2931	2192	XP_002533717.1	conserved hypothetical protein [Ricinus communis]	0	--	--	--	--	--	--
comp24020_c0	26.9633	16.2481	0.0439009	0.035938	0	0.103517	0.094141	0	0.0458967	0.0475154	1749	XP_002274312.1	PREDICTED: probable membrane-associated kinase regulator 4-like [Vitis vinifera]	4.17638e-31	--	--	--	--	--	--
comp24026_c0	1.18385	0	0.223206	0.182719	0	0.0877187	0.598302	0.223162	8.16735	8.09302	688	XP_002510225.1	conserved hypothetical protein [Ricinus communis]	3.41438e-16	GO:0007165	signal transduction	GO:0005509	calcium ion binding	GO:0005578	proteinaceous extracellular matrix
comp24027_c0	4.77755	3.61093	0.438758	0.179587	0	0.519014	0	0.219336	0	0.474883	350	--	--	--	--	--	--	--	--	--
comp24030_c0	148.856	208.765	63.7416	53.8683	35.144	26.8978	26.8952	27.6071	35.1693	33.9425	1154	XP_002525377.1	carbonic anhydrase, putative [Ricinus communis]	4.80196e-148	GO:0015976//GO:0006730//GO:0006807	carbon utilization//one-carbon metabolic process//nitrogen compound metabolic process	GO:0008270//GO:0004089	zinc ion binding//carbonate dehydratase activity	--	--
comp24031_c0	87.5538	41.2885	0.341257	0.139679	0	0.268224	0.182947	0	1.2487	1.47741	450	--	--	--	--	--	--	--	--	--
comp24032_c0	16.7232	34.291	73.7652	44.1304	69.7206	65.304	97.9196	95.0056	77.9318	75.4709	1385	XP_002304601.1	predicted protein [Populus trichocarpa]	2.74311e-165	GO:0006952//GO:0009405//GO:0008152	defense response//pathogenesis//metabolic process	GO:0030170//GO:0003824//GO:0030151	pyridoxal phosphate binding//catalytic activity//molybdenum ion binding	GO:0005576	extracellular region
comp24038_c0	3.72449	2.15818	0.46199	0.832022	0.612238	0.18156	0.743017	1.10856	3.75478	3.29368	1662	--	--	--	--	--	--	--	--	--
comp24042_c0	5.468	5.85691	0.153873	0	0.364135	0.4233	0.329965	0.461529	0.402171	0.416355	998	XP_002531678.1	adenosine kinase, putative [Ricinus communis]	5.71397e-166	GO:0006166//GO:0006167//GO:0016310//GO:0006144	purine ribonucleoside salvage//AMP biosynthetic process//phosphorylation//purine nucleobase metabolic process	GO:0004001//GO:0016773	adenosine kinase activity//phosphotransferase activity, alcohol group as acceptor	--	--
comp24044_c0	0	0.529418	0	0.0842567	0.194856	0.0808987	23.175	27.8874	53.8025	49.7958	746	XP_002330868.1	predicted protein [Populus trichocarpa]	1.44228e-25	GO:0006869	lipid transport	GO:0008289	lipid binding	--	--
comp24045_c0	69.6891	86.0083	212.37	219.281	157.064	168.614	135.937	136.393	118.645	123.726	1205	XP_002279466.1	PREDICTED: ATP synthase subunit O, mitochondrial isoform 1 [Vitis vinifera]	2.2796e-104	GO:0015986	ATP synthesis coupled proton transport	GO:0046933	proton-transporting ATP synthase activity, rotational mechanism	GO:0045259//GO:0016020	proton-transporting ATP synthase complex//membrane
comp24053_c0	72.5129	44.2667	56.406	54.189	93.7477	57.4502	93.4944	93.331	86.819	83.2431	1349	XP_002519357.1	Alternative oxidase, mitochondrial precursor, putative [Ricinus communis]	3.95009e-170	GO:0055114//GO:0006118//GO:0006744//GO:0022900//GO:0007585	oxidation-reduction process//electron transport//ubiquinone biosynthetic process//electron transport chain//respiratory gaseous exchange	GO:0009916//GO:0046872	alternative oxidase activity//metal ion binding	GO:0070469//GO:0016021	respiratory chain//integral to membrane
comp24054_c0	43.0011	45.5617	37.9207	40.7218	50.7887	46.9656	52.0834	53.4316	46.7674	47.2613	2940	XP_002304493.1	predicted protein [Populus trichocarpa]	2.16287e-34	GO:0052544//GO:0006750//GO:0009753//GO:0009408//GO:0019761//GO:0002213//GO:0009700//GO:0009908//GO:0050832//GO:0006749//GO:0009816//GO:0010193//GO:0046686//GO:0042398	defense response by callose deposition in cell wall//glutathione biosynthetic process//response to jasmonic acid stimulus//response to heat//glucosinolate biosynthetic process//defense response to insect//indole phytoalexin biosynthetic process//flower development//defense response to fungus//glutathione metabolic process//defense response to bacterium, incompatible interaction//response to ozone…	GO:0004357	glutamate-cysteine ligase activity	GO:0017109//GO:0009570	glutamate-cysteine ligase complex//chloroplast stroma
comp24058_c0	2.33664	5.71916	0.314683	0.515209	0.198583	0.082446	0.112468	0	0.986968	1.4759	732	--	--	--	--	--	--	--	--	--
comp24060_c0	3.90607	11.5046	5.31887	0.558219	0.129097	0	0.438684	0.545418	4.27744	3.98547	563	XP_002284530.1	PREDICTED: MLP-like protein 28-like [Vitis vinifera]	1.06841e-32	GO:0009607//GO:0006952	response to biotic stimulus//defense response	--	--	GO:0009289	pilus
comp24061_c1	6.22366	9.97205	1.27546	0.835289	1.20733	0.2005	1.64106	0.510084	2.13351	0.552189	301	XP_003541299.1	PREDICTED: uncharacterized protein LOC100780833 [Glycine max]	9.39288e-10	--	--	--	--	--	--
comp24067_c0	1.50136	1.23398	13.4458	7.24141	1.56304	24.6593	11.1286	9.91729	21.9488	21.9569	651	XP_003524843.1	PREDICTED: uncharacterized protein LOC100815951 [Glycine max]	4.24011e-35	--	--	--	--	--	--
comp24067_c1	0	0.651009	4.64071	2.07216	0.798696	11.2743	5.65428	5.9052	12.352	10.9588	364	--	--	--	--	--	--	--	--	--
comp24068_c0	5.64733	0.0385689	18.1084	13.7803	13.5234	0.88404	13.4665	13.9816	13.209	14.4865	2048	CAI43280.1	serpin [Cucumis sativus]	1.80176e-66	--	--	--	--	--	--
comp24070_c0	5.20255	0.504544	6.26251	4.41639	0.876922	4.42584	0.642718	1.13054	3.70317	4.36461	1409	XP_003517315.1	PREDICTED: uncharacterized protein LOC100803555 [Glycine max]	3.87182e-152	GO:0016032	viral process	--	--	--	--
comp24089_c0	21.3529	24.169	70.3932	124.288	258.769	137.155	187.461	176.372	104.27	104.178	1502	XP_002269087.1	PREDICTED: protein SRG1 [Vitis vinifera]	4.54116e-145	GO:0006446//GO:0055114//GO:0006413	regulation of translational initiation//oxidation-reduction process//translational initiation	GO:0003743//GO:0016491//GO:0016706	translation initiation factor activity//oxidoreductase activity//oxidoreductase activity, acting on paired donors, with incorporation or reduction of molecular oxygen, 2-oxoglutarate as one donor, and incorporation of one atom each of oxygen into both donors	GO:0005840	ribosome
comp24093_c0	97.4472	87.0174	25.8605	19.9491	17.1469	28.2735	36.5035	33.0642	42.0313	38.6551	397	--	--	--	GO:0007021	tubulin complex assembly	GO:0051082	unfolded protein binding	GO:0005874	microtubule
comp24095_c0	4.36576	17.3287	13.9225	52.0058	11.0787	20.318	0.8274	1.02871	0.941229	0.41761	597	XP_003597637.1	hypothetical protein MTR_2g100440 [Medicago truncatula]	4.94629e-08	GO:0019049	evasion or tolerance of host defenses by virus	--	--	--	--
comp24099_c0	0.140332	0.136094	0.423337	0.628122	13.2489	11.8704	2.55319	2.64533	0.885165	0.630013	2902	XP_002528811.1	conserved hypothetical protein [Ricinus communis]	0	--	--	--	--	--	--
comp24100_c0	1.74689	7.62362	1.23511	0.168513	0	0.485392	0.220714	0.205811	6.02588	5.57	746	--	--	--	--	--	--	--	--	--
comp24102_c0	0.704949	0.210357	5.16315	4.39402	1.98398	3.09387	3.17905	2.35107	3.15322	3.31975	1502	XP_002510134.1	cyclin A, putative [Ricinus communis]	1.52853e-157	GO:0051301//GO:0000079	cell division//regulation of cyclin-dependent protein serine/threonine kinase activity	GO:0019901	protein kinase binding	GO:0005634	nucleus
comp24104_c0	1.60966	0.93663	4.85582	3.72661	2.01095	4.77079	17.5716	13.0475	20.6236	28.8829	253	--	--	--	--	--	--	--	--	--
comp24107_c0	43.8501	49.0516	179.906	168.724	114.336	109.793	99.6877	96.6869	84.8682	87.9292	1029	XP_002312894.1	predicted protein [Populus trichocarpa]	2.53151e-35	GO:0006122//GO:0015992//GO:0006118//GO:0006119	mitochondrial electron transport, ubiquinol to cytochrome c//proton transport//electron transport//oxidative phosphorylation	GO:0008121	ubiquinol-cytochrome-c reductase activity	GO:0005740//GO:0005750	mitochondrial envelope//mitochondrial respiratory chain complex III
comp24110_c1	3.02171	1.59843	0.906373	0.105996	0	0.305314	3.33193	3.10695	7.03915	9.52969	593	XP_002270079.1	PREDICTED: hydroxycinnamoyl-Coenzyme A shikimate/quinate hydroxycinnamoyltransferase [Vitis vinifera]	9.64166e-70	--	--	GO:0016747	transferase activity, transferring acyl groups other than amino-acyl groups	--	--
comp24116_c0	87.429	100.718	186.118	161.584	170.1	133.884	125.782	126.859	109.292	112.951	847	ADB02901.1	protein transport protein SEC61 subunit gamma [Jatropha curcas]	3.89141e-19	GO:0006605//GO:0015031//GO:0006886	protein targeting//protein transport//intracellular protein transport	GO:0015450	P-P-bond-hydrolysis-driven protein transmembrane transporter activity	GO:0005622//GO:0016020//GO:0009941	intracellular//membrane//chloroplast envelope
comp24118_c0	35.629	34.5833	112.434	75.1876	84.4613	61.4299	89.2098	84.5649	65.8346	68.7411	2688	XP_002306191.1	predicted protein [Populus trichocarpa]	1.402e-106	GO:0030206//GO:0055114//GO:0006694//GO:0008152//GO:0007029//GO:0016114	chondroitin sulfate biosynthetic process//oxidation-reduction process//steroid biosynthetic process//metabolic process//endoplasmic reticulum organization//terpenoid biosynthetic process	GO:0050660//GO:0004506//GO:0015018	flavin adenine dinucleotide binding//squalene monooxygenase activity//galactosylgalactosylxylosylprotein 3-beta-glucuronosyltransferase activity	GO:0016020//GO:0005789//GO:0016021	membrane//endoplasmic reticulum membrane//integral to membrane
comp24121_c0	0.281343	0.272847	1.30491	0.868469	1.88294	2.71004	4.12343	2.78432	7.07071	6.74596	579	--	--	--	--	--	--	--	--	--
comp24122_c0	1.35846	0	2.00448	1.95996	0.0527059	2.62584	0.2388	0	1.28065	0.8437	1379	XP_002264195.1	PREDICTED: uncharacterized protein LOC100261884 [Vitis vinifera]	0	--	--	--	--	--	--
comp24124_c0	172.744	269.824	149.072	138.346	148.777	143.719	151.086	155.801	136.391	135.107	1620	XP_002273410.1	PREDICTED: altered inheritance of mitochondria protein 32 [Vitis vinifera]	2.52022e-143	GO:0006119//GO:0055114//GO:0006118//GO:0015992	oxidative phosphorylation//oxidation-reduction process//electron transport//proton transport	GO:0008121	ubiquinol-cytochrome-c reductase activity	--	--
comp24128_c0	0	0.0957444	1.67526	2.05709	1.85007	1.25529	0.898105	0.372207	0.194602	0.201465	825	--	--	--	--	--	--	--	--	--
comp24135_c0	3.51397	13.3474	0.749292	1.25905	0.0373299	0.991893	0.211418	0.236572	1.11319	1.15245	1947	XP_002513118.1	Cytokinin dehydrogenase, putative [Ricinus communis]	0	GO:0055114//GO:0006040//GO:0009690	oxidation-reduction process//amino sugar metabolic process//cytokinin metabolic process	GO:0016491//GO:0050660//GO:0008762//GO:0019139	oxidoreductase activity//flavin adenine dinucleotide binding//UDP-N-acetylmuramate dehydrogenase activity//cytokinin dehydrogenase activity	--	--
comp24140_c1	7.88912	4.96067	0	0	0.702236	0	0	0	0	0	207	--	--	--	--	--	--	--	--	--
comp24144_c0	2.45067	1.81745	8.96931	3.4476	1.41504	12.7099	11.0696	8.56536	18.47	18.2344	565	--	--	--	--	--	--	--	--	--
comp24150_c0	0.195673	0.332086	3.27422	2.34056	0.436525	0.83367	1.0878	1.70595	2.3624	2.04642	1665	XP_002320133.1	predicted protein [Populus trichocarpa]	0	GO:0043087	regulation of GTPase activity	GO:0005089	Rho guanyl-nucleotide exchange factor activity	GO:0005886	plasma membrane
comp24152_c0	89.1028	146.187	173.834	166.777	264.489	109.33	174.505	172.633	132.557	130.583	3797	CAB69823.1	plasma membrane H+ ATPase [Prunus persica]	0	GO:0006754//GO:0006812//GO:0006200	ATP biosynthetic process//cation transport//ATP catabolic process	GO:0000166//GO:0005524//GO:0046872//GO:0015662	nucleotide binding//ATP binding//metal ion binding//ATPase activity, coupled to transmembrane movement of ions, phosphorylative mechanism	GO:0016021	integral to membrane
comp24165_c0	0	0	2.56553	1.05009	0.520392	2.39385	4.51911	3.84754	3.25691	4.56182	419	--	--	--	--	--	--	--	--	--
comp24169_c0	0.822161	1.11627	1.80848	1.52274	0.63584	0.934092	0.44321	0.62251	2.16079	1.84552	1486	XP_002267479.1	PREDICTED: protein BREVIS RADIX [Vitis vinifera]	0	--	--	--	--	--	--
comp24171_c0	4.80271	3.89203	1.98469	1.57393	0.704505	2.29117	0.531996	0.806122	1.49135	1.2083	1238	CAN66759.1	hypothetical protein VITISV_006317 [Vitis vinifera]	2.34344e-110	GO:0006468//GO:0006313	protein phosphorylation//transposition, DNA-mediated	GO:0016772//GO:0003677//GO:0004672//GO:0004803//GO:0005524	transferase activity, transferring phosphorus-containing groups//DNA binding//protein kinase activity//transposase activity//ATP binding	--	--
comp24175_c0	4.26753	0.768607	16.4922	15.6231	13.9814	7.90519	5.85404	7.29752	6.7295	8.45974	1336	XP_002531155.1	conserved hypothetical protein [Ricinus communis]	4.86504e-111	--	--	GO:0005515	protein binding	--	--
comp24178_c0	0	0.152342	1.48086	1.44137	0.911146	2.90986	3.33434	3.47934	3.94787	4.40766	1037	--	--	--	--	--	--	--	--	--
comp24183_c0	7.20126	13.2451	2.57503	2.10796	0.886358	0.735981	0.752985	1.40663	2.69209	4.81398	328	--	--	--	--	--	--	--	--	--
comp24187_c0	53.3702	52.0125	161.999	152.467	144.204	126.593	105.408	111.253	97.3259	98.8854	1300	XP_002527995.1	proteasome subunit beta type 6,9, putative [Ricinus communis]	5.42e-153	GO:0051603	proteolysis involved in cellular protein catabolic process	GO:0004298	threonine-type endopeptidase activity	GO:0005737//GO:0005634//GO:0005839	cytoplasm//nucleus//proteasome core complex
comp24192_c0	7.4618	9.37144	1.71719	2.40979	1.03913	1.92717	1.44663	1.34895	2.82111	2.9206	626	XP_002511920.1	WRKY transcription factor, putative [Ricinus communis]	6.23475e-06	--	--	--	--	--	--
comp24193_c1	0.833869	0.502698	3.99296	4.13935	7.02077	2.80544	2.09574	2.61273	2.46551	2.47359	3614	CAN62071.1	hypothetical protein VITISV_036193 [Vitis vinifera]	0	--	--	GO:0005515	protein binding	--	--
comp24194_c0	3.13264	24.6318	3.11725	0.671533	2.17423	13.5389	10.7306	7.21747	18.8677	22.907	468	--	--	--	--	--	--	--	--	--
comp24201_c0	10.5645	6.27947	0.642533	0.262994	0	0	0.344462	0.321203	0.671744	1.39087	239	--	--	--	--	--	--	--	--	--
comp24225_c0	130.613	79.7175	94.645	54.6945	38.9098	171.263	171.407	169.4	201.215	200.082	1655	XP_002329192.1	light-harvesting complex II protein Lhcb5 [Populus trichocarpa]	3.40013e-162	GO:0010114//GO:0009637//GO:0010196//GO:0009765//GO:0010218	response to red light//response to blue light//nonphotochemical quenching//photosynthesis, light harvesting//response to far red light	--	--	GO:0009533//GO:0009517//GO:0010287//GO:0009783	chloroplast stromal thylakoid//PSII associated light-harvesting complex II//plastoglobule//photosystem II antenna complex
comp24240_c0	135.688	137.877	205.384	162.163	200.949	124.563	170.159	156.628	139.266	140.008	907	AFK36542.1	unknown [Lotus japonicus]	1.35191e-103	GO:0015031//GO:0006464	protein transport//cellular protein modification process	GO:0016881//GO:0005515	acid-amino acid ligase activity//protein binding	--	--
comp24241_c0	0	0	0.999775	0.409215	0.0473186	1.06085	1.23275	1.34943	1.93367	1.83955	1536	--	--	--	--	--	--	--	--	--
comp24243_c0	1.81574	2.89291	3.05664	1.20106	4.39792	4.99717	16.1244	12.5909	18.6623	17.0272	628	--	--	--	--	--	--	--	--	--
comp24254_c0	264.633	172.539	75.3266	78.7592	45.39	71.5618	51.0234	50.5513	51.1357	50.9795	1265	XP_002284722.1	PREDICTED: uncharacterized protein LOC100248690 [Vitis vinifera]	1.27119e-85	GO:0006694//GO:0016125	steroid biosynthetic process//sterol metabolic process	GO:0047750	cholestenol delta-isomerase activity	GO:0005783//GO:0016021	endoplasmic reticulum//integral to membrane
comp24255_c0	0	2.70048	0.984394	4.29781	5.28027	22.1801	29.2012	23.9489	21.9551	25.2155	234	--	--	--	--	--	--	--	--	--
comp24260_c0	53.0123	89.679	81.7521	82.1312	39.1942	95.8317	101.438	94.9406	89.181	86.8131	1500	CAN62383.1	hypothetical protein VITISV_028023 [Vitis vinifera]	0	GO:0006535	cysteine biosynthetic process from serine	GO:0016740//GO:0004124	transferase activity//cysteine synthase activity	GO:0009333	cysteine synthase complex
comp24263_c1	1.61721	0.427739	9.70179	6.12671	1.57433	10.4578	10.1169	10.1156	10.2877	8.55046	554	--	--	--	--	--	--	--	--	--
comp24265_c0	2.32048	1.35024	10.719	10.0282	9.31813	17.5377	16.6529	14.8724	20.5829	14.2059	351	--	--	--	--	--	GO:0015066	alpha-amylase inhibitor activity	--	--
comp24269_c0	0	2.4004	12.3239	31.4695	30.5245	23.2964	36.3536	30.9161	15.6946	12.5417	437	--	--	--	GO:0009664//GO:0042546	plant-type cell wall organization//cell wall biogenesis	GO:0005199	structural constituent of cell wall	GO:0005618	cell wall
comp24271_c0	47.3826	42.7224	103.158	111.139	201.626	101.897	87.2683	81.966	70.181	70.8558	2049	XP_002326407.1	predicted protein [Populus trichocarpa]	0	GO:0006094//GO:0006096//GO:0016310//GO:0015976//GO:0006144//GO:0046686	gluconeogenesis//glycolysis//phosphorylation//carbon utilization//purine nucleobase metabolic process//response to cadmium ion	GO:0004743//GO:0030955//GO:0000287	pyruvate kinase activity//potassium ion binding//magnesium ion binding	GO:0005886	plasma membrane
comp24274_c0	9.76433	10.1623	2.46962	2.38924	3.61282	1.05878	1.92576	1.79573	1.4083	1.94396	342	--	--	--	--	--	--	--	--	--
comp24275_c0	12.9636	9.05687	115.295	93.4598	59.4009	56.8242	74.4381	71.9445	85.8631	80.8837	1910	XP_002276960.2	PREDICTED: serine carboxypeptidase-like 35-like [Vitis vinifera]	0	GO:0006508	proteolysis	GO:0004185	serine-type carboxypeptidase activity	--	--
comp24278_c0	5.316	0.368248	7.51719	3.66291	0.338841	6.33047	0.575709	0.894727	4.49082	5.03663	429	AFR39443.1	cellulose synthase, partial [Populus trichocarpa]	2.39322e-27	GO:0030244//GO:0005982//GO:0006011//GO:0005985	cellulose biosynthetic process//starch metabolic process//UDP-glucose metabolic process//sucrose metabolic process	GO:0016760	cellulose synthase (UDP-forming) activity	GO:0016020	membrane
comp24279_c0	301.793	73.9442	81.0981	63.0336	14.4498	65.5442	54.7049	59.7736	95.7604	95.768	840	--	--	--	--	--	--	--	--	--
comp24288_c0	9.38431	8.92921	4.00605	2.32292	3.47607	1.96795	2.68455	0.834431	2.2686	2.3486	460	--	--	--	--	--	--	--	--	--
comp24290_c0	9.09539	10.1716	11.4487	12.8367	14.8434	10.9287	11.5124	11.5074	7.75276	7.94258	994	XP_002885090.1	hypothetical protein ARALYDRAFT_897839 [Arabidopsis lyrata subsp. lyrata]	7.30485e-24	--	--	--	--	--	--
comp24292_c0	94.0296	68.4563	33.2296	28.8611	36.651	26.816	28.2879	30.3276	36.3796	37.6626	876	NP_566423.1	protein ELC [Arabidopsis thaliana]	4.03186e-20	GO:0010091//GO:0016310//GO:0051301//GO:0009069//GO:0015031//GO:0010200//GO:0006464	trichome branching//phosphorylation//cell division//serine family amino acid metabolic process//protein transport//response to chitin//cellular protein modification process	GO:0004674//GO:0043130//GO:0016881	protein serine/threonine kinase activity//ubiquitin binding//acid-amino acid ligase activity	GO:0005770//GO:0000813//GO:0005769//GO:0005634	late endosome//ESCRT I complex//early endosome//nucleus
comp24318_c0	51.2633	54.7231	111.975	118.599	90.1836	85.1027	73.4707	72.54	62.2117	60.8897	2191	XP_002520198.1	pyruvate dehydrogenase, putative [Ricinus communis]	0	GO:0016114//GO:0006694//GO:0006094//GO:0055114//GO:0009099//GO:0009098//GO:0008152//GO:0009097//GO:0006096	terpenoid biosynthetic process//steroid biosynthetic process//gluconeogenesis//oxidation-reduction process//valine biosynthetic process//leucine biosynthetic process//metabolic process//isoleucine biosynthetic process//glycolysis	GO:0016624//GO:0004739//GO:0003824//GO:0008661//GO:0030976	oxidoreductase activity, acting on the aldehyde or oxo group of donors, disulfide as acceptor//pyruvate dehydrogenase (acetyl-transferring) activity//catalytic activity//1-deoxy-D-xylulose-5-phosphate synthase activity//thiamine pyrophosphate binding	GO:0045254//GO:0043231	pyruvate dehydrogenase complex//intracellular membrane-bounded organelle
comp24332_c0	14.0785	5.16823	22.045	13.6269	4.04574	22.4546	13.9086	14.244	21.5578	23.1475	1024	XP_002281635.1	PREDICTED: probable inactive receptor kinase At2g26730 [Vitis vinifera]	0	GO:0007606//GO:0015992//GO:0015986//GO:0007186//GO:0006468//GO:0019236	sensory perception of chemical stimulus//proton transport//ATP synthesis coupled proton transport//G-protein coupled receptor signaling pathway//protein phosphorylation//response to pheromone	GO:0005524//GO:0004932//GO:0004672//GO:0015078	ATP binding//mating-type factor pheromone receptor activity//protein kinase activity//hydrogen ion transmembrane transporter activity	GO:0000276//GO:0016021	mitochondrial proton-transporting ATP synthase complex, coupling factor F(o)//integral to membrane
comp24334_c0	181.063	88.9134	58.6699	28.8491	19.8476	101.725	112.302	117.809	144.796	145.744	780	XP_002300801.1	hypothetical protein POPTRDRAFT_830089 [Populus trichocarpa]	4.7633e-39	GO:0015979	photosynthesis	--	--	GO:0044424//GO:0009507//GO:0009523	intracellular part//chloroplast//photosystem II
comp24346_c0	0	0.203318	0.592917	0.728056	3.1804	2.56315	8.88743	6.5208	5.1656	5.13387	777	XP_002532283.1	Rho GDP-dissociation inhibitor, putative [Ricinus communis]	7.90599e-101	--	--	GO:0005094	Rho GDP-dissociation inhibitor activity	GO:0005737	cytoplasm
comp24348_c0	0.364308	0.277598	3.09093	3.21306	3.57602	3.00788	2.63023	2.20738	2.38512	1.99132	3130	XP_002315627.1	predicted protein [Populus trichocarpa]	0	--	--	GO:0003677//GO:1901363//GO:0003676//GO:0005524//GO:0004386//GO:0016787//GO:0097159//GO:0008026	DNA binding//heterocyclic compound binding//nucleic acid binding//ATP binding//helicase activity//hydrolase activity//organic cyclic compound binding//ATP-dependent helicase activity	--	--
comp24362_c1	1.37611	2.75253	1.54052	0.730106	0.153498	3.1864	3.39042	2.43192	5.93362	5.26533	947	XP_002266933.1	PREDICTED: uncharacterized protein LOC100258839 [Vitis vinifera]	1.51353e-53	GO:0009860	pollen tube growth	--	--	GO:0005737	cytoplasm
comp24368_c0	7.57983	6.54768	1.2992	1.91438	0.655895	0.885004	0.789367	1.16905	1.17716	2.01551	1773	XP_002326272.1	predicted protein [Populus trichocarpa]	8.81636e-100	GO:0007275//GO:0006355	multicellular organismal development//regulation of transcription, DNA-dependent	GO:0003700	sequence-specific DNA binding transcription factor activity	GO:0042600//GO:0005667	chorion//transcription factor complex
comp24374_c0	16.1518	5.09607	0	0	0	0	0	0	0.215789	0.223399	372	--	--	--	--	--	--	--	--	--
comp24377_c0	0.480052	0	0.45255	0.123488	0.142792	0.3557	1.29393	0.754102	3.9427	3.91848	509	--	--	--	GO:0006012//GO:0009103//GO:0009225//GO:0009117	galactose metabolic process//lipopolysaccharide biosynthetic process//nucleotide-sugar metabolic process//nucleotide metabolic process	GO:0003978	UDP-glucose 4-epimerase activity	--	--
comp24378_c0	32.2215	11.5735	0	0	0	0	0.301562	0	2.64637	3.04412	273	NP_001141706.1	uncharacterized protein LOC100273835 precursor [Zea mays]	9.7685e-22	--	--	--	--	--	--
comp24378_c1	23.7003	6.89213	0	0.257604	0	0.247338	0	0	1.97394	2.72474	244	XP_003551807.1	PREDICTED: aspartic proteinase nepenthesin-2-like [Glycine max]	8.49953e-14	GO:0006508//GO:0055114//GO:0009308	proteolysis//oxidation-reduction process//amine metabolic process	GO:0008131//GO:0004190//GO:0005507//GO:0048038	primary amine oxidase activity//aspartic-type endopeptidase activity//copper ion binding//quinone binding	--	--
comp24384_c0	243.464	196.379	60.572	43.0238	105.582	54.2469	72.5207	77.3773	85.4267	81.5075	996	AGB07445.1	remorin [Morus indica]	6.72346e-58	GO:0006886//GO:0019069//GO:0016485//GO:0015031	intracellular protein transport//viral capsid assembly//protein processing//protein transport	GO:0008565	protein transporter activity	GO:0016021//GO:0005783	integral to membrane//endoplasmic reticulum
comp24394_c0	69.4588	73.1993	64.1379	66.275	80.4467	58.6694	90.6843	91.2979	76.9361	76.1418	788	XP_002303509.1	predicted protein [Populus trichocarpa]	1.43839e-60	GO:0000045//GO:0009267	autophagic vacuole assembly//cellular response to starvation	--	--	GO:0005737//GO:0005776//GO:0016020	cytoplasm//autophagic vacuole//membrane
comp24398_c1	2.15324	4.17644	2.91245	4.25683	1.25313	10.1971	18.3578	17.2065	30.6331	33.7194	870	XP_002263386.1	PREDICTED: glutathione S-transferase F13 [Vitis vinifera]	1.82866e-117	--	--	GO:0005515	protein binding	--	--
comp24404_c0	10.7969	23.7608	13.3416	10.4355	18.334	10.9516	21.2968	22.3288	15.8067	16.5781	777	ABM89110.1	truncated hemoglobin [Populus tremula x Populus tremuloides]	2.89205e-99	GO:0015671	oxygen transport	GO:0020037//GO:0019825//GO:0005506	heme binding//oxygen binding//iron ion binding	--	--
comp24409_c0	0.171833	0	0	0.530426	3.22006	6.23876	6.25263	4.5348	6.26607	4.38315	474	CBI18450.3	unnamed protein product [Vitis vinifera]	4.7387e-48	--	--	--	--	--	--
comp24424_c0	5.89204	4.8738	3.43072	1.33735	0.773206	1.92608	5.95552	5.71674	11.7848	14.5132	470	--	--	--	--	--	--	--	--	--
comp24425_c1	0.629295	0	1.35599	1.38684	3.77045	0.133224	3.27124	4.31458	3.1179	3.02698	906	--	--	--	--	--	--	--	GO:0001772//GO:0097197//GO:0016021	immunological synapse//tetraspanin-enriched microdomain//integral to membrane
comp24429_c0	4.42219	4.21067	24.9237	21.593	19.3004	11.6477	19.0171	17.4292	18.1467	15.4502	1013	XP_003635144.1	PREDICTED: polyneuridine-aldehyde esterase-like [Vitis vinifera]	4.27972e-106	GO:0006505//GO:0006886//GO:0006508	GPI anchor metabolic process//intracellular protein transport//proteolysis	GO:0004185//GO:0016788	serine-type carboxypeptidase activity//hydrolase activity, acting on ester bonds	--	--
comp24431_c1	0	1.56724	20.1098	18.4601	36.0523	7.27558	15.0278	14.6224	5.73381	5.93603	252	--	--	--	--	--	--	--	--	--
comp24442_c0	101.847	159.658	15.3878	26.288	26.6171	27.4856	87.2701	89.8876	80.0455	73.974	983	--	--	--	GO:0048193	Golgi vesicle transport	--	--	GO:0016020	membrane
comp24447_c0	33.3067	8.18102	123.236	72.171	31.5385	131.615	159.936	160.577	172.297	175.582	1120	XP_002513761.1	Photosystem II 22 kDa protein, chloroplast precursor, putative [Ricinus communis]	7.35919e-118	--	--	--	--	--	--
comp24454_c0	73.3142	55.9376	22.3468	207.291	103.178	57.7115	11.8201	11.993	7.63902	8.10615	1261	ACM45716.1	class IV chitinase [Pyrus pyrifolia]	3.62643e-152	GO:0006032//GO:0005975//GO:0016998	chitin catabolic process//carbohydrate metabolic process//cell wall macromolecule catabolic process	GO:0008061//GO:0004568	chitin binding//chitinase activity	--	--
comp24455_c0	19.8701	20.9512	33.4875	25.1708	17.6894	34.8953	37.2316	39.0022	47.5802	46.3812	1738	XP_002510760.1	conserved hypothetical protein [Ricinus communis]	0	--	--	--	--	--	--
comp24458_c0	53.1055	96.8189	91.0439	98.2073	201.416	86.8233	66.134	66.5664	45.503	49.7543	905	XP_002315894.1	predicted protein [Populus trichocarpa]	1.25864e-70	GO:0015940//GO:0015937//GO:0030001//GO:0001539	pantothenate biosynthetic process//coenzyme A biosynthetic process//metal ion transport//ciliary or bacterial-type flagellar motility	GO:0003774//GO:0005524//GO:0004594//GO:0046872	motor activity//ATP binding//pantothenate kinase activity//metal ion binding	GO:0009427	bacterial-type flagellum basal body, distal rod, L ring
comp24476_c0	1.10923	0.218202	2.33318	1.21544	0	0.166714	0.909683	1.06033	5.32199	4.59141	362	XP_002327689.1	predicted protein [Populus trichocarpa]	5.87511e-21	--	--	GO:0003682//GO:0003677	chromatin binding//DNA binding	GO:0000785//GO:0005634	chromatin//nucleus
comp24488_c0	0	0.321967	21.2822	27.5847	3.25881	7.7898	1.11856	1.35595	1.96321	1.69371	736	ADX36135.1	gibberellic acid-stimulated protein 1 [Glycine soja]	1.1635e-39	GO:0008053//GO:0006184	mitochondrial fusion//GTP catabolic process	GO:0003924	GTPase activity	GO:0016021//GO:0005741	integral to membrane//mitochondrial outer membrane
comp24491_c0	4.27494	5.23685	0	0	0	0.166714	0	0.212065	0.22175	0	362	XP_002277129.1	PREDICTED: cytochrome P450 94A1 [Vitis vinifera]	2.73938e-30	--	--	--	--	--	--
comp24498_c0	0	0	2.05809	2.67622	5.24505	3.48415	2.71592	1.58284	0.993073	2.39889	485	--	--	--	--	--	--	--	--	--
comp24504_c0	7.52193	8.55687	0.50626	0.414432	0	0.79583	0.361874	0.8436	0.659829	0.730589	455	XP_002532399.1	cytochrome P450, putative [Ricinus communis]	3.72401e-63	GO:0055114//GO:0006118//GO:0009821	oxidation-reduction process//electron transport//alkaloid biosynthetic process	GO:0009055//GO:0020037//GO:0033771//GO:0047054//GO:0005506//GO:0016705	electron carrier activity//heme binding//licodione synthase activity//berbamunine synthase activity//iron ion binding//oxidoreductase activity, acting on paired donors, with incorporation or reduction of molecular oxygen	--	--
comp24509_c0	11.7579	0.0755154	1.98196	1.08164	0.27794	2.76943	2.7547	3.08245	5.98597	5.87928	1046	--	--	--	--	--	--	--	--	--
comp24517_c0	21.4599	39.5491	130.589	83.2169	140.986	113.502	73.0085	71.9465	66.8792	62.8609	1317	CAE54085.1	superoxide dismutase [Fagus sylvatica]	2.21092e-91	GO:0009245//GO:0006801//GO:0055114	lipid A biosynthetic process//superoxide metabolic process//oxidation-reduction process	GO:0046872//GO:0004784//GO:0008915	metal ion binding//superoxide dismutase activity//lipid-A-disaccharide synthase activity	--	--
comp24518_c0	0	0	1.01475	0.184598	0.747092	1.86103	0.483561	0.789094	2.82902	2.56269	681	--	--	--	--	--	--	--	--	--
comp24531_c0	11.2965	4.51854	1.24311	0.339209	0.274565	0.521105	0.266572	0.331431	0.693132	0.583032	1853	XP_003631572.1	PREDICTED: putative amidase C869.01-like isoform 2 [Vitis vinifera]	0	GO:0009103	lipopolysaccharide biosynthetic process	GO:0008918//GO:0016884	lipopolysaccharide 3-alpha-galactosyltransferase activity//carbon-nitrogen ligase activity, with glutamine as amido-N-donor	--	--
comp24535_c0	4.78069	12.2729	29.2672	31.2597	32.4813	36.5948	52.4588	49.6281	52.9244	55.4425	1403	XP_002330704.1	predicted protein [Populus trichocarpa]	1.8587e-80	--	--	GO:0008270//GO:0005515	zinc ion binding//protein binding	--	--
comp24545_c0	18.0514	21.5709	351.834	487.44	266.863	243.175	187.265	216.204	128.546	161.721	1001	--	--	--	--	--	--	--	--	--
comp24547_c0	5.87349	16.0199	0.475837	0.885288	0.122842	0.0340003	0.371048	0.475743	4.2511	3.93283	1775	XP_003632993.1	PREDICTED: LOW QUALITY PROTEIN: phospholipase A1-Igamma1, chloroplastic-like [Vitis vinifera]	0	GO:0016042//GO:0006886//GO:0006505//GO:0006629//GO:0046486	lipid catabolic process//intracellular protein transport//GPI anchor metabolic process//lipid metabolic process//glycerolipid metabolic process	GO:0016788//GO:0004806	hydrolase activity, acting on ester bonds//triglyceride lipase activity	--	--
comp24552_c0	115.748	244.348	3.81284	6.45775	4.60481	3.61689	11.84	11.8595	52.7811	57.917	584	--	--	--	--	--	--	--	--	--
comp24553_c0	1032.33	1637.84	244.402	201.841	202.662	282.359	307.299	297.648	380.225	382.891	1545	NP_001239866.1	uncharacterized protein LOC100775724 [Glycine max]	5.37577e-167	--	--	--	--	--	--
comp24566_c0	380.725	191.907	620.755	308.323	77.1307	219.669	64.3421	68.372	134.322	126.977	1652	BAJ53175.1	JHL18I08.9 [Jatropha curcas]	0	GO:0042710	biofilm formation	--	--	GO:0016020	membrane
comp24583_c0	2.5988	10.7635	17.0938	31.507	34.1534	13.0508	13.7907	13.3762	6.22861	6.32775	1379	BAF95872.1	hypothetical protein [Vitis hybrid cultivar]	7.18334e-42	GO:0007165	signal transduction	GO:0005509	calcium ion binding	GO:0005578	proteinaceous extracellular matrix
comp24584_c0	242.982	295.86	296.962	276.093	316.605	302.348	302.905	305.591	282.449	282.657	1736	XP_002328996.1	predicted protein [Populus trichocarpa]	0	GO:0016070	RNA metabolic process	GO:0005515	protein binding	GO:0016020	membrane
comp24593_c0	47.7787	45.8059	60.678	56.3106	29.2553	28.1704	32.7499	31.0295	38.2916	39.9338	2935	XP_002266779.1	PREDICTED: RNA-binding protein 38 [Vitis vinifera]	4.68557e-73	--	--	GO:0003676	nucleic acid binding	--	--
comp24604_c0	4.70684	2.84467	2.37936	1.31607	0.0608722	0.0505448	0.34475	0.450061	1.88246	1.46164	1194	XP_002268173.1	PREDICTED: gibberellin 2-beta-dioxygenase 8-like [Vitis vinifera]	1.3717e-152	GO:0055114//GO:0009685	oxidation-reduction process//gibberellin metabolic process	GO:0016706//GO:0016491//GO:0052635	oxidoreductase activity, acting on paired donors, with incorporation or reduction of molecular oxygen, 2-oxoglutarate as one donor, and incorporation of one atom each of oxygen into both donors//oxidoreductase activity//C-20 gibberellin 2-beta-dioxygenase activity	--	--
comp24619_c0	0.538326	1.14855	0.456738	0.290805	0.816645	0.797759	2.66622	2.68864	4.66891	5.65748	1513	CAN83439.1	hypothetical protein VITISV_021289 [Vitis vinifera]	3.83203e-148	--	--	GO:0003677	DNA binding	GO:0005622	intracellular
comp24620_c0	10.9736	3.78391	0.229888	0	0.217609	0	0	0	0.961358	0.248816	334	--	--	--	--	--	--	--	--	--
comp24631_c0	77.5108	76.2986	169.773	136.831	170.112	171.556	224.807	217.706	187.684	188.308	1696	NP_001238556.1	uncharacterized protein LOC100527347 [Glycine max]	9.25589e-71	GO:0008152	metabolic process	GO:0003824	catalytic activity	--	--
comp24633_c0	251.806	302.623	662.55	555.494	412.674	498.991	466.497	464.394	446.733	440.355	900	XP_002282984.1	PREDICTED: 60S ribosomal protein L31 [Vitis vinifera]	2.86054e-56	GO:0042254//GO:0006412	ribosome biogenesis//translation	GO:0003735	structural constituent of ribosome	GO:0005622//GO:0005840	intracellular//ribosome
comp24643_c0	5.46934	15.8269	425.941	205.147	94.5526	216.861	302.094	297.792	296.297	292.349	544	ACU00103.1	plasma membrane intrinsic protein PIP2.1 [Populus trichocarpa x Populus deltoides]	1.48431e-16	GO:0006810	transport	GO:0005215	transporter activity	GO:0016021//GO:0016020	integral to membrane//membrane
comp24644_c0	52.6319	63.3054	85.6931	145.546	584.843	342.635	165.777	160.517	96.0385	110.594	865	XP_002336543.1	predicted protein [Populus trichocarpa]	1.7402e-08	--	--	--	--	--	--
comp24647_c0	29.6641	194.496	10.764	14.7895	1.63738	9.18928	7.10953	6.53341	19.0888	19.138	799	--	--	--	GO:0016032	viral process	GO:0004252	serine-type endopeptidase activity	GO:0016021	integral to membrane
comp24650_c3	156.093	111.681	333.209	270.651	249.673	262.616	235.286	220.075	206.045	209.477	542	BAH57273.1	AT3G62290 [Arabidopsis thaliana]	1.74203e-18	--	--	GO:0005525	GTP binding	--	--
comp24668_c0	11.6692	32.4644	266.456	183.366	459.04	331.482	552.855	525.493	516.103	529.148	691	--	--	--	--	--	--	--	--	--
comp24669_c0	135.978	149.343	484.002	492.436	398.342	340.349	279.586	260.638	236.871	241.608	947	XP_002298508.1	predicted protein [Populus trichocarpa]	2.99864e-42	--	--	--	--	--	--
comp24670_c0	4.03807	6.83239	0.161989	0.0663032	0	0	0.260526	0.0809785	0.25403	0.175326	948	XP_002325205.1	predicted protein [Populus trichocarpa]	8.27579e-142	GO:0055085	transmembrane transport	--	--	GO:0016021//GO:0016020	integral to membrane//membrane
comp24673_c0	301.567	566.093	356.779	380.785	690.217	367.04	445.572	470.947	393.084	380.142	1508	NP_001241450.1	uncharacterized protein LOC100778716 precursor [Glycine max]	0	GO:0006508	proteolysis	GO:0004197//GO:0008234	cysteine-type endopeptidase activity//cysteine-type peptidase activity	--	--
comp24676_c0	0.934658	1.03592	4.90906	4.53384	7.26814	6.52972	12.797	13.7175	12.7608	11.7164	610	--	--	--	--	--	--	--	--	--
comp24677_c0	2.76768	1.91721	2.48488	3.35636	0.705644	2.44136	2.7975	2.36017	7.92342	7.26156	618	--	--	--	GO:0006000//GO:0006013//GO:0019307	fructose metabolic process//mannose metabolic process//mannose biosynthetic process	GO:0004615	phosphomannomutase activity	GO:0005737	cytoplasm
comp24694_c0	78.5319	40.2562	34.7955	18.9605	10.8121	55.411	49.101	49.2751	64.1302	62.5001	726	XP_002513494.1	Photosystem II 5 kDa protein, chloroplast precursor, putative [Ricinus communis]	8.83534e-20	--	--	--	--	GO:0005737	cytoplasm
comp24696_c0	4.13368	5.34513	0.288657	0.590747	0.273238	1.02097	0.928492	1.1544	1.05623	0.937268	532	XP_002323405.1	predicted protein [Populus trichocarpa]	1.52833e-47	GO:0008152//GO:0044710	metabolic process//single-organism metabolic process	GO:0016491	oxidoreductase activity	--	--
comp24697_c0	3.73618	37.6829	389.498	898.44	338.037	253.083	59.477	55.1107	23.3824	21.5347	436	AAX20939.1	Mal d 1.0407 [Malus x domestica]	2.11965e-08	--	--	--	--	--	--
comp24697_c1	3.13264	32.3335	196.808	759.802	303.545	182.547	33.9257	34.1658	14.114	13.9268	364	AAX18308.1	major allergen Mal d 1.07 [Malus x domestica]	1.49932e-16	GO:0006952//GO:0009607	defense response//response to biotic stimulus	--	--	--	--
comp24697_c2	5.93554	86.4084	613.802	2050.99	702.747	480.363	100.658	118.421	41.2742	51.1412	247	ACX47057.1	Fra a 2 allergen [Fragaria x ananassa]	6.446e-38	GO:0006952//GO:0009607//GO:0015074	defense response//response to biotic stimulus//DNA integration	GO:0008907//GO:0003677	integrase activity//DNA binding	--	--
comp24698_c0	55.88	20.6977	9.11538	12.8259	1.49016	0.903643	0.968545	1.55998	1.37366	1.51099	935	--	--	--	GO:0005982//GO:0005985	starch metabolic process//sucrose metabolic process	GO:0004857//GO:0030599	enzyme inhibitor activity//pectinesterase activity	GO:0017119	Golgi transport complex
comp24699_c1	5.40171	70.3532	393.635	550.795	289.273	106.05	316.742	327.116	326.819	331.896	1030	--	--	--	--	--	--	--	--	--
comp24701_c0	33.341	39.4301	32.2563	36.2397	45.7059	49.1766	42.3244	43.5585	39.4988	39.5923	4855	XP_003538267.1	PREDICTED: E3 ubiquitin-protein ligase KEG-like [Glycine max]	0	GO:0006468//GO:0006464	protein phosphorylation//cellular protein modification process	GO:0008270//GO:0004672//GO:0005515//GO:0005524//GO:0046872	zinc ion binding//protein kinase activity//protein binding//ATP binding//metal ion binding	--	--
comp24711_c0	1447.78	1030.11	48.9895	48.7093	3.37269	15.4125	7.83151	8.54953	72.3932	66.5588	431	--	--	--	--	--	--	--	--	--
comp24716_c0	111.267	136.857	363.02	428.837	480.342	289.619	288.084	295.857	259.585	243.475	3021	XP_002519502.1	Transitional endoplasmic reticulum ATPase, putative [Ricinus communis]	0	GO:0019079//GO:0006355//GO:0007165//GO:0006955//GO:0006310//GO:0015994//GO:0015979//GO:0015995//GO:0006281	viral genome replication//regulation of transcription, DNA-dependent//signal transduction//immune response//DNA recombination//chlorophyll metabolic process//photosynthesis//chlorophyll biosynthetic process//DNA repair	GO:0003724//GO:0003723//GO:0005126//GO:0016301//GO:0005524//GO:0016787//GO:0016887//GO:0008568//GO:0016851//GO:0003677//GO:0043531//GO:0008134//GO:0009378//GO:0003678//GO:0016790	RNA helicase activity//RNA binding//cytokine receptor binding//kinase activity//ATP binding//hydrolase activity//ATPase activity//microtubule-severing ATPase activity//magnesium chelatase activity//DNA binding//ADP binding//transcription factor binding//four-way junction helicase activity//DNA helicase activity//thiolester hydrolase activity	GO:0005657//GO:0009379//GO:0010007//GO:0005667//GO:0005576	replication fork//Holliday junction helicase complex//magnesium chelatase complex//transcription factor complex//extracellular region
comp24727_c0	10.8284	3.26401	31.8715	25.5884	4.87479	54.6291	33.7621	35.9927	53.2944	53.9523	1089	XP_002277548.1	PREDICTED: pathogenesis-related protein 5 [Vitis vinifera]	2.08308e-115	--	--	--	--	--	--
comp24727_c1	7.62221	1.50586	22.9609	17.6449	6.21873	32.8749	24.6341	22.5787	32.8241	36.7237	374	--	--	--	--	--	--	--	--	--
comp24728_c0	2.26351	1.32964	0.363516	1.15725	1.33816	0.793667	7.83594	8.76306	9.85576	9.00553	1901	XP_003631622.1	PREDICTED: allene oxide synthase, chloroplastic [Vitis vinifera]	0	GO:0055114	oxidation-reduction process	GO:0020037//GO:0005506//GO:0016705	heme binding//iron ion binding//oxidoreductase activity, acting on paired donors, with incorporation or reduction of molecular oxygen	--	--
comp24735_c0	63.6028	95.0371	25.8334	16.5787	27.4725	53.5822	24.9629	34.6204	35.7604	33.3108	963	XP_002306185.1	predicted protein [Populus trichocarpa]	7.75589e-98	GO:0010286//GO:0030001	heat acclimation//metal ion transport	GO:0046872	metal ion binding	GO:0005886	plasma membrane
comp24736_c0	12.569	25.9411	0	0	0.536394	0.445391	0	0	0.592423	0.613317	271	XP_003530525.1	PREDICTED: cytochrome P450 716B2-like [Glycine max]	1.96512e-14	GO:0006118//GO:0055114	electron transport//oxidation-reduction process	GO:0016817//GO:0004497//GO:0016705//GO:0005506//GO:0020037//GO:0009055	hydrolase activity, acting on acid anhydrides//monooxygenase activity//oxidoreductase activity, acting on paired donors, with incorporation or reduction of molecular oxygen//iron ion binding//heme binding//electron carrier activity	--	--
comp24747_c0	0.575319	0.199266	4.99746	6.69148	0.220024	3.83661	1.32918	1.3169	3.43126	3.22858	1982	XP_002522448.1	glucose-methanol-choline (gmc) oxidoreductase, putative [Ricinus communis]	0	GO:0055114//GO:0006066//GO:0006563//GO:0006566//GO:0006544//GO:0016117	oxidation-reduction process//alcohol metabolic process//L-serine metabolic process//threonine metabolic process//glycine metabolic process//carotenoid biosynthetic process	GO:0050660//GO:0016614//GO:0016705//GO:0046593//GO:0008812//GO:0016491	flavin adenine dinucleotide binding//oxidoreductase activity, acting on CH-OH group of donors//oxidoreductase activity, acting on paired donors, with incorporation or reduction of molecular oxygen//mandelonitrile lyase activity//choline dehydrogenase activity//oxidoreductase activity	--	--
comp24753_c0	1.36459	2.06778	2.41202	1.5138	0	0.315971	0	0.0803849	0.0840559	0.261061	955	--	--	--	--	--	--	--	--	--
comp24756_c1	4.12775	2.73464	18.6078	17.9109	2.90338	12.7773	8.55054	10.8354	10.6889	11.1765	751	XP_003522780.1	PREDICTED: uncharacterized protein LOC100807016 [Glycine max]	3.29729e-65	--	--	--	--	--	--
comp24764_c0	7.32793	1.90417	3.5367	4.95213	1.12636	1.11712	1.41759	1.91671	6.01273	4.54338	2323	XP_002329018.1	predicted protein [Populus trichocarpa]	0	GO:0007267//GO:0006544//GO:0016117//GO:0009553//GO:0006563//GO:0006566//GO:0006066//GO:0055114//GO:0010430	cell-cell signaling//glycine metabolic process//carotenoid biosynthetic process//embryo sac development//L-serine metabolic process//threonine metabolic process//alcohol metabolic process//oxidation-reduction process//fatty acid omega-oxidation	GO:0016491//GO:0016705//GO:0008812//GO:0016614//GO:0050660	oxidoreductase activity//oxidoreductase activity, acting on paired donors, with incorporation or reduction of molecular oxygen//choline dehydrogenase activity//oxidoreductase activity, acting on CH-OH group of donors//flavin adenine dinucleotide binding	--	--
comp24771_c0	196.011	206.982	552.278	494.472	405.868	478.633	419.521	397.83	389.888	392.213	1313	AFK33413.1	unknown [Lotus japonicus]	1.77543e-148	GO:0006412//GO:0042254	translation//ribosome biogenesis	GO:0003735	structural constituent of ribosome	GO:0005840//GO:0005622	ribosome//intracellular
comp24773_c0	7.85792	19.5505	343.375	302.373	132.404	235.459	296.573	295.024	320.751	290.959	562	XP_002313510.1	aquaporin, MIP family, PIP subfamily [Populus trichocarpa]	1.07393e-20	GO:0006833//GO:0006810//GO:0009737//GO:0006970//GO:0009269//GO:0080170	water transport//transport//response to abscisic acid stimulus//response to osmotic stress//response to desiccation//hydrogen peroxide transmembrane transport	GO:0005215//GO:0004252	transporter activity//serine-type endopeptidase activity	GO:0005886//GO:0016020//GO:0009507//GO:0005773//GO:0016021	plasma membrane//membrane//chloroplast//vacuole//integral to membrane
comp24785_c0	87.4381	1064.21	282.574	177.992	480.924	425.871	665.117	669.346	503.887	483.975	1143	XP_002516942.1	Late embryogenesis abundant protein Lea5, putative [Ricinus communis]	4.79997e-17	GO:0006950	response to stress	--	--	--	--
comp24795_c0	25.3629	11.4627	36.4212	16.7236	11.4309	21.1789	29.4997	26.6846	34.3574	32.7411	4817	XP_003604159.1	NAD(P)H-quinone oxidoreductase subunit H [Medicago truncatula]	0	GO:0006814//GO:0006412//GO:0015992//GO:0006120//GO:0042254//GO:0055114//GO:0006744	sodium ion transport//translation//proton transport//mitochondrial electron transport, NADH to ubiquinone//ribosome biogenesis//oxidation-reduction process//ubiquinone biosynthetic process	GO:0016651//GO:0046872//GO:0051539//GO:0048038//GO:0008137//GO:0003735//GO:0051287	oxidoreductase activity, acting on NAD(P)H//metal ion binding//4 iron, 4 sulfur cluster binding//quinone binding//NADH dehydrogenase (ubiquinone) activity//structural constituent of ribosome//NAD binding	GO:0016020//GO:0009579//GO:0005840//GO:0005622	membrane//thylakoid//ribosome//intracellular
comp24803_c0	2.01939	0.326401	85.984	80.5173	50.7568	56.111	29.9368	30.7705	28.5269	31.1951	242	AFW84752.1	putative cytochrome P450 superfamily protein [Zea mays]	1.49092e-44	GO:0055114	oxidation-reduction process	GO:0020037//GO:0005506//GO:0016705	heme binding//iron ion binding//oxidoreductase activity, acting on paired donors, with incorporation or reduction of molecular oxygen	--	--
comp24803_c1	2.57546	5.29508	85.8874	74.7806	40.8739	54.9762	31.4955	27.6333	38.7089	28.9059	253	ABD17288.1	trans-cinnamate 4-monooxygenase [Astragalus mongholicus]	5.52318e-32	GO:0006118//GO:0055114	electron transport//oxidation-reduction process	GO:0016705//GO:0005506//GO:0004497//GO:0020037//GO:0009055	oxidoreductase activity, acting on paired donors, with incorporation or reduction of molecular oxygen//iron ion binding//monooxygenase activity//heme binding//electron carrier activity	--	--
comp24804_c0	4.07244	2.4449	3.83914	2.39449	1.90356	0.718458	1.56812	1.8278	6.68945	5.5403	420	--	--	--	--	--	--	--	--	--
comp24807_c0	78.3704	75.8487	332.395	328.884	252.819	194.6	178.21	184.358	154.37	160.048	662	XP_002307493.1	predicted protein [Populus trichocarpa]	1.81687e-40	GO:0006119//GO:0006118//GO:0015992//GO:0006122	oxidative phosphorylation//electron transport//proton transport//mitochondrial electron transport, ubiquinol to cytochrome c	GO:0045153//GO:0008121	electron transporter, transferring electrons within CoQH2-cytochrome c reductase complex activity//ubiquinol-cytochrome-c reductase activity	GO:0005750	mitochondrial respiratory chain complex III
comp24810_c0	24.2813	53.3956	247.366	323.735	473.532	143.933	167.149	161.797	122.774	120.446	1647	NP_001242332.1	cytosolic glutamine synthetase beta2 [Glycine max]	0	GO:0006542//GO:0006807//GO:0009252	glutamine biosynthetic process//nitrogen compound metabolic process//peptidoglycan biosynthetic process	GO:0005524//GO:0004356	ATP binding//glutamate-ammonia ligase activity	--	--
comp24817_c1	10.6608	4.34233	1.80902	2.63269	1.71619	17.8524	1.29308	1.20577	4.41293	5.00367	382	XP_002509921.1	conserved hypothetical protein [Ricinus communis]	2.00615e-14	GO:0046740	spread of virus in host, cell to cell	--	--	GO:0016021	integral to membrane
comp24818_c0	27.0187	24.4539	338.899	169.565	65.0418	488.288	64.9401	62.8606	96.842	99.7759	1037	XP_002521893.1	lipid binding protein, putative [Ricinus communis]	3.97869e-32	GO:0006869	lipid transport	--	--	--	--
comp24819_c0	8.28718	2.27307	30.2238	31.2016	11.3541	18.4835	11.6763	11.7558	14.7677	12.2137	973	CBI30821.3	unnamed protein product [Vitis vinifera]	6.06564e-91	GO:0006810	transport	--	--	--	--
comp24821_c0	153.952	92.8309	24.5436	21.898	35.4275	22.976	37.5262	35.2442	36.6845	36.6938	1860	CAN63106.1	hypothetical protein VITISV_000496 [Vitis vinifera]	2.24057e-11	GO:0016567	protein ubiquitination	GO:0005515//GO:0004842	protein binding//ubiquitin-protein ligase activity	GO:0000151	ubiquitin ligase complex
comp24828_c0	14.1901	15.9992	0.652544	0.712243	0.308844	0.683858	1.2827	2.06598	2.04663	2.35423	706	XP_002302983.1	predicted protein [Populus trichocarpa]	2.3866e-90	GO:0030001//GO:0001539	metal ion transport//ciliary or bacterial-type flagellar motility	GO:0003774//GO:0046872	motor activity//metal ion binding	GO:0009427	bacterial-type flagellum basal body, distal rod, L ring
comp24833_c0	0.258979	0.251158	2.31935	2.3983	0.808855	3.35813	4.45007	2.93035	5.36007	5.28486	629	--	--	--	--	--	--	--	--	--
comp24847_c0	12.4525	24.9597	6.70651	4.14555	2.46158	8.17582	13.0607	12.3184	24.7946	25.5106	561	XP_002317211.1	predicted protein [Populus trichocarpa]	2.59293e-27	--	--	GO:0003677//GO:0003682	DNA binding//chromatin binding	GO:0000785	chromatin
comp24850_c0	40.0616	8.34547	11.1011	4.71853	1.14512	7.49487	2.82305	2.91703	6.39806	6.16159	1079	XP_002269830.1	PREDICTED: phospholipase A2 homolog 3 [Vitis vinifera]	1.96619e-75	--	--	--	--	--	--
comp24859_c0	69.2685	321.488	2847.74	3012.01	2403.82	2511.26	1496.53	1433.76	777.065	788.683	616	--	--	--	GO:0042546//GO:0009664	cell wall biogenesis//plant-type cell wall organization	GO:0005199	structural constituent of cell wall	GO:0005618	cell wall
comp24872_c0	3.74869	2.97449	1.12443	0.788981	0.912319	0.757537	0.344462	0.160602	2.51904	2.0863	478	--	--	--	--	--	--	--	--	--
comp24874_c0	92.4817	0.314698	17.1308	14.7748	0.579135	0.24044	3.93592	0.917541	5.11703	5.2975	251	AAZ08309.1	putative alpha-expansin [Eucalyptus globulus]	8.66424e-39	GO:0009664	plant-type cell wall organization	--	--	GO:0016020//GO:0005576	membrane//extracellular region
comp24874_c1	57.7021	0.645688	10.0424	9.76229	0.792168	0.328885	1.79458	1.04588	3.71839	2.71731	367	BAH36863.1	alpha expansin [Rosa hybrid cultivar]	1.34963e-32	GO:0009664	plant-type cell wall organization	--	--	GO:0016020//GO:0005576	membrane//extracellular region
comp24874_c2	69.8997	0.357417	14.4764	11.4714	0.877	0.364105	1.98676	2.19998	4.23766	4.90479	663	XP_002533125.1	Alpha-expansin 5 precursor, putative [Ricinus communis]	3.26232e-12	GO:0009664	plant-type cell wall organization	--	--	GO:0005576//GO:0016020	extracellular region//membrane
comp24877_c0	452.608	425.969	893.202	790.97	647.867	743.13	691.195	668.794	645.601	665.04	1152	AFK47136.1	unknown [Lotus japonicus]	2.15248e-128	GO:0006206//GO:0006351//GO:0006144	pyrimidine nucleobase metabolic process//transcription, DNA-dependent//purine nucleobase metabolic process	GO:0003899//GO:0003677	DNA-directed RNA polymerase activity//DNA binding	GO:0005730	nucleolus
comp24879_c0	13.5748	8.10145	0.656263	0	0.310604	0.257908	0.351822	0.656133	1.37219	0.710295	234	--	--	--	--	--	--	--	--	--
comp24880_c0	96.6555	136.45	208.041	260.578	311.553	175.894	136.424	137.995	96.9107	102.654	901	AAS00053.1	Mal d 1-like [Malus x domestica]	1.99328e-83	GO:0006952//GO:0009405//GO:0009607	defense response//pathogenesis//response to biotic stimulus	--	--	--	--
comp24882_c1	4.79892	7.44888	4.98258	4.56412	1.42792	4.7403	2.4245	3.61818	6.25785	8.61413	509	XP_002524078.1	ring finger protein, putative [Ricinus communis]	7.71876e-19	GO:0016567	protein ubiquitination	GO:0046872//GO:0005515//GO:0004842//GO:0008270	metal ion binding//protein binding//ubiquitin-protein ligase activity//zinc ion binding	GO:0005680	anaphase-promoting complex
comp24889_c0	19.2648	28.1428	0.229888	0.37638	0	0.18069	0	0	0.480679	1.74171	334	--	--	--	--	--	--	--	--	--
comp24899_c0	0	0.270733	8.47764	6.45499	1.02631	0.465605	0.845456	1.2811	0.206093	0.746767	779	XP_002317636.1	predicted protein [Populus trichocarpa]	1.24675e-10	--	--	--	--	--	--
comp24905_c0	3.81414	0.749156	2.59432	1.82568	0	1.86024	0.634406	0.364043	1.95092	1.47785	1687	XP_003547164.1	PREDICTED: phospholipase A1-IIgamma-like [Glycine max]	0	GO:0046486//GO:0006629//GO:0016042	glycerolipid metabolic process//lipid metabolic process//lipid catabolic process	GO:0004806	triglyceride lipase activity	--	--
comp24913_c0	92.6963	117.636	1148.99	1240.09	1025.83	835.231	398.094	415.563	280.703	277.139	750	AAT75320.2	caffeoyl-CoA 3-O-methyltransferase [Boehmeria nivea]	5.93176e-70	GO:0009805//GO:0009811//GO:0009809//GO:0032259	coumarin biosynthetic process//stilbene biosynthetic process//lignin biosynthetic process//methylation	GO:0008171//GO:0042409	O-methyltransferase activity//caffeoyl-CoA O-methyltransferase activity	--	--
comp24913_c1	569.016	730.938	999.201	904.092	768.909	852.063	775.851	755.335	706.328	712.891	935	NP_001066843.1	Os12g0507200 [Oryza sativa Japonica Group]	2.95549e-106	GO:0006413//GO:0034050//GO:0006448//GO:0008612//GO:0042742//GO:0045901//GO:0046686//GO:0006446//GO:0006452//GO:0045905//GO:0009611//GO:0010089	translational initiation//host programmed cell death induced by symbiont//regulation of translational elongation//peptidyl-lysine modification to hypusine//defense response to bacterium//positive regulation of translational elongation//response to cadmium ion//regulation of translational initiation//translational frameshifting//positive regulation of translational termination//response to woundin…	GO:0003723//GO:0043022//GO:0004222//GO:0003743//GO:0003746	RNA binding//ribosome binding//metalloendopeptidase activity//translation initiation factor activity//translation elongation factor activity	GO:0005634//GO:0005840	nucleus//ribosome
comp24913_c2	165.396	231.96	1741.24	2317.13	1936.51	1535.22	663.582	646.496	444.536	429.118	489	AAT75320.2	caffeoyl-CoA 3-O-methyltransferase [Boehmeria nivea]	1.45326e-101	GO:0032259//GO:0008610//GO:0009805//GO:0009809//GO:0009811	methylation//lipid biosynthetic process//coumarin biosynthetic process//lignin biosynthetic process//stilbene biosynthetic process	GO:0008168//GO:0042409//GO:0008171	methyltransferase activity//caffeoyl-CoA O-methyltransferase activity//O-methyltransferase activity	--	--
comp24916_c0	19.4555	12.1285	21.5188	7.78441	3.10604	3.22385	3.0116	1.80437	2.38933	3.74503	468	--	--	--	--	--	--	--	--	--
comp24919_c0	0.910042	0.66192	2.57372	1.75574	2.63927	7.95176	10.5805	9.00626	11.6598	11.1425	358	--	--	--	--	--	--	--	--	--
comp24923_c0	466.471	172.07	155.369	27.2769	23.3129	6.57308	138.413	133.626	95.9873	108.779	424	--	--	--	--	--	--	--	--	--
comp24923_c1	1382.67	1409.79	297.679	68.9015	52.6076	56.2973	280.863	280.223	226.465	236.342	391	--	--	--	--	--	--	--	--	--
comp24925_c0	194.498	240.194	487.303	370.209	316.294	484.134	348.976	362.891	318.583	321.912	881	XP_002269613.1	PREDICTED: 60S acidic ribosomal protein P3-2 [Vitis vinifera]	9.7547e-31	GO:0006355//GO:0042254//GO:0006414	regulation of transcription, DNA-dependent//ribosome biogenesis//translational elongation	GO:0003677//GO:0003735//GO:0003700	DNA binding//structural constituent of ribosome//sequence-specific DNA binding transcription factor activity	GO:0005667//GO:0005622//GO:0005840	transcription factor complex//intracellular//ribosome
comp24927_c0	17.7297	16.7061	6.46425	3.61387	0.895458	1.85884	1.18334	1.8916	3.79114	4.94873	487	NP_001236850.1	Dof26 [Glycine max]	4.687e-09	GO:0006355	regulation of transcription, DNA-dependent	GO:0003677	DNA binding	--	--
comp24930_c0	18.4478	53.1658	90.4002	73.6	76.8745	89.3651	64.0316	67.7556	48.8844	51.6739	468	AAY34915.1	catalase [Prunus armeniaca]	3.67208e-06	--	--	--	--	--	--
comp24933_c0	6.48905	17.8073	0.421883	0.17268	0.399348	2.48697	0	0	0	0.456618	364	XP_002323294.1	cytochrome P450 [Populus trichocarpa]	5.85188e-37	GO:0055114//GO:0006118//GO:0006879	oxidation-reduction process//electron transport//cellular iron ion homeostasis	GO:0009055//GO:0020037//GO:0008199//GO:0004497//GO:0005506//GO:0005524//GO:0016705	electron carrier activity//heme binding//ferric iron binding//monooxygenase activity//iron ion binding//ATP binding//oxidoreductase activity, acting on paired donors, with incorporation or reduction of molecular oxygen	--	--
comp24940_c0	80.6755	76.0973	16.7712	7.56166	4.19119	13.6039	2.72105	3.07718	13.4353	12.8403	1422	XP_002308765.1	predicted protein [Populus trichocarpa]	3.49176e-76	GO:0006355//GO:0055114//GO:0030001	regulation of transcription, DNA-dependent//oxidation-reduction process//metal ion transport	GO:0003677//GO:0003700//GO:0046872//GO:0016972	DNA binding//sequence-specific DNA binding transcription factor activity//metal ion binding//thiol oxidase activity	GO:0005667	transcription factor complex
comp24944_c0	4.03164	3.39788	0.497708	0.481509	0.0856587	4.9077	0.533641	0.452372	1.5137	1.0284	1697	CAN74695.1	hypothetical protein VITISV_024648 [Vitis vinifera]	5.28216e-14	--	--	GO:0008270//GO:0003676	zinc ion binding//nucleic acid binding	--	--
comp24946_c0	1.48827	3.41149	6.63239	10.1279	2.8976	22.7567	23.6449	26.3968	33.3361	32.7172	602	XP_002282509.1	PREDICTED: zinc finger protein CONSTANS-LIKE 2-like [Vitis vinifera]	7.88463e-16	GO:0006355//GO:0010229//GO:0048572//GO:0048571	regulation of transcription, DNA-dependent//inflorescence development//short-day photoperiodism//long-day photoperiodism	GO:0008270//GO:0003700//GO:0003677	zinc ion binding//sequence-specific DNA binding transcription factor activity//DNA binding	GO:0005634//GO:0005667	nucleus//transcription factor complex
comp24946_c1	1.12188	3.29883	2.74768	8.48462	1.40157	16.3162	17.0096	18.6103	23.0073	20.1626	363	ACC95129.1	COL1 [Beta vulgaris subsp. vulgaris]	4.81427e-36	GO:0006886//GO:0016567	intracellular protein transport//protein ubiquitination	GO:0004842//GO:0016787//GO:0008270//GO:0017137//GO:0046872	ubiquitin-protein ligase activity//hydrolase activity//zinc ion binding//Rab GTPase binding//metal ion binding	GO:0005622	intracellular
comp24951_c0	44.9841	41.3697	180.6	129.19	64.8068	28.3778	211.901	216.471	232.651	227.547	3375	XP_002280220.1	PREDICTED: putative glucose-6-phosphate 1-epimerase [Vitis vinifera]	0	GO:0005975//GO:0006355	carbohydrate metabolic process//regulation of transcription, DNA-dependent	GO:0016853//GO:0003677//GO:0030246	isomerase activity//DNA binding//carbohydrate binding	--	--
comp24952_c0	17.8719	45.8904	50.2651	28.2624	15.4252	27.7873	12.2897	14.2213	22.6671	24.2139	556	XP_002518524.1	nuclear transport factor, putative [Ricinus communis]	2.12234e-67	GO:0006810	transport	--	--	GO:0005622	intracellular
comp24953_c0	4.75118	3.15957	18.8118	64.1126	8.60063	6.3368	0.686053	1.53535	0.535156	0.415522	600	XP_002276272.1	PREDICTED: phytosulfokines 3 [Vitis vinifera]	8.64611e-18	GO:0008283//GO:0040007//GO:0007165	cell proliferation//growth//signal transduction	GO:0008083	growth factor activity	GO:0005576	extracellular region
comp24957_c0	46.4771	52.2995	28.8345	23.4649	20.9123	17.6943	12.3941	12.3333	7.69745	8.06683	730	--	--	--	GO:0055114	oxidation-reduction process	--	--	GO:0005634//GO:0016020	nucleus//membrane
comp24958_c0	181.31	452.287	4271.71	3649.57	3561.29	1360.13	2422.25	2400.4	1224	1198.78	1073	P25317.1	RecName: Full=Probable glutathione S-transferase parA; AltName: Full=Auxin-regulated protein parA; AltName: Full=STR246C protein	8.14891e-111	GO:0006803//GO:0006749//GO:0009734	glutathione conjugation reaction//glutathione metabolic process//auxin mediated signaling pathway	GO:0005515//GO:0004364	protein binding//glutathione transferase activity	--	--
comp24965_c0	2.22083	1.99223	19.7322	16.8386	10.652	20.6105	28.4405	26.7389	30.0306	29.5709	1467	ACH87169.1	MYB transcription factor [Camellia sinensis]	1.55781e-121	GO:0019073//GO:0007010	viral DNA genome packaging//cytoskeleton organization	GO:0003677//GO:0003779//GO:0003682	DNA binding//actin binding//chromatin binding	GO:0000785	chromatin
comp24965_c1	0.509055	0	5.99865	3.89311	1.36278	4.14909	4.63086	6.23737	7.02392	7.53134	320	--	--	--	--	--	--	--	--	--
comp24978_c0	0.0856454	0.332236	0.807389	0.528753	0.382131	0.44422	2.07764	3.06748	3.46079	4.10716	951	CAN79250.1	hypothetical protein VITISV_015515 [Vitis vinifera]	1.3331e-75	--	--	--	--	--	--
comp24981_c0	4.6353	9.95391	5.41016	1.87374	0	1.96262	3.01194	2.70455	7.83155	6.75646	738	XP_002300115.1	predicted protein [Populus trichocarpa]	1.78637e-33	--	--	--	--	--	--
comp24987_c0	8.95657	5.70025	0.263858	1.07999	0.249764	0.62217	0.848725	0	1.93097	1.71349	291	--	--	--	--	--	--	--	--	--
comp24988_c0	197.463	44.7638	166.728	124.74	34.2168	103.736	62.3722	65.95	96.1108	93.7544	887	AFP43694.1	actin 2, partial [Eriobotrya japonica]	9.96745e-119	--	--	--	--	--	--
comp24988_c1	175.582	41.7606	94.0903	131.644	27.7023	95.2251	45.212	38.6984	74.9339	73.2273	244	XP_002530852.1	actin, putative [Ricinus communis]	9.85801e-55	--	--	GO:0005524	ATP binding	GO:0005856//GO:0005737	cytoskeleton//cytoplasm
comp24988_c2	183.93	54.5286	130.591	140.932	41.148	103.238	58.2177	55.185	90.3422	85.1083	394	ABH11670.1	actin [Linum usitatissimum]	1.03962e-91	--	--	GO:0008168	methyltransferase activity	--	--
comp24992_c0	9.848	8.00228	0.764551	1.16233	0.310162	0.343388	0.468429	0.4368	4.11073	3.30999	703	--	--	--	--	--	--	--	--	--
comp25001_c0	371.777	331.585	597.289	563.346	734.885	534.187	685.127	691.835	635.433	638.317	1852	XP_002263145.2	PREDICTED: glyceraldehyde-3-phosphate dehydrogenase, cytosolic [Vitis vinifera]	0	GO:0055114//GO:0009089//GO:0009085//GO:0006006	oxidation-reduction process//lysine biosynthetic process via diaminopimelate//lysine biosynthetic process//glucose metabolic process	GO:0051287//GO:0008839//GO:0050661//GO:0016620//GO:0016616//GO:0048037	NAD binding//4-hydroxy-tetrahydrodipicolinate reductase//NADP binding//oxidoreductase activity, acting on the aldehyde or oxo group of donors, NAD or NADP as acceptor//oxidoreductase activity, acting on the CH-OH group of donors, NAD or NADP as acceptor//cofactor binding	--	--
comp25001_c1	78.1363	29.2858	75.1107	75.4729	49.2901	75.9819	53.8356	54.473	66.0953	64.6957	1942	XP_002264832.1	PREDICTED: uncharacterized protein LOC100266500 [Vitis vinifera]	0	--	--	--	--	--	--
comp25002_c0	0.11281	0.218806	0.957125	2.61085	7.56208	17.0486	17.4459	16.673	8.39313	8.06182	722	XP_002525772.1	conserved hypothetical protein [Ricinus communis]	1.26007e-24	--	--	--	--	--	--
comp25004_c0	43.2405	93.6572	16.272	13.1594	5.15589	12.5673	21.5103	17.9253	51.6872	54.0255	437	--	--	--	--	--	--	--	--	--
comp25014_c0	6.41852	7.94184	0.417297	0.365518	0.592511	0.464108	0.223713	0.625823	0.436268	0.225827	368	--	--	--	--	--	--	--	--	--
comp25016_c0	4.07244	2.98224	11.204	7.24762	6.304	11.5774	16.7173	13.8652	19.3311	19.4193	980	XP_002527971.1	conserved hypothetical protein [Ricinus communis]	1.0971e-35	GO:0045454//GO:0015979	cell redox homeostasis//photosynthesis	GO:0008430	selenium binding	GO:0005634//GO:0009523//GO:0009507	nucleus//photosystem II//chloroplast
comp25020_c0	6.00178	13.0326	72.5151	57.3943	208.644	56.3216	91.0842	87.1098	67.9654	64.7463	1326	CAN73786.1	hypothetical protein VITISV_041123 [Vitis vinifera]	4.12045e-55	GO:0007165	signal transduction	GO:0005509	calcium ion binding	GO:0005578	proteinaceous extracellular matrix
comp25024_c0	40.3956	32.733	11.5428	10.633	9.47289	9.8287	9.4028	9.68081	13.6403	13.7527	2601	XP_003519790.1	PREDICTED: UPF0392 protein RCOM_0530710-like [Glycine max]	0	--	--	--	--	--	--
comp25025_c0	1.26473	0.61327	4.40785	3.12325	1.46717	8.62149	5.4995	4.41891	8.90486	9.81897	644	--	--	--	--	--	--	--	--	--
comp25033_c0	53.6492	62.0226	88.6134	118.495	154.469	118.41	89.7807	93.5694	70.7923	68.3855	1005	XP_002530877.1	conserved hypothetical protein [Ricinus communis]	1.42786e-31	--	--	--	--	--	--
comp25034_c0	25.5368	41.6218	65.2049	50.7842	78.7116	93.6626	125.187	123.494	116.6	110.085	1577	XP_002298416.1	predicted protein [Populus trichocarpa]	7.61195e-159	GO:0042254//GO:0006412	ribosome biogenesis//translation	GO:0003735//GO:0003723	structural constituent of ribosome//RNA binding	GO:0005840//GO:0005634//GO:0015934//GO:0009570//GO:0009535	ribosome//nucleus//large ribosomal subunit//chloroplast stroma//chloroplast thylakoid membrane
comp25039_c0	3.49066	2.90003	11.4391	10.2621	4.89487	3.32543	6.88853	3.13337	11.7953	11.2157	490	--	--	--	--	--	--	--	--	--
comp25048_c0	12.2516	10.1228	38.2584	30.1992	10.0337	31.1457	31.9341	32.781	40.6729	41.1221	2021	XP_002530371.1	Glucan endo-1,3-beta-glucosidase precursor, putative [Ricinus communis]	0	GO:0005982//GO:0005975//GO:0005985	starch metabolic process//carbohydrate metabolic process//sucrose metabolic process	GO:0004553//GO:0042973//GO:0043169	hydrolase activity, hydrolyzing O-glycosyl compounds//glucan endo-1,3-beta-D-glucosidase activity//cation binding	--	--
comp25051_c0	0	0	1.19413	1.17304	0.452139	1.31401	1.02428	2.02963	1.99747	2.32382	643	XP_002530365.1	cation efflux protein/ zinc transporter, putative [Ricinus communis]	7.44843e-84	GO:0055085//GO:0006812	transmembrane transport//cation transport	GO:0008324	cation transmembrane transporter activity	GO:0016021	integral to membrane
comp25053_c0	386.57	366.922	1326.57	1768.06	1465.61	1311.77	815.967	829.988	703.024	695.599	1539	ABB29926.1	fructose-bisphosphate aldolase-like [Solanum tuberosum]	0	GO:0006098//GO:0015976//GO:0006000//GO:0006096//GO:0006094//GO:0006020//GO:0006013	pentose-phosphate shunt//carbon utilization//fructose metabolic process//glycolysis//gluconeogenesis//inositol metabolic process//mannose metabolic process	GO:0004332	fructose-bisphosphate aldolase activity	--	--
comp25054_c0	17.4792	9.96051	0	0.0614423	0	0.176981	0.643803	1.20067	1.33397	1.62472	1023	XP_002514989.1	conserved hypothetical protein [Ricinus communis]	5.58339e-73	--	--	GO:0042802//GO:0043015	identical protein binding//gamma-tubulin binding	GO:0045298	tubulin complex
comp25054_c1	6.71064	4.59387	0	0	0	0.0974967	0.797993	0.124019	0.907776	0.268512	619	XP_003531184.1	PREDICTED: uncharacterized protein LOC100813335 [Glycine max]	2.84777e-18	--	--	--	--	--	--
comp25059_c0	114.922	96.0701	24.5939	27.5629	12.1251	13.0027	1.56962	1.46363	2.52528	3.01046	1049	ABG81096.1	AUX/IAA-like protein [Pelargonium x hortorum]	1.40435e-81	GO:0006355//GO:0009734	regulation of transcription, DNA-dependent//auxin mediated signaling pathway	GO:0046983	protein dimerization activity	GO:0005634	nucleus
comp25072_c0	0	1.00338	0	0.0808951	0.093541	0.0776711	6.84463	6.6196	6.71528	5.66864	777	NP_001238368.1	uncharacterized protein LOC100306151 precursor [Glycine max]	4.20233e-53	--	--	--	--	--	--
comp25076_c0	10.9263	7.61071	12.5077	10.9293	5.35368	9.44445	22.5905	23.0417	18.117	18.048	4577	NP_064003.1	orf300 gene product (mitochondrion) [Beta vulgaris subsp. vulgaris]	8.09639e-139	GO:0006355//GO:0006479//GO:0006554//GO:0006814//GO:0006412//GO:0042773//GO:0015992//GO:0019087//GO:0055114//GO:0042254//GO:0006120//GO:0006744//GO:0034968	regulation of transcription, DNA-dependent//protein methylation//lysine catabolic process//sodium ion transport//translation//ATP synthesis coupled electron transport//proton transport//transformation of host cell by virus//oxidation-reduction process//ribosome biogenesis//mitochondrial electron transport, NADH to ubiquinone//ubiquinone biosynthetic process//histone lysine methylation	GO:0016651//GO:0008137//GO:0018024//GO:0003735	oxidoreductase activity, acting on NAD(P)H//NADH dehydrogenase (ubiquinone) activity//histone-lysine N-methyltransferase activity//structural constituent of ribosome	GO:0016021//GO:0005694//GO:0005739//GO:0005622//GO:0005840	integral to membrane//chromosome//mitochondrion//intracellular//ribosome
comp25081_c0	320.824	296.587	995.493	767.307	780.805	640.323	1102.06	1076.85	932.29	913.782	840	XP_002534131.1	Thioredoxin H-type [Ricinus communis]	9.10536e-55	GO:0055114//GO:0007067//GO:0006118//GO:0022900//GO:0045454//GO:0006662	oxidation-reduction process//mitosis//electron transport//electron transport chain//cell redox homeostasis//glycerol ether metabolic process	GO:0009055//GO:0015035//GO:0016491//GO:0016209	electron carrier activity//protein disulfide oxidoreductase activity//oxidoreductase activity//antioxidant activity	GO:0005737//GO:0005681	cytoplasm//spliceosomal complex
comp25088_c0	4.52272	1.0179	10.9831	10.9284	1.03028	7.77712	12.4126	12.3659	19.6546	22.7038	776	XP_003548191.1	PREDICTED: uncharacterized protein LOC100802676 isoform 2 [Glycine max]	7.20033e-72	GO:0031412//GO:0030001	gas vesicle organization//metal ion transport	GO:0046872	metal ion binding	GO:0031411	gas vesicle
comp25102_c0	3.29752	3.43779	32.757	29.3143	7.94199	11.9724	12.4989	13.9961	21.6689	23.0657	988	CBI26520.3	unnamed protein product [Vitis vinifera]	7.66261e-121	GO:0006099//GO:0006097//GO:0008152//GO:0006090	tricarboxylic acid cycle//glyoxylate cycle//metabolic process//pyruvate metabolic process	GO:0004474//GO:0016820//GO:0003824	malate synthase activity//hydrolase activity, acting on acid anhydrides, catalyzing transmembrane movement of substances//catalytic activity	--	--
comp25102_c1	2.05161	3.18344	19.2982	23.6508	6.33445	6.23267	9.09115	7.34803	16.9868	14.2261	397	XP_002520028.1	AMP dependent CoA ligase, putative [Ricinus communis]	2.65573e-66	GO:0055114//GO:0008152	oxidation-reduction process//metabolic process	GO:0047077//GO:0016874//GO:0003824	Photinus-luciferin 4-monooxygenase (ATP-hydrolyzing) activity//ligase activity//catalytic activity	--	--
comp25103_c0	0	0	0.870411	0.407161	0.0588513	1.0262	1.06658	1.36752	1.55997	1.27853	1235	--	--	--	--	--	--	--	--	--
comp25104_c0	1665.09	1693.46	289.368	245.336	142.595	360.731	394.713	380.975	458.102	454.695	630	NP_001237596.1	uncharacterized protein LOC100527032 [Glycine max]	3.59534e-22	GO:0006950	response to stress	--	--	--	--
comp25113_c0	1.56257	4.67242	0.982033	1.7083	0.348592	1.97791	3.093	2.88415	7.37925	5.31443	1251	ADL36754.1	MYB domain class transcription factor [Malus x domestica]	7.29632e-96	--	--	GO:0005488//GO:0003682	binding//chromatin binding	GO:0000785	chromatin
comp25115_c0	3.45742	2.25683	1.00288	1.53932	1.06797	0.591188	0.13441	0.188002	0.0655293	0.0678404	1225	XP_002510965.1	receptor protein kinase, putative [Ricinus communis]	6.7208e-18	GO:0016310//GO:0009069//GO:0055114//GO:0007178//GO:0000186	phosphorylation//serine family amino acid metabolic process//oxidation-reduction process//transmembrane receptor protein serine/threonine kinase signaling pathway//activation of MAPKK activity	GO:0032440//GO:0005524//GO:0005515//GO:0004713//GO:0004709	2-alkenal reductase [NAD(P)] activity//ATP binding//protein binding//protein tyrosine kinase activity//MAP kinase kinase kinase activity	GO:0016021	integral to membrane
comp25121_c2	2.85451	2.95286	1.79399	6.46178	5.60394	2.82012	2.50057	3.58727	6.56441	9.70847	428	AFK35419.1	unknown [Medicago truncatula]	4.95866e-21	--	--	--	--	--	--
comp25125_c0	6.82804	4.31839	0.919554	0.25092	1.01551	1.2046	0.82162	1.68552	1.12158	1.32702	501	--	--	--	--	--	--	--	--	--
comp25131_c0	0.797959	2.43214	9.24187	3.73878	1.22068	14.9064	7.43184	6.91661	12.5241	11.573	1429	XP_003541472.1	PREDICTED: AP2-like ethylene-responsive transcription factor AIL5-like [Glycine max]	1.82158e-07	GO:0006355	regulation of transcription, DNA-dependent	GO:0003700//GO:0003677	sequence-specific DNA binding transcription factor activity//DNA binding	GO:0005667//GO:0005634	transcription factor complex//nucleus
comp25131_c1	1.06238	2.28954	5.00757	3.00613	0.842683	8.22166	3.22146	3.44898	7.911	6.98559	690	XP_002325046.1	AP2 domain-containing transcription factor [Populus trichocarpa]	7.3843e-09	GO:0007275	multicellular organismal development	--	--	--	--
comp25136_c0	3.8044	1.67705	24.3406	25.4892	17.6117	36.5626	50.5949	43.2164	43.3101	39.5337	471	--	--	--	GO:0015992//GO:0006119//GO:0006118//GO:0055114	proton transport//oxidative phosphorylation//electron transport//oxidation-reduction process	GO:0008121	ubiquinol-cytochrome-c reductase activity	--	--
comp25146_c0	131.405	186.102	143.08	147.918	192.862	163.963	172.742	161.17	195.954	196.494	988	CBI23573.3	unnamed protein product [Vitis vinifera]	6.66763e-91	GO:0006334//GO:0006352//GO:0006367	nucleosome assembly//DNA-dependent transcription, initiation//transcription initiation from RNA polymerase II promoter	GO:0043565//GO:0003677//GO:0046982	sequence-specific DNA binding//DNA binding//protein heterodimerization activity	GO:0005672//GO:0005622//GO:0005634//GO:0000786	transcription factor TFIIA complex//intracellular//nucleus//nucleosome
comp25147_c1	154.47	189.64	64.6736	86.7331	152.88	88.1101	82.1348	90.4785	67.0973	70.6141	1517	XP_002310141.1	predicted protein [Populus trichocarpa]	3.01525e-55	--	--	--	--	--	--
comp25157_c0	0	0	0.294509	7.50822	5.64127	0.826719	3.29305	2.86038	2.81507	3.55186	1825	XP_002284381.1	PREDICTED: zeatin O-glucosyltransferase-like [Vitis vinifera]	4.44198e-155	GO:0030259//GO:0005975//GO:0008152	lipid glycosylation//carbohydrate metabolic process//metabolic process	GO:0030246//GO:0016758	carbohydrate binding//transferase activity, transferring hexosyl groups	--	--
comp25169_c0	5.60698	7.441	0	0	0	0.655983	0.298284	0	0.290846	1.20441	276	--	--	--	--	--	--	--	--	--
comp25169_c1	9.30843	9.98003	0	0.256553	0.444988	0.738985	0.504039	0	1.14676	0	490	--	--	--	GO:0006955//GO:0007165	immune response//signal transduction	GO:0005164	tumor necrosis factor receptor binding	GO:0016020	membrane
comp25173_c0	188.043	48.4449	70.3539	42.534	48.5973	38.8508	193.119	198.54	195.466	193.017	1516	XP_002279359.1	PREDICTED: NADP-dependent alkenal double bond reductase P2 [Vitis vinifera]	2.97446e-169	GO:0055114	oxidation-reduction process	GO:0000166//GO:0008270//GO:0016491	nucleotide binding//zinc ion binding//oxidoreductase activity	--	--
comp25180_c0	2.83794	2.47701	15.2469	28.4711	15.1947	15.5607	12.3346	7.75701	10.3488	8.39732	287	--	--	--	--	--	--	--	--	--
comp25180_c1	4.16197	4.22402	38.1961	46.0492	24.8214	33.6464	20.3003	22.077	21.4635	21.8442	1683	BAJ53156.1	JHL10I11.2 [Jatropha curcas]	0	GO:0006571//GO:0006094//GO:0006096//GO:0009094//GO:0000162	tyrosine biosynthetic process//gluconeogenesis//glycolysis//L-phenylalanine biosynthetic process//tryptophan biosynthetic process	GO:0004634//GO:0000287	phosphopyruvate hydratase activity//magnesium ion binding	GO:0000015//GO:0005576//GO:0009986	phosphopyruvate hydratase complex//extracellular region//cell surface
comp25181_c0	130.147	48.737	150.867	125.479	108.89	172.874	108.936	113.321	130.916	127.279	2441	XP_002315803.1	predicted protein [Populus trichocarpa]	0	GO:0032259//GO:0009877//GO:0009312//GO:0008152	methylation//nodulation//oligosaccharide biosynthetic process//metabolic process	GO:0008168//GO:0008757	methyltransferase activity//S-adenosylmethionine-dependent methyltransferase activity	GO:0005794//GO:0016020	Golgi apparatus//membrane
comp25188_c1	6.44648	7.45407	2.2205	0.574023	1.99127	0.183715	1.37837	1.05161	0.244363	1.85942	657	XP_002320272.1	predicted protein [Populus trichocarpa]	5.53588e-08	--	--	--	--	--	--
comp25197_c0	2.9131	23.5395	293.309	541.485	360.088	246.65	61.7045	63.112	23.9834	24.2615	1351	XP_002530547.1	Isoflavone reductase, putative [Ricinus communis]	0	GO:0009813//GO:0006694//GO:0055114//GO:0008207//GO:0008209//GO:0044237//GO:0008210//GO:0008152	flavonoid biosynthetic process//steroid biosynthetic process//oxidation-reduction process//C21-steroid hormone metabolic process//androgen metabolic process//cellular metabolic process//estrogen metabolic process//metabolic process	GO:0003824//GO:0003854//GO:0000166//GO:0016491//GO:0050662//GO:0016616//GO:0047526	catalytic activity//3-beta-hydroxy-delta5-steroid dehydrogenase activity//nucleotide binding//oxidoreductase activity//coenzyme binding//oxidoreductase activity, acting on the CH-OH group of donors, NAD or NADP as acceptor//2'-hydroxyisoflavone reductase activity	GO:0016021	integral to membrane
comp25199_c1	12.0771	13.5551	3.98578	6.5579	4.68244	5.67721	3.56716	3.72021	5.07498	5.06966	1754	CBI37812.3	unnamed protein product [Vitis vinifera]	0	GO:0006468//GO:0009069//GO:0016310//GO:0008152	protein phosphorylation//serine family amino acid metabolic process//phosphorylation//metabolic process	GO:0004672//GO:0004674//GO:0005524//GO:0016597	protein kinase activity//protein serine/threonine kinase activity//ATP binding//amino acid binding	--	--
comp25203_c0	0	0.0857645	0.500213	0.272988	3.31446	2.75214	0.536328	0.33341	0.261477	0.0902329	921	XP_002863242.1	hypothetical protein ARALYDRAFT_358968 [Arabidopsis lyrata subsp. lyrata]	1.64267e-52	GO:0035556//GO:0007165	intracellular signal transduction//signal transduction	GO:0008270//GO:0005509	zinc ion binding//calcium ion binding	GO:0005578	proteinaceous extracellular matrix
comp25214_c0	38.7852	40.667	3.84239	4.53157	1.47952	1.12613	6.63359	7.8135	7.01286	6.34738	1179	XP_002525216.1	conserved hypothetical protein [Ricinus communis]	2.68104e-149	--	--	--	--	--	--
comp25215_c0	65.4444	68.3581	161.443	152.155	145.363	140.588	136.794	137.882	126.52	124.133	1578	XP_002264828.1	PREDICTED: proteasome subunit beta type-5 [Vitis vinifera]	6.07469e-161	GO:0051603	proteolysis involved in cellular protein catabolic process	GO:0004298	threonine-type endopeptidase activity	GO:0005839//GO:0005737//GO:0005634	proteasome core complex//cytoplasm//nucleus
comp25222_c0	40.7234	48.4645	302.281	287.09	326.232	199.745	176.631	181.587	130.779	131.561	2588	XP_002530482.1	succinate dehydrogenase, putative [Ricinus communis]	0	GO:0022900//GO:0055114//GO:0006119//GO:0008033//GO:0006099	electron transport chain//oxidation-reduction process//oxidative phosphorylation//tRNA processing//tricarboxylic acid cycle	GO:0050660//GO:0008177//GO:0016491	flavin adenine dinucleotide binding//succinate dehydrogenase (ubiquinone) activity//oxidoreductase activity	GO:0045281	succinate dehydrogenase complex
comp25224_c1	3.78831	2.93913	1.78564	2.04646	0	11.228	1.91457	2.85647	12.6944	17.394	215	--	--	--	--	--	--	--	--	--
comp25234_c0	21.2812	32.8287	1.24065	0.564232	1.17438	4.98406	7.98137	7.51137	18.447	15.8898	1114	XP_002512062.1	6-phosphogluconolactonase, putative [Ricinus communis]	4.09847e-148	GO:0005975//GO:0006098	carbohydrate metabolic process//pentose-phosphate shunt	GO:0017057	6-phosphogluconolactonase activity	--	--
comp25235_c1	14.3159	20.9648	19.554	15.6548	29.6721	23.7265	31.6665	31.2097	27.7663	27.9256	2839	XP_002284773.2	PREDICTED: coatomer subunit beta&apos;-2-like [Vitis vinifera]	0	GO:0016192//GO:0006886//GO:0015986//GO:0015992	vesicle-mediated transport//intracellular protein transport//ATP synthesis coupled proton transport//proton transport	GO:0015078//GO:0005198//GO:0005515	hydrogen ion transmembrane transporter activity//structural molecule activity//protein binding	GO:0030117//GO:0000276	membrane coat//mitochondrial proton-transporting ATP synthase complex, coupling factor F(o)
comp25248_c0	6.83486	5.38562	0.268471	0.219774	0.254131	0.633047	0	0.268418	0.421014	0.145288	572	XP_003548897.1	PREDICTED: sex determination protein tasselseed-2-like [Glycine max]	2.4697e-73	GO:0016310//GO:0008207//GO:0006109//GO:0055114//GO:0006694//GO:0008152//GO:0008210//GO:0044237//GO:0008209//GO:0000160	phosphorylation//C21-steroid hormone metabolic process//regulation of carbohydrate metabolic process//oxidation-reduction process//steroid biosynthetic process//metabolic process//estrogen metabolic process//cellular metabolic process//androgen metabolic process//phosphorelay signal transduction system	GO:0000166//GO:0016491//GO:0016779//GO:0003854//GO:0003824//GO:0005524//GO:0016616//GO:0000155//GO:0004672//GO:0050662	nucleotide binding//oxidoreductase activity//nucleotidyltransferase activity//3-beta-hydroxy-delta5-steroid dehydrogenase activity//catalytic activity//ATP binding//oxidoreductase activity, acting on the CH-OH group of donors, NAD or NADP as acceptor//phosphorelay sensor kinase activity//protein kinase activity//coenzyme binding	GO:0009365	protein histidine kinase complex
comp25248_c1	3.04033	4.65555	0	0	0.142792	0.474267	0.323483	0.301641	0.630832	0	509	XP_002301755.1	predicted protein [Populus trichocarpa]	3.44025e-50	GO:0055114	oxidation-reduction process	GO:0000166//GO:0008270//GO:0016491	nucleotide binding//zinc ion binding//oxidoreductase activity	--	--
comp25254_c0	5.26809	4.10723	0.53558	0.916725	0.0460884	0.382692	0.156613	0.0486795	0.356318	0.368885	1577	XP_002516496.1	9-cis-epoxycarotenoid dioxygenase, putative [Ricinus communis]	0	--	--	--	--	--	--
comp25255_c0	64.273	59.9028	0.321267	1.57796	0.608212	0.757537	1.03338	1.64135	31.2361	33.1097	239	XP_002324349.1	predicted protein [Populus trichocarpa]	5.05755e-07	--	--	--	--	--	--
comp25255_c1	45.7699	48.5818	0	0	0	0.267037	1.09283	0.679359	19.8907	21.3277	226	--	--	--	--	--	--	--	--	--
comp25259_c0	84.7852	78.7036	157.266	129.573	142.21	118.707	116.896	118.51	97.0128	97.2312	830	XP_002322889.1	predicted protein [Populus trichocarpa]	7.46539e-48	GO:0055085	transmembrane transport	--	--	--	--
comp25268_c0	33.2847	6.54493	167.891	66.488	8.40074	139.17	76.3876	74.8552	143.951	159.159	969	AFK45282.1	unknown [Lotus japonicus]	2.17239e-40	--	--	--	--	--	--
comp25280_c0	0.0573583	0.0556261	0.270362	0.265587	0.0511841	4.25003	1.2175	1.08123	2.0351	1.11196	1420	XP_002531231.1	cationic amino acid transporter, putative [Ricinus communis]	0	GO:0003333//GO:0006865//GO:0006810//GO:0055085	amino acid transmembrane transport//amino acid transport//transport//transmembrane transport	GO:0015171	amino acid transmembrane transporter activity	GO:0016021//GO:0016020	integral to membrane//membrane
comp25281_c0	24.1461	0.275704	6.96807	6.91081	0.253687	0	0	0	0.280186	0.290068	573	--	--	--	--	--	--	--	--	--
comp25293_c0	20.2786	10.9295	29.1514	19.337	11.1094	28.0041	28.6792	29.9174	40.7373	42.1149	3245	XP_002522494.1	zinc finger protein, putative [Ricinus communis]	1.85709e-85	GO:0022904	respiratory electron transport chain	GO:0046872//GO:0008013//GO:0008270	metal ion binding//beta-catenin binding//zinc ion binding	GO:0016592//GO:0016020//GO:0016342	mediator complex//membrane//catenin complex
comp25301_c1	9.04986	7.70189	1.39288	2.423	2.96659	2.73698	1.49345	1.91484	1.82026	0.942228	441	--	--	--	--	--	--	--	--	--
comp25308_c0	0	0.137372	3.33838	1.31177	3.53927	4.40821	4.00893	2.80369	2.79212	1.4453	575	--	--	--	--	--	--	--	--	--
comp25309_c0	1.07169	8.57448	17.4277	88.9074	21.0393	13.3228	1.62486	1.51515	0.792171	2.7337	304	--	--	--	GO:0009611	response to wounding	GO:0004867	serine-type endopeptidase inhibitor activity	--	--
comp25320_c0	3.76363	1.77819	0.18195	0.22342	0	0	0.097543	0.363828	0.285332	0.098465	844	XP_002264646.1	PREDICTED: uncharacterized protein LOC100262617 [Vitis vinifera]	7.35866e-63	--	--	--	--	--	--
comp25325_c0	0.111421	0.216113	1.36549	0.77387	0.795419	2.64601	3.94175	4.51574	3.40201	3.41058	731	--	--	--	--	--	--	--	--	--
comp25328_c0	96.7899	139.169	352.931	392.671	401.367	339.265	328.451	322.058	275.328	264.547	2314	CAQ58628.1	Putative 2-3 biphosphoglycerate independant phosphoglycerate mutase [Vitis vinifera]	0	GO:0006096//GO:0006094//GO:0008152//GO:0006007	glycolysis//gluconeogenesis//metabolic process//glucose catabolic process	GO:0016791//GO:0046872//GO:0003824//GO:0030145//GO:0004619	phosphatase activity//metal ion binding//catalytic activity//manganese ion binding//phosphoglycerate mutase activity	GO:0005737	cytoplasm
comp25329_c0	5.87265	11.3906	26.2189	23.2248	22.1864	42.1103	31.3883	33.934	42.123	42.731	1484	XP_002276086.2	PREDICTED: uncharacterized protein LOC100246362 [Vitis vinifera]	1.84011e-71	--	--	--	--	--	--
comp25331_c0	2.74354	5.76482	12.3391	10.9832	16.4744	21.3005	27.2688	25.8586	29.0111	25.893	1425	CAN60326.1	hypothetical protein VITISV_028596 [Vitis vinifera]	5.80246e-118	GO:0005982//GO:0005985//GO:0005991//GO:0006355	starch metabolic process//sucrose metabolic process//trehalose metabolic process//regulation of transcription, DNA-dependent	GO:0004555//GO:0003677//GO:0005488	alpha,alpha-trehalase activity//DNA binding//binding	--	--
comp25331_c1	2.26546	4.3941	8.33932	10.9893	13.4773	15.9853	23.1168	22.7751	19.0317	22.5648	755	CBI22234.3	unnamed protein product [Vitis vinifera]	6.19488e-51	GO:0006355	regulation of transcription, DNA-dependent	GO:0003824//GO:0003677	catalytic activity//DNA binding	--	--
comp25334_c0	12.0403	23.3533	0.445117	0.0910949	0.105335	0.699716	0.238627	0.111257	1.04704	1.80662	690	B9IM09.2	RecName: Full=CASP-like protein POPTRDRAFT_578614	3.34484e-52	--	--	--	--	GO:0016020	membrane
comp25336_c0	58.5548	65.8388	225.407	190.337	105.775	259.575	149.571	156.371	183.71	190.876	526	CBI31698.3	unnamed protein product [Vitis vinifera]	3.71337e-34	GO:0006352	DNA-dependent transcription, initiation	GO:0003677//GO:0043565	DNA binding//sequence-specific DNA binding	GO:0005634//GO:0005622	nucleus//intracellular
comp25342_c0	53.8873	46.433	159.577	112.17	34.4403	112.014	149.111	148.752	187.51	182.974	2237	XP_002264896.1	PREDICTED: root phototropism protein 2 [Vitis vinifera]	0	GO:0007165//GO:0009638	signal transduction//phototropism	GO:0005515//GO:0004871	protein binding//signal transducer activity	--	--
comp25346_c0	2.4294	3.90606	131.078	130.545	53.9691	65.8019	129.887	133.815	114.802	111.271	1274	XP_002309405.1	predicted protein [Populus trichocarpa]	2.67968e-123	GO:0044237//GO:0008209//GO:0055114//GO:0006694//GO:0008152//GO:0008207//GO:0008210	cellular metabolic process//androgen metabolic process//oxidation-reduction process//steroid biosynthetic process//metabolic process//C21-steroid hormone metabolic process//estrogen metabolic process	GO:0003854//GO:0003824//GO:0050662//GO:0000166//GO:0016491//GO:0016616	3-beta-hydroxy-delta5-steroid dehydrogenase activity//catalytic activity//coenzyme binding//nucleotide binding//oxidoreductase activity//oxidoreductase activity, acting on the CH-OH group of donors, NAD or NADP as acceptor	GO:0019028	viral capsid
comp25349_c0	95.8596	100.688	248.225	280.791	250.001	200.338	123.022	137.816	109.275	104.153	1248	NP_849837.1	bifunctional inhibitor/lipid-transfer protein/seed storage 2S albumin-like protein [Arabidopsis thaliana]	5.29201e-28	--	--	--	--	--	--
comp25350_c0	6052.65	2110.76	137.393	115.532	3.02698	29.6621	18.083	20.1601	191.449	192.256	601	--	--	--	--	--	--	--	--	--
comp25357_c0	0.310914	0.128857	50.2699	129.495	439.904	92.241	48.2807	52.3907	21.7511	21.3297	1839	XP_002264795.1	PREDICTED: acyl-[acyl-carrier-protein] desaturase 6, chloroplastic [Vitis vinifera]	0	GO:0055114//GO:0006633//GO:0006631	oxidation-reduction process//fatty acid biosynthetic process//fatty acid metabolic process	GO:0046872//GO:0016491//GO:0046914//GO:0045300	metal ion binding//oxidoreductase activity//transition metal ion binding//acyl-[acyl-carrier-protein] desaturase activity	GO:0016020//GO:0009507	membrane//chloroplast
comp25358_c0	1.46096	6.25773	2.52499	2.81863	0.325925	2.52588	1.96894	1.95075	4.7996	5.83843	669	XP_002281293.1	PREDICTED: uncharacterized protein LOC100253416 [Vitis vinifera]	3.082e-10	--	--	--	--	--	--
comp25359_c0	0.152241	1.25497	5.31021	6.52052	3.60011	3.04572	0.692464	0.645709	0.675197	0.233003	1070	XP_002321941.1	predicted protein [Populus trichocarpa]	4.0274e-114	GO:0005982//GO:0006012//GO:0005985	starch metabolic process//galactose metabolic process//sucrose metabolic process	GO:0004575//GO:0004564	sucrose alpha-glucosidase activity//beta-fructofuranosidase activity	GO:0005886//GO:0017177	plasma membrane//glucosidase II complex
comp25364_c0	79.9845	116.422	145.872	138.993	126.807	133.364	128.125	133.064	123.114	117.483	1226	XP_002277483.1	PREDICTED: NADH dehydrogenase [ubiquinone] iron-sulfur protein 7, mitochondrial [Vitis vinifera]	2.24207e-118	GO:0006814//GO:0008544//GO:0015992//GO:0055114//GO:0006120//GO:0006744	sodium ion transport//epidermis development//proton transport//oxidation-reduction process//mitochondrial electron transport, NADH to ubiquinone//ubiquinone biosynthetic process	GO:0008137//GO:0048038//GO:0051539//GO:0008270//GO:0051536//GO:0046872	NADH dehydrogenase (ubiquinone) activity//quinone binding//4 iron, 4 sulfur cluster binding//zinc ion binding//iron-sulfur cluster binding//metal ion binding	GO:0005739//GO:0016020//GO:0045271	mitochondrion//membrane//respiratory chain complex I
comp25369_c0	101.656	51.2739	26.832	15.7756	4.98905	1.88301	6.80701	9.22169	11.6603	12.8274	641	ADR78836.1	polyphenol oxidase [Ziziphus jujuba]	1.23959e-34	GO:0046148//GO:0006570//GO:0055114//GO:0006118	pigment biosynthetic process//tyrosine metabolic process//oxidation-reduction process//electron transport	GO:0046872//GO:0004097	metal ion binding//catechol oxidase activity	--	--
comp25377_c3	22.5823	32.083	2.89498	2.85462	3.98595	6.05056	6.84289	7.56493	8.99653	7.61969	1167	XP_002521837.1	Serine/threonine-protein kinase SAPK10, putative [Ricinus communis]	0	GO:0009069//GO:0006468//GO:0016310	serine family amino acid metabolic process//protein phosphorylation//phosphorylation	GO:0004672//GO:0004674//GO:0005524	protein kinase activity//protein serine/threonine kinase activity//ATP binding	--	--
comp25382_c0	10.1947	9.46607	4.08963	4.1806	6.77456	3.51817	3.06942	5.21325	2.88599	2.43449	751	--	--	--	--	--	--	--	--	--
comp25389_c0	9.76467	11.0876	5.1136	4.25047	4.02131	6.18345	7.50722	7.86632	17.4142	17.5405	976	XP_002326355.1	predicted protein [Populus trichocarpa]	9.26334e-139	GO:0042254//GO:0006412	ribosome biogenesis//translation	GO:0003735	structural constituent of ribosome	GO:0005829//GO:0005840//GO:0005622//GO:0005634	cytosol//ribosome//intracellular//nucleus
comp25391_c0	2.60497	5.72797	0.491147	0.804121	0.309942	0.257358	0.175536	0.491051	2.0539	1.41756	469	--	--	--	--	--	--	--	--	--
comp25395_c0	282.737	244.013	569.678	454.681	346.431	373.58	407.292	396.527	364.523	372.088	817	XP_003552642.1	PREDICTED: 60S ribosomal protein L30-like [Glycine max]	6.18111e-70	GO:0042254//GO:0006412	ribosome biogenesis//translation	GO:0003735//GO:0046914	structural constituent of ribosome//transition metal ion binding	GO:0005840	ribosome
comp25398_c0	4.28678	0.442268	24.935	32.0964	6.99955	26.0865	16.3178	14.5282	17.1693	18.2402	893	XP_002327660.1	predicted protein [Populus trichocarpa]	1.8412e-62	--	--	--	--	--	--
comp25398_c1	3.61325	0.584023	45.9831	35.7846	6.71732	33.9123	20.9103	20.53	25.9664	21.9666	541	XP_003517176.1	PREDICTED: uncharacterized protein LOC100818852 [Glycine max]	1.55257e-14	GO:0006144	purine nucleobase metabolic process	GO:0003968	RNA-directed RNA polymerase activity	GO:0031379	RNA-directed RNA polymerase complex
comp25400_c0	7.52338	13.6407	0	0.757295	0.583786	0.484743	0.330628	0	0.967149	0.667506	249	--	--	--	--	--	--	--	--	--
comp25409_c0	5.87885	10.9641	38.0891	25.8186	26.6117	37.8299	42.4596	47.3501	53.3049	47.8778	762	XP_002510511.1	Auxin-induced protein 6B, putative [Ricinus communis]	3.65653e-50	GO:0006355	regulation of transcription, DNA-dependent	GO:0003677	DNA binding	--	--
comp25412_c0	0.140671	0.136423	14.8526	8.35902	10.67	0.833858	3.98124	4.64053	2.21826	2.00943	579	XP_002304799.1	multidrug resistance protein ABC transporter family [Populus trichocarpa]	9.46002e-44	GO:0051707//GO:0006200//GO:0006810	response to other organism//ATP catabolic process//transport	GO:0005524//GO:0010290//GO:0016887//GO:0015431	ATP binding//chlorophyll catabolite transmembrane transporter activity//ATPase activity//glutathione S-conjugate-exporting ATPase activity	GO:0048046//GO:0000325//GO:0005886//GO:0005774	apoplast//plant-type vacuole//plasma membrane//vacuolar membrane
comp25421_c0	5.26284	7.2913	1.65378	0.773606	0.89454	0.557081	1.26656	0.472416	4.19891	4.347	325	--	--	--	--	--	--	--	--	--
comp25428_c0	21.7766	15.8392	3.7224	8.64819	7.04905	4.90397	2.80535	3.42084	5.15517	6.53508	763	XP_002525994.1	Polcalcin Jun o, putative [Ricinus communis]	3.93718e-70	GO:0005975//GO:0006355//GO:0007165	carbohydrate metabolic process//regulation of transcription, DNA-dependent//signal transduction	GO:0016491//GO:0004553//GO:0003700//GO:0005509	oxidoreductase activity//hydrolase activity, hydrolyzing O-glycosyl compounds//sequence-specific DNA binding transcription factor activity//calcium ion binding	GO:0005634//GO:0005578//GO:0005667	nucleus//proteinaceous extracellular matrix//transcription factor complex
comp25429_c0	11.3244	1.68961	4.37976	5.17185	0.38867	3.01214	0.146749	0.410522	3.00489	2.81459	561	CAN60933.1	hypothetical protein VITISV_022591 [Vitis vinifera]	1.03404e-54	--	--	--	--	--	--
comp25441_c0	67.2775	70.1635	94.9005	89.8248	100.494	83.7617	98.949	96.6144	89.6468	89.1958	1674	XP_002329261.1	predicted protein [Populus trichocarpa]	1.12036e-153	--	--	--	--	GO:0016021	integral to membrane
comp25443_c0	9.66645	6.42329	0.337506	0.69072	0.798696	0.132638	0.361874	0.16872	0.882125	0.182647	455	XP_002536881.1	conserved hypothetical protein [Ricinus communis]	4.26487e-35	--	--	--	--	--	--
comp25446_c0	2.05549	4.9661	0	0	0	0	0	0	0	0	317	--	--	--	--	--	--	--	--	--
comp25447_c0	1.2163	0.631913	1.02377	0.703981	0.0775268	0.547178	1.53676	1.26922	3.89593	3.67876	1875	XP_003523510.1	PREDICTED: endoglucanase 24-like [Glycine max]	0	GO:0005975	carbohydrate metabolic process	GO:0004553	hydrolase activity, hydrolyzing O-glycosyl compounds	GO:0019867	outer membrane
comp25454_c0	96.8068	41.5031	6.03293	6.41767	1.11247	0.738985	0.840065	0.391671	1.22867	1.35681	980	XP_002298066.1	AP2/ERF domain-containing transcription factor [Populus trichocarpa]	1.48721e-33	GO:0006355//GO:0006351	regulation of transcription, DNA-dependent//transcription, DNA-dependent	GO:0003700	sequence-specific DNA binding transcription factor activity	GO:0005667	transcription factor complex
comp25458_c0	318.345	775.362	94.8066	46.8204	173.933	181.492	249.906	233.129	288.746	313.184	726	ADD54613.1	unknown [Linum usitatissimum]	1.04148e-09	--	--	--	--	GO:0016021	integral to membrane
comp25461_c0	56.3686	30.2907	129.319	96.7962	58.3438	132.448	115.686	109.75	161.578	171.739	1046	NP_001235150.1	uncharacterized protein LOC100499981 [Glycine max]	7.56324e-40	GO:1902208//GO:0045893	regulation of bacterial-type flagellum assembly//positive regulation of transcription, DNA-dependent	GO:0003677//GO:0008270	DNA binding//zinc ion binding	--	--
comp25463_c0	5.52349	3.53254	0.416731	0.341142	0.197236	0.49132	1.00534	0.104162	0.435676	0.902084	737	--	--	--	--	--	--	--	--	--
comp25475_c0	1.11574	2.16409	4.05701	4.17724	1.42234	4.84221	7.7332	10.6678	15.3949	12.6852	511	XP_002532018.1	conserved hypothetical protein [Ricinus communis]	9.67058e-10	--	--	--	--	--	--
comp25477_c0	48.5884	33.53	125.324	111.634	165.803	99.7305	149.891	152.93	143.575	136.331	1740	ACM90324.1	GDP-D-mannose-3&apos;,5&apos;-epimerase [Ribes nigrum]	0	GO:0045226//GO:0030639//GO:0044237//GO:0008209//GO:0009117//GO:0019872//GO:0008210//GO:0009225//GO:0006694//GO:0009058//GO:0055114//GO:0008207	extracellular polysaccharide biosynthetic process//polyketide biosynthetic process//cellular metabolic process//androgen metabolic process//nucleotide metabolic process//streptomycin biosynthetic process//estrogen metabolic process//nucleotide-sugar metabolic process//steroid biosynthetic process//biosynthetic process//oxidation-reduction process//C21-steroid hormone metabolic process	GO:0050662//GO:0008831//GO:0016616//GO:0003824//GO:0003854//GO:0000166	coenzyme binding//dTDP-4-dehydrorhamnose reductase activity//oxidoreductase activity, acting on the CH-OH group of donors, NAD or NADP as acceptor//catalytic activity//3-beta-hydroxy-delta5-steroid dehydrogenase activity//nucleotide binding	--	--
comp25478_c0	0	0	0.218133	0	0.206481	2.0574	3.97599	4.3618	4.33294	3.77748	352	--	--	--	--	--	--	--	--	--
comp25486_c0	0.67313	0.652803	6.0284	1.81813	1.35001	10.8481	9.18517	7.2961	14.4592	11.1607	484	--	--	--	--	--	--	--	--	--
comp25487_c0	0.22181	0.17209	0.334565	0.95858	0.304027	0.295836	2.19627	2.13243	2.36098	1.90108	1836	XP_002265128.1	PREDICTED: nucleobase-ascorbate transporter 4 [Vitis vinifera]	0	GO:0055085//GO:0006810	transmembrane transport//transport	GO:0005215	transporter activity	GO:0016020	membrane
comp25488_c0	9.0576	14.3248	3.54685	2.84974	6.46609	11.0995	13.1694	13.1996	22.7979	21.3313	1169	XP_002277490.1	PREDICTED: uncharacterized protein LOC100264874 [Vitis vinifera]	1.94476e-78	--	--	GO:0005515	protein binding	--	--
comp25489_c0	16.8196	4.07791	1.3874	2.36884	1.42586	0.28041	1.44507	1.07007	3.64691	3.94714	1937	XP_002306283.1	predicted protein [Populus trichocarpa]	0	--	--	GO:0016884	carbon-nitrogen ligase activity, with glutamine as amido-N-donor	--	--
comp25492_c0	3.42503	4.73975	0.236255	0.225635	0.0372725	0.30949	0.29553	0.433442	0.98798	1.02282	1950	XP_002305537.1	predicted protein [Populus trichocarpa]	0	GO:0055085	transmembrane transport	GO:0005509	calcium ion binding	GO:0016020	membrane
comp25497_c0	64.5949	10.5541	59.7363	60.0404	8.40006	31.7587	18.3547	19.061	25.9494	25.5396	1220	XP_002324082.1	predicted protein [Populus trichocarpa]	9.68334e-86	GO:0006118	electron transport	GO:0005507//GO:0009055	copper ion binding//electron carrier activity	--	--
comp25502_c0	4.2454	1.60113	28.5588	29.5758	25.4665	25.3014	16.1254	15.9779	16.9868	16.3909	3108	CBI29991.3	unnamed protein product [Vitis vinifera]	0	GO:0006306	DNA methylation	GO:0003682//GO:0003677//GO:0008168	chromatin binding//DNA binding//methyltransferase activity	GO:0000785	chromatin
comp25506_c1	2.11007	2.04635	0.994595	0.81419	0.188294	2.18888	0.853123	0.795519	3.11943	4.95182	386	--	--	--	--	--	--	--	--	--
comp25507_c0	11.5813	28.3551	27.2946	16.5563	1.86363	17.0937	16.7915	14.763	35.5523	35.9345	858	--	--	--	--	--	--	--	--	--
comp25520_c0	7.1038	1.42537	3.81027	3.92256	0.437181	1.04365	1.85698	1.90476	7.6652	7.49815	1330	XP_002273550.1	PREDICTED: short-chain dehydrogenase TIC 32, chloroplastic [Vitis vinifera]	4.5706e-154	GO:0055114//GO:0044237//GO:0008152	oxidation-reduction process//cellular metabolic process//metabolic process	GO:0016491//GO:0000166//GO:0050662//GO:0003824	oxidoreductase activity//nucleotide binding//coenzyme binding//catalytic activity	--	--
comp25521_c0	0.584281	0.339982	7.82148	75.57	217.86	46.8136	18.4331	20.2658	5.29896	7.03467	697	XP_003552604.1	PREDICTED: uncharacterized protein LOC100785946 [Glycine max]	4.65072e-46	GO:0009878	nodule morphogenesis	GO:0046872	metal ion binding	--	--
comp25522_c0	2.84106	1.24694	3.96268	1.56471	0.0882591	3.33485	2.29934	2.47036	6.18987	6.50909	1647	XP_002272886.1	PREDICTED: omega-hydroxypalmitate O-feruloyl transferase [Vitis vinifera]	0	--	--	GO:0016747	transferase activity, transferring acyl groups other than amino-acyl groups	--	--
comp25525_c0	11.5537	3.24105	3.87064	3.46331	9.11713	1.13201	3.66753	3.68809	7.62268	7.20953	853	XP_002534286.1	alcohol dehydrogenase, putative [Ricinus communis]	4.33519e-115	GO:0006554//GO:0006574//GO:0006552//GO:0006631//GO:0006568//GO:0019354//GO:0006550//GO:0018874//GO:0006098//GO:0055114//GO:0006633//GO:0019521//GO:0006779	lysine catabolic process//valine catabolic process//leucine catabolic process//fatty acid metabolic process//tryptophan metabolic process//siroheme biosynthetic process//isoleucine catabolic process//benzoate metabolic process//pentose-phosphate shunt//oxidation-reduction process//fatty acid biosynthetic process//D-gluconate metabolic process//porphyrin-containing compound biosynthetic process	GO:0048037//GO:0016616//GO:0043115//GO:0046872//GO:0000166//GO:0004616//GO:0016491//GO:0003857//GO:0046029//GO:0008270	cofactor binding//oxidoreductase activity, acting on the CH-OH group of donors, NAD or NADP as acceptor//precorrin-2 dehydrogenase activity//metal ion binding//nucleotide binding//phosphogluconate dehydrogenase (decarboxylating) activity//oxidoreductase activity//3-hydroxyacyl-CoA dehydrogenase activity//mannitol dehydrogenase activity//zinc ion binding	--	--
comp25531_c0	1.62726	1.8273	3.79473	1.32188	3.51561	3.55376	3.37616	2.66386	6.16189	5.68012	951	XP_002515986.1	conserved hypothetical protein [Ricinus communis]	2.13233e-72	--	--	--	--	GO:0005886//GO:0016021//GO:0016020	plasma membrane//integral to membrane//membrane
comp25532_c0	202.229	81.2367	22.4758	12.7233	4.42784	29.9313	33.3954	35.0097	63.9253	54.9514	673	BAJ33638.1	unnamed protein product [Thellungiella halophila]	1.59755e-64	--	--	--	--	--	--
comp25533_c0	0.209111	0	2.5637	2.50131	3.82534	0.0774717	0.52841	0.295639	0.30914	0.213362	779	XP_002265704.1	PREDICTED: NADH dehydrogenase [ubiquinone] iron-sulfur protein 4, mitochondrial [Vitis vinifera]	6.19172e-76	GO:0022900	electron transport chain	GO:0016651	oxidoreductase activity, acting on NAD(P)H	GO:0005743	mitochondrial inner membrane
comp25536_c0	0.507243	0.773025	5.6699	4.91939	1.03461	1.71816	0.439464	0.409792	2.14253	1.92235	1124	XP_002312517.1	predicted protein [Populus trichocarpa]	1.24334e-20	GO:0051260	protein homooligomerization	--	--	GO:0016020	membrane
comp25540_c0	252.147	99.4729	8.219	21.2469	23.0676	7.82006	7.65287	5.83866	2.71347	4.91604	355	CBI17066.3	unnamed protein product [Vitis vinifera]	1.68028e-57	--	--	GO:0016887//GO:0005524	ATPase activity//ATP binding	--	--
comp25544_c0	34.2216	38.0931	68.1137	66.8503	76.3729	62.8326	68.5851	65.9954	53.1487	54.353	1240	AFK42856.1	unknown [Lotus japonicus]	1.20053e-151	--	--	GO:0016787	hydrolase activity	--	--
comp25557_c0	30.3868	37.0846	49.8361	34.652	52.7094	54.6044	72.4446	69.6481	61.8273	61.6495	1627	XP_003612610.1	hypothetical protein MTR_5g026910 [Medicago truncatula]	5.24637e-122	--	--	--	--	GO:0032797	SMN complex
comp25560_c1	14.7435	41.6637	61.1889	53.004	88.0841	19.5839	31.0786	32.3678	17.1888	14.8597	453	--	--	--	--	--	--	--	--	--
comp25567_c0	4.83854	14.0773	1.52045	1.45211	0.239873	0.199176	0	0.253358	2.11943	2.19418	303	--	--	--	--	--	--	--	--	--
comp25569_c0	10.6726	5.17515	7.67827	5.3102	4.26063	5.41073	4.82603	4.89724	11.0722	10.7463	580	--	--	--	--	--	--	--	--	--
comp25572_c0	5.12487	9.9402	3.45091	3.10746	2.61326	3.39048	4.07007	1.72511	7.21558	7.65682	445	--	--	--	--	--	--	--	GO:0016021	integral to membrane
comp25577_c0	11.4276	27.0811	7.72401	6.53098	7.08199	12.7103	15.4965	14.8785	24.5442	22.9437	1511	XP_002282199.2	PREDICTED: cyclin-dependent kinase inhibitor 1-like [Vitis vinifera]	8.58845e-38	GO:0007050//GO:0045859	cell cycle arrest//regulation of protein kinase activity	GO:0004861	cyclin-dependent protein serine/threonine kinase inhibitor activity	GO:0005634	nucleus
comp25578_c0	4.21702	5.07236	13.9708	36.0354	28.0081	17.7217	39.7785	43.1886	42.0242	40.2614	1352	XP_002510028.1	homeobox protein, putative [Ricinus communis]	2.93168e-42	GO:0007049//GO:0019087//GO:0006355	cell cycle//transformation of host cell by virus//regulation of transcription, DNA-dependent	GO:0043565//GO:0003700//GO:0003677	sequence-specific DNA binding//sequence-specific DNA binding transcription factor activity//DNA binding	GO:0005634//GO:0005667//GO:0016021	nucleus//transcription factor complex//integral to membrane
comp25580_c0	0.224997	0	1.06053	0.694536	3.21244	1.83385	5.23068	4.45337	2.2175	2.75484	362	--	--	--	--	--	--	--	--	--
comp25593_c0	8.43651	6.04843	4.32026	5.743	3.53183	8.64354	4.63217	3.63223	9.54658	8.50174	782	NP_200556.1	AAA-type ATPase family protein [Arabidopsis thaliana]	3.00408e-146	GO:0006310//GO:0015994//GO:0015979//GO:0015995//GO:0006281//GO:0010583//GO:0009407	DNA recombination//chlorophyll metabolic process//photosynthesis//chlorophyll biosynthetic process//DNA repair//response to cyclopentenone//toxin catabolic process	GO:0016851//GO:0005525//GO:0009378//GO:0003678//GO:0003724//GO:0003723//GO:0005524//GO:0016887	magnesium chelatase activity//GTP binding//four-way junction helicase activity//DNA helicase activity//RNA helicase activity//RNA binding//ATP binding//ATPase activity	GO:0010007//GO:0005886//GO:0005737//GO:0005657//GO:0009379//GO:0005634	magnesium chelatase complex//plasma membrane//cytoplasm//replication fork//Holliday junction helicase complex//nucleus
comp25596_c0	5.13829	0.336697	28.5399	25.2922	4.59696	21.1973	13.1947	11.5839	16.2189	13.6736	1173	XP_003551878.1	PREDICTED: mitotic spindle checkpoint protein MAD2-like [Glycine max]	1.95002e-121	--	--	--	--	--	--
comp25599_c0	2.48536	0.413195	4.55207	3.12359	0.316833	5.36682	0.143551	0.066929	0.769841	1.15926	1147	XP_002283648.1	PREDICTED: isoflavone reductase homolog [Vitis vinifera]	1.54758e-175	GO:0055114//GO:0019521//GO:0006779//GO:0009225//GO:0006694//GO:0008207//GO:0019354//GO:0009807//GO:0006098//GO:0008209//GO:0044237//GO:0030639//GO:0045226//GO:0008152//GO:0019872//GO:0008210//GO:0009117	oxidation-reduction process//D-gluconate metabolic process//porphyrin-containing compound biosynthetic process//nucleotide-sugar metabolic process//steroid biosynthetic process//C21-steroid hormone metabolic process//siroheme biosynthetic process//lignan biosynthetic process//pentose-phosphate shunt//androgen metabolic process//cellular metabolic process//polyketide biosynthetic process//extracel…	GO:0051287//GO:0031419//GO:0003854//GO:0003824//GO:0004616//GO:0000166//GO:0016491//GO:0046872//GO:0050662//GO:0016616//GO:0008831//GO:0043115//GO:0016620	NAD binding//cobalamin binding//3-beta-hydroxy-delta5-steroid dehydrogenase activity//catalytic activity//phosphogluconate dehydrogenase (decarboxylating) activity//nucleotide binding//oxidoreductase activity//metal ion binding//coenzyme binding//oxidoreductase activity, acting on the CH-OH group of donors, NAD or NADP as acceptor//dTDP-4-dehydrorhamnose reductase activity//precorrin-2 dehydrogen…	--	--
comp25603_c1	3.81047	5.31213	0	0	0	0.176463	3.85152	2.0202	2.34717	3.88793	342	--	--	--	GO:0055114//GO:0006118	oxidation-reduction process//electron transport	GO:0016655	oxidoreductase activity, acting on NAD(P)H, quinone or similar compound as acceptor	--	--
comp25606_c0	63.485	26.9846	0.141666	1.04373	0.134098	0.111348	0.151894	0	0.740529	1.68662	542	XP_003632616.1	PREDICTED: indole-3-acetic acid-induced protein ARG7-like [Vitis vinifera]	2.01525e-29	--	--	--	--	--	--
comp25607_c0	0	0	0.131029	0.268155	1.98447	1.64779	3.09075	2.88206	3.01368	3.26178	1172	XP_002517719.1	conserved hypothetical protein [Ricinus communis]	2.89929e-06	GO:0006260	DNA replication	GO:0003677	DNA binding	GO:0005664	nuclear origin of replication recognition complex
comp25608_c0	69.8047	33.3817	2.55312	2.98022	1.38739	0.408778	0.354855	0.803602	1.38402	1.17697	1624	XP_002304653.1	predicted protein [Populus trichocarpa]	3.17115e-45	GO:0050896	response to stimulus	--	--	--	--
comp25616_c0	14.7252	14.9499	3.25351	1.77558	0.615944	3.23915	0.930241	1.73486	2.49437	1.40855	354	--	--	--	--	--	--	--	--	--
comp25617_c0	37.23	51.227	56.4372	60.7185	84.3579	60.4163	73.6627	75.4419	58.9557	60.4492	1853	XP_002273367.1	PREDICTED: probable glycerol kinase isoform 1 [Vitis vinifera]	0	GO:0016310//GO:0005975//GO:0006072//GO:0046486	phosphorylation//carbohydrate metabolic process//glycerol-3-phosphate metabolic process//glycerolipid metabolic process	GO:0020037//GO:0004370//GO:0016773	heme binding//glycerol kinase activity//phosphotransferase activity, alcohol group as acceptor	--	--
comp25618_c0	0	0	0	0	1.48337	0.107385	2.93269	2.45875	3.71371	2.80958	562	AEL30354.1	retrotransposon gag protein [Arachis hypogaea]	8.98111e-33	--	--	--	--	--	--
comp25627_c0	4.13804	3.52368	0.951459	1.09043	0.900637	0.373919	0.306046	0.856144	0.596828	0.617877	807	XP_002533803.1	Protein P21, putative [Ricinus communis]	6.65121e-46	--	--	--	--	--	--
comp25638_c0	20.6258	9.70614	49.689	55.0245	32.9248	41.6226	63.7129	60.2189	43.9855	43.6943	1792	CBI37851.3	unnamed protein product [Vitis vinifera]	5.28656e-16	GO:0008033//GO:0055114//GO:0016117	tRNA processing//oxidation-reduction process//carotenoid biosynthetic process	GO:0016491//GO:0050660//GO:0003824//GO:0016705	oxidoreductase activity//flavin adenine dinucleotide binding//catalytic activity//oxidoreductase activity, acting on paired donors, with incorporation or reduction of molecular oxygen	--	--
comp25638_c1	29.5552	10.4986	102.701	36.2082	30.5139	45.4564	93.786	107.416	63.8461	64.5199	474	XP_002306191.1	predicted protein [Populus trichocarpa]	1.37051e-18	GO:0055114	oxidation-reduction process	GO:0016491	oxidoreductase activity	--	--
comp25638_c2	34.4591	12.5319	95.7938	36.8672	36.5154	46.4234	109.636	104.448	76.993	78.31	416	XP_002336457.1	predicted protein [Populus trichocarpa]	2.70964e-59	GO:0055114	oxidation-reduction process	GO:0016491	oxidoreductase activity	--	--
comp25647_c0	7.48496	14.8632	53.813	43.0623	50.905	63.557	74.3574	73.5621	80.3803	79.412	1839	XP_002302950.1	predicted protein [Populus trichocarpa]	0	--	--	GO:0005515	protein binding	--	--
comp25650_c0	1.14717	0.417196	1.62217	2.21322	3.71085	0.531254	8.40656	7.29833	9.61019	9.36388	568	--	--	--	--	--	--	--	--	--
comp25651_c0	8.10223	3.4463	4.42204	6.36233	6.72652	2.73842	9.89784	7.23464	20.0333	23.3505	573	--	--	--	--	--	--	--	--	--
comp25661_c0	6.25072	9.18478	1.07139	0.292351	0	0.5614	0.382913	0.178529	0.933411	0.773065	430	--	--	--	--	--	--	--	--	--
comp25662_c0	10.6336	13.3821	7.2517	6.11095	7.67192	4.52628	3.88763	6.18406	17.3926	16.7802	360	--	--	--	--	--	--	--	--	--
comp25662_c1	5.19036	6.19523	6.39856	5.23796	6.05678	2.36668	3.63204	2.63418	11.4114	13.4434	204	--	--	--	--	--	--	--	--	--
comp25675_c0	4.90889	1.97073	0.465977	0.296688	0	0.244169	0.111027	0.10353	0.487161	0.672457	1483	CBI39796.3	unnamed protein product [Vitis vinifera]	0	GO:0006468	protein phosphorylation	GO:0004672//GO:0005515//GO:0005524	protein kinase activity//protein binding//ATP binding	--	--
comp25677_c0	6.35416	2.42756	0	0.148595	0	0	0	0	0.189772	0.196464	423	--	--	--	GO:0055114//GO:0008033	oxidation-reduction process//tRNA processing	GO:0050660//GO:0017150	flavin adenine dinucleotide binding//tRNA dihydrouridine synthase activity	--	--
comp25680_c0	11.4327	5.37341	0.313399	1.02621	0.988862	0.821095	1.12009	0.940012	0.982939	0.791471	735	XP_002526561.1	receptor protein kinase, putative [Ricinus communis]	1.8555e-06	GO:0000165//GO:0006468	MAPK cascade//protein phosphorylation	GO:0000166//GO:0016491//GO:0005524//GO:0005515//GO:0004672	nucleotide binding//oxidoreductase activity//ATP binding//protein binding//protein kinase activity	GO:0016020	membrane
comp25681_c1	92.2927	178.896	11.6831	10.9958	7.44359	6.71846	15.056	17.661	27.1256	26.5059	1367	XP_002311874.1	predicted protein [Populus trichocarpa]	1.44442e-142	GO:0006457	protein folding	GO:0031072//GO:0051082	heat shock protein binding//unfolded protein binding	--	--
comp25682_c0	108.331	75.044	40.7344	40.7658	19.3387	23.3673	25.2756	23.5707	36.2603	37.3597	912	--	--	--	--	--	--	--	--	--
comp25688_c0	4.93449	1.26844	14.0675	15.1583	3.28923	16.7369	8.29272	9.91815	10.7226	9.95676	1370	XP_002531909.1	conserved hypothetical protein [Ricinus communis]	4.45659e-93	--	--	--	--	--	--
comp25689_c0	132.324	78.1878	35.9432	37.5311	43.4066	10.2333	5.36911	5.34036	6.16593	5.29942	690	AFK41968.1	unknown [Lotus japonicus]	5.15999e-47	--	--	GO:0005509	calcium ion binding	--	--
comp25691_c0	0.852867	1.44744	4.22104	4.44266	6.84955	8.42537	10.5947	14.0573	9.87657	9.13714	382	--	--	--	--	--	--	--	--	--
comp25693_c0	3.44277	4.92035	1.73665	0.839005	0.026949	0.559422	0.366302	0.256177	0.476223	0.523832	2697	XP_002278001.2	PREDICTED: LRR receptor-like serine/threonine-protein kinase RCH1-like [Vitis vinifera]	5.70829e-13	GO:0006468//GO:0009069//GO:0016310	protein phosphorylation//serine family amino acid metabolic process//phosphorylation	GO:0004672//GO:0005524//GO:0005515//GO:0004674	protein kinase activity//ATP binding//protein binding//protein serine/threonine kinase activity	GO:0016021	integral to membrane
comp25693_c2	2.37559	3.62034	0.79982	0.392847	0.454259	0	0	0	0.501709	0.173134	480	XP_002307483.1	predicted protein [Populus trichocarpa]	3.26151e-21	GO:0006468//GO:0016310//GO:0009069	protein phosphorylation//phosphorylation//serine family amino acid metabolic process	GO:0004674//GO:0005524	protein serine/threonine kinase activity//ATP binding	GO:0016021	integral to membrane
comp25694_c0	0	0.230065	3.20549	6.37708	9.45564	1.23045	0.919177	1.3043	0.584515	0.322736	2060	XP_002306323.1	predicted protein [Populus trichocarpa]	0	GO:0055114	oxidation-reduction process	GO:0005507//GO:0016491	copper ion binding//oxidoreductase activity	GO:0005576	extracellular region
comp25696_c0	6.67613	2.21983	3.59638	1.47203	0	1.13069	0.482004	0.98881	2.9139	3.2113	854	XP_002304197.1	predicted protein [Populus trichocarpa]	1.00336e-55	GO:0051382//GO:0007067	kinetochore assembly//mitosis	GO:0003677	DNA binding	--	--
comp25699_c0	89.5906	76.5964	21.8678	26.8803	23.6675	18.0837	21.8902	22.9925	24.6504	23.5836	2641	XP_002331201.1	predicted protein [Populus trichocarpa]	0	GO:0006887	exocytosis	--	--	GO:0000145	exocyst
comp25704_c0	17.7794	0	26.9585	31.8604	12.3544	51.7453	3.40153	3.3968	32.7771	31.462	1017	--	--	--	--	--	--	--	--	--
comp25711_c0	1.07169	5.34513	8.94836	12.9858	0	0.873494	0.154749	0	1.53304	2.49938	532	--	--	--	--	--	--	--	--	--
comp25713_c0	14.831	5.18735	8.70968	6.1786	0.216959	0.360301	0.24575	0	1.67735	1.24037	335	--	--	--	--	--	--	--	--	--
comp25713_c1	28.3432	18.3653	13.9605	10.1463	2.54547	10.0271	37.7928	36.2673	36.0686	35.7318	1342	--	--	--	--	--	--	--	--	--
comp25719_c0	0	0	0.345868	0.849398	3.43763	2.17479	6.30427	3.9767	1.80796	2.62041	444	--	--	--	--	--	--	--	--	--
comp25730_c0	2.60966	9.59059	2.33067	0.74197	0.367697	4.17263	5.83087	4.01315	11.3709	10.6508	593	AAL47004.1	unknown [Davidia involucrata]	3.6656e-46	--	--	--	--	GO:0016020	membrane
comp25734_c0	11.5735	5.02696	3.86414	1.22808	0.129097	0	0.292456	0.363612	0.66538	0.688847	1689	AEW67997.1	gibberellin 20 oxidase 1 [Castanea mollissima]	0	GO:0055114//GO:0019087	oxidation-reduction process//transformation of host cell by virus	GO:0016491//GO:0016706//GO:0005506	oxidoreductase activity//oxidoreductase activity, acting on paired donors, with incorporation or reduction of molecular oxygen, 2-oxoglutarate as one donor, and incorporation of one atom each of oxygen into both donors//iron ion binding	GO:0016021	integral to membrane
comp25742_c0	2.42816	4.86323	72.0096	102.267	107.781	18.2264	15.046	12.8858	7.17934	8.29429	1543	XP_002266987.1	PREDICTED: nudix hydrolase 2-like [Vitis vinifera]	1.05508e-129	GO:0006144//GO:0010193//GO:0009870//GO:0070212//GO:0046497//GO:0006769//GO:0009626//GO:0042742//GO:0009651	purine nucleobase metabolic process//response to ozone//defense response signaling pathway, resistance gene-dependent//protein poly-ADP-ribosylation//nicotinate nucleotide metabolic process//nicotinamide metabolic process//plant-type hypersensitive response//defense response to bacterium//response to salt stress	GO:0042803//GO:0047631//GO:0017110//GO:0016787//GO:0000210//GO:0051287	protein homodimerization activity//ADP-ribose diphosphatase activity//nucleoside-diphosphatase activity//hydrolase activity//NAD+ diphosphatase activity//NAD binding	--	--
comp25745_c0	0.67313	0.163201	5.71111	3.896	6.15689	6.85801	8.50479	7.61332	3.48294	2.74726	484	--	--	--	--	--	--	--	--	--
comp25750_c0	30.341	49.0395	7.21448	12.0227	13.4143	3.03778	3.80138	10.0674	18.5706	16.7324	298	--	--	--	--	--	--	--	--	--
comp25773_c0	0.172927	0.33541	8.16081	3.40167	2.77763	19.7337	12.2301	11.4565	18.2362	17.8084	471	--	--	--	--	--	--	--	--	--
comp25773_c1	0.184273	0.178708	7.81725	3.39875	2.95988	11.9226	8.94042	10.902	11.2655	11.4692	442	--	--	--	--	--	--	--	--	--
comp25775_c0	33.0008	39.3436	56.4866	59.4825	55.0434	36.0565	31.9867	32.0273	25.8726	25.8312	1570	XP_002264860.1	PREDICTED: uncharacterized protein LOC100244671 [Vitis vinifera]	0	--	--	--	--	--	--
comp25778_c0	0	0.426968	2.21356	1.47229	1.70245	1.63109	3.85673	2.62808	4.19446	4.79161	555	--	--	--	--	--	--	--	--	--
comp25782_c0	0.416263	10.6669	0.915637	2.14158	1.46849	2.98154	0	0	0.136752	0.141575	587	--	--	--	--	--	--	--	--	--
comp25784_c0	13.02	32.8583	22.0145	17.2456	30.7619	39.862	37.3639	40.3731	32.0073	32.6108	1101	XP_003540071.1	PREDICTED: putative gamma-glutamylcyclotransferase At3g02910-like [Glycine max]	3.09856e-53	--	--	--	--	--	--
comp25788_c0	0.813471	3.84591	11.5002	21.1088	20.9605	9.72464	6.47613	5.27118	3.11072	2.17877	801	XP_002276504.1	PREDICTED: CASP-like protein At4g11655 [Vitis vinifera]	4.63979e-31	--	--	--	--	GO:0016020//GO:0016021	membrane//integral to membrane
comp25800_c0	38.5214	47.1279	55.5865	54.7841	60.3274	66.1912	69.3032	68.1622	61.8483	61.6066	1612	XP_002530745.1	conserved hypothetical protein [Ricinus communis]	0	--	--	GO:0003774	motor activity	GO:0016459	myosin complex
comp25803_c0	76.125	124.47	24.7516	31.3657	23.3298	17.2905	26.1434	24.374	40.8161	36.2513	729	--	--	--	GO:0006355	regulation of transcription, DNA-dependent	GO:0003700//GO:0020037	sequence-specific DNA binding transcription factor activity//heme binding	GO:0005667	transcription factor complex
comp25803_c1	101.22	161.372	36.7416	37.8987	29.6297	28.1776	37.6741	37.6259	54.5411	50.77	861	XP_002533832.1	AP2 domain transcription factor RAP2.3, putative [Ricinus communis]	6.87512e-19	GO:0006355	regulation of transcription, DNA-dependent	GO:0003700//GO:0003677	sequence-specific DNA binding transcription factor activity//DNA binding	GO:0005667//GO:0005634	transcription factor complex//nucleus
comp25807_c0	37.442	33.3162	71.213	68.8544	59.7268	46.5924	54.5888	56.1891	46.9978	45.6429	965	NP_001140513.1	uncharacterized protein LOC100272576 [Zea mays]	7.25073e-105	GO:0008152	metabolic process	GO:0008270//GO:0016787	zinc ion binding//hydrolase activity	--	--
comp25819_c1	5.01817	19.8222	62.4087	96.9613	105.546	52.1274	45.2131	42.7716	25.8701	26.0145	211	XP_002518724.1	UDP-glucosyltransferase, putative [Ricinus communis]	3.553e-29	GO:0009813//GO:0008152//GO:0015979	flavonoid biosynthetic process//metabolic process//photosynthesis	GO:0016758//GO:0047213	transferase activity, transferring hexosyl groups//anthocyanidin 3-O-glucosyltransferase activity	GO:0009522	photosystem I
comp25822_c0	7.67195	3.77109	5.84539	6.81272	3.56373	5.68385	3.29305	4.16031	7.2505	7.18452	775	XP_002265516.2	PREDICTED: uncharacterized protein LOC100257409 [Vitis vinifera]	1.00243e-83	--	--	--	--	--	--
comp25823_c0	15.708	17.4919	2.3309	1.57139	2.85534	1.92259	2.94023	1.64502	8.60072	9.64605	560	--	--	--	--	--	--	--	--	--
comp25830_c0	0.308986	2.93662	1.16514	1.28763	12.7887	6.95999	18.9126	18.2891	13.2774	16.7729	1318	XP_002281928.1	PREDICTED: uncharacterized protein LOC100262842 [Vitis vinifera]	2.24004e-84	--	--	GO:0003682	chromatin binding	GO:0000785	chromatin
comp25833_c0	146.287	74.5879	50.3494	55.8584	77.8664	29.3444	31.8383	30.9376	19.6414	17.3698	1598	BAJ33935.1	unnamed protein product [Thellungiella halophila]	0	GO:0006118//GO:0055114//GO:0006744//GO:0022900//GO:0007585//GO:0006725	electron transport//oxidation-reduction process//ubiquinone biosynthetic process//electron transport chain//respiratory gaseous exchange//cellular aromatic compound metabolic process	GO:0009916//GO:0016853//GO:0046872	alternative oxidase activity//isomerase activity//metal ion binding	GO:0016021//GO:0070469	integral to membrane//respiratory chain
comp25839_c0	3.49621	5.27431	0	0.0499646	0	0.28784	0.785307	0.793306	5.23245	6.60542	1258	XP_002281120.1	PREDICTED: (RS)-norcoclaurine 6-O-methyltransferase [Vitis vinifera]	1.5749e-126	GO:0006355	regulation of transcription, DNA-dependent	GO:0046983//GO:0008171//GO:0003677//GO:0008168	protein dimerization activity//O-methyltransferase activity//DNA binding//methyltransferase activity	--	--
comp25840_c0	2.93509	6.93823	0	0	0	0.135924	0	0	0.180796	1.12303	444	XP_002334836.1	predicted protein [Populus trichocarpa]	3.87364e-27	GO:0009611	response to wounding	GO:0004867//GO:0016817	serine-type endopeptidase inhibitor activity//hydrolase activity, acting on acid anhydrides	--	--
comp25848_c1	203.044	98.3221	9.93343	16.4831	15.502	8.44062	10.9385	8.05255	7.29758	5.23035	286	AEX97096.1	ABC tracsport G family member, partial [Malus x domestica]	1.60715e-49	--	--	--	--	GO:0016020	membrane
comp25850_c0	17.4533	41.8962	7.03876	8.30167	8.52194	8.69876	10.9931	11.8193	19.9905	21.8233	742	XP_002518488.1	conserved hypothetical protein [Ricinus communis]	4.01219e-12	--	--	--	--	--	--
comp25854_c0	4.90398	3.10167	0.201002	0.329086	0.190265	0.157986	0	0.401925	0	0.217551	382	--	--	--	--	--	--	--	--	--
comp25862_c0	11.9539	5.23974	4.52038	3.43985	3.25439	11.2594	9.07911	7.82953	13.7117	11.37	1206	ABK94443.1	unknown [Populus trichocarpa]	8.89436e-34	GO:0006118//GO:0045454//GO:0010731	electron transport//cell redox homeostasis//protein glutathionylation	GO:0009055//GO:0015035//GO:0005515	electron carrier activity//protein disulfide oxidoreductase activity//protein binding	GO:0009941//GO:0009570	chloroplast envelope//chloroplast stroma
comp25867_c0	1.59637	0.329396	5.73149	6.34321	3.57648	4.50489	3.53612	2.75313	3.95007	3.11936	2398	XP_002264188.2	PREDICTED: putative cyclin-B3-1-like [Vitis vinifera]	0	--	--	--	--	GO:0005634	nucleus
comp25885_c0	104.289	176.73	29.7949	44.3664	58.0816	25.4841	35.3688	33.1219	31.9068	34.4641	1098	XP_002275235.1	PREDICTED: probable ADP-ribosylation factor GTPase-activating protein AGD11 [Vitis vinifera]	5.77994e-91	--	--	GO:0005515	protein binding	--	--
comp25886_c0	3.50913	1.61202	0	0.142529	0	0.821095	0	0	0.182026	0	441	XP_002274239.1	PREDICTED: omega-hydroxypalmitate O-feruloyl transferase [Vitis vinifera]	1.00052e-58	--	--	GO:0016747	transferase activity, transferring acyl groups other than amino-acyl groups	GO:0009507	chloroplast
comp25887_c0	39.6946	20.0342	78.2631	59.0519	21.2196	72.2906	70.9615	70.1274	89.6115	84.6984	1305	XP_003608797.1	Sterol-4-methyl-oxidase [Medicago truncatula]	2.64329e-163	GO:0006355//GO:0055114//GO:0006633	regulation of transcription, DNA-dependent//oxidation-reduction process//fatty acid biosynthetic process	GO:0016491//GO:0005506//GO:0003700	oxidoreductase activity//iron ion binding//sequence-specific DNA binding transcription factor activity	GO:0016021//GO:0005667	integral to membrane//transcription factor complex
comp25896_c0	15.2506	33.0638	18.8462	22.9748	52.8394	13.0336	48.1297	37.4335	23.3762	25.8656	290	XP_002316939.1	predicted protein [Populus trichocarpa]	1.26381e-44	GO:0009069//GO:0048544//GO:0006468//GO:0016310	serine family amino acid metabolic process//recognition of pollen//protein phosphorylation//phosphorylation	GO:0004674//GO:0004672//GO:0005524	protein serine/threonine kinase activity//protein kinase activity//ATP binding	--	--
comp25898_c0	80.2757	49.5558	13.7463	17.4542	21.9637	17.3931	18.6075	19.4467	19.0827	19.5609	2953	XP_002306607.1	predicted protein [Populus trichocarpa]	1.92583e-25	GO:0006468//GO:0007178//GO:0006355//GO:0009069//GO:0009651//GO:0009611//GO:0000186//GO:0009103//GO:0016310//GO:0009409//GO:0046686	protein phosphorylation//transmembrane receptor protein serine/threonine kinase signaling pathway//regulation of transcription, DNA-dependent//serine family amino acid metabolic process//response to salt stress//response to wounding//activation of MAPKK activity//lipopolysaccharide biosynthetic process//phosphorylation//response to cold//response to cadmium ion	GO:0004672//GO:0005524//GO:0016773//GO:0004709//GO:0019900//GO:0003677//GO:0003700//GO:0005515	protein kinase activity//ATP binding//phosphotransferase activity, alcohol group as acceptor//MAP kinase kinase kinase activity//kinase binding//DNA binding//sequence-specific DNA binding transcription factor activity//protein binding	GO:0016020//GO:0005634//GO:0032040//GO:0005667	membrane//nucleus//small-subunit processome//transcription factor complex
comp25899_c0	9.12995	12.3493	0	0.185414	0	0.178025	0.242851	1.13227	0.947178	1.22573	339	--	--	--	--	--	--	--	--	--
comp25900_c0	3.65475	7.25755	0.328131	0	0.465906	1.03163	2.46275	1.9684	1.71524	1.95331	468	XP_003617588.1	hypothetical protein MTR_5g093240 [Medicago truncatula]	1.10733e-08	--	--	--	--	--	--
comp25904_c0	6.3395	3.47499	16.3738	12.7625	5.53412	19.401	8.7759	8.83282	15.2126	15.8897	591	--	--	--	--	--	--	--	--	--
comp25905_c0	0.370222	0	5.7587	5.57128	0.66074	3.29184	3.3679	2.61708	4.19611	3.96635	440	XP_002300081.1	predicted protein [Populus trichocarpa]	5.72814e-25	--	--	--	--	--	--
comp25910_c0	34.9023	39.6157	60.9595	56.0452	71.6645	61.2498	64.9925	65.1905	57.9114	58.3787	3468	XP_002277341.1	PREDICTED: alanyl-tRNA synthetase-like [Vitis vinifera]	0	GO:0043039//GO:0006419//GO:0006522//GO:0006531	tRNA aminoacylation//alanyl-tRNA aminoacylation//alanine metabolic process//aspartate metabolic process	GO:0005515//GO:0004813//GO:0005524//GO:0003676//GO:0000166//GO:0016876	protein binding//alanine-tRNA ligase activity//ATP binding//nucleic acid binding//nucleotide binding//ligase activity, forming aminoacyl-tRNA and related compounds	--	--
comp25922_c0	13.8603	10.1191	6.75336	9.25406	4.44704	14.8868	7.87059	6.45846	13.8138	14.4599	523	XP_002534483.1	ATP binding protein, putative [Ricinus communis]	2.73047e-60	--	--	GO:0005524//GO:0017111	ATP binding//nucleoside-triphosphatase activity	--	--
comp25923_c0	12.7825	10.9622	1.39424	1.63049	3.39368	4.07033	5.33893	4.97844	6.14284	6.89843	771	XP_002533536.1	zinc finger protein, putative [Ricinus communis]	4.02999e-24	--	--	--	--	--	--
comp25923_c1	23.0826	21.1075	6.32084	2.37511	4.70811	6.0269	10.6658	11.2924	11.8948	13.2339	741	XP_002533536.1	zinc finger protein, putative [Ricinus communis]	6.89238e-64	--	--	GO:0008270	zinc ion binding	GO:0005622	intracellular
comp25924_c0	0.854425	0.117369	2.94011	3.82923	9.59437	1.74147	9.23205	9.40033	9.80337	10.0034	673	--	--	--	--	--	--	--	--	--
comp25924_c2	0.43049	0	4.70761	9.90007	28.2751	0.255182	28.1963	25.481	27.9268	32.6796	946	--	--	--	--	--	--	--	--	--
comp25970_c0	7.23989	13.9382	5.9218	12.6533	18.6216	2.9978	1.82947	1.4049	2.20358	1.52087	765	XP_002307862.1	predicted protein [Populus trichocarpa]	2.36347e-31	--	--	--	--	--	--
comp25974_c0	28.5795	32.7282	27.2702	27.3341	36.3407	30.3883	34.1013	35.6248	31.1369	31.7039	2810	XP_002285440.2	PREDICTED: uncharacterized protein At3g49055-like [Vitis vinifera]	0	GO:0006397//GO:0007165//GO:0030168//GO:0030001//GO:0055085//GO:0051258//GO:0007155//GO:0010508	mRNA processing//signal transduction//platelet activation//metal ion transport//transmembrane transport//protein polymerization//cell adhesion//positive regulation of autophagy	GO:0005102//GO:0046873//GO:0030674//GO:0003774	receptor binding//metal ion transmembrane transporter activity//protein binding, bridging//motor activity	GO:0000445//GO:0016459//GO:0016020//GO:0005577//GO:0005604	THO complex part of transcription export complex//myosin complex//membrane//fibrinogen complex//basement membrane
comp25975_c0	2.19473	5.43937	0.689665	2.82285	0.652827	0.54207	0.492972	0.229843	0	0	334	CAN61137.1	hypothetical protein VITISV_013983 [Vitis vinifera]	4.17321e-26	--	--	--	--	--	--
comp25977_c0	162.62	231.175	42.2335	35.224	54.1872	71.0468	76.3059	71.6987	85.7749	84.1272	1010	NP_001237804.1	uncharacterized protein LOC100499909 [Glycine max]	5.82094e-88	--	--	--	--	GO:0016021	integral to membrane
comp25978_c0	3.09584	1.96518	0.265317	0.738454	0.753435	0.500488	0.398261	0.583582	0.554757	0.746619	1447	XP_002309053.1	predicted protein [Populus trichocarpa]	2.39683e-146	--	--	GO:0005515//GO:0016301//GO:0016887//GO:0005524	protein binding//kinase activity//ATPase activity//ATP binding	--	--
comp25981_c0	0.996592	1.58154	7.00354	11.7447	16.897	3.55792	3.47987	2.64716	1.51796	2.68079	899	XP_002326449.1	predicted protein [Populus trichocarpa]	3.61855e-14	--	--	--	--	--	--
comp25982_c1	1.06392	0.229286	5.12628	1.73332	0.105488	2.45256	0.238973	0	1.04856	1.56801	689	XP_002271470.1	PREDICTED: GDSL esterase/lipase At1g54790-like [Vitis vinifera]	3.93002e-80	GO:0006629	lipid metabolic process	GO:0016788	hydrolase activity, acting on ester bonds	--	--
comp25985_c0	17.6755	23.6785	0.710951	0.0363747	0.042061	0.698501	0.0476425	0	1.30073	1.49088	1728	XP_002278086.1	PREDICTED: amino acid permease 2 [Vitis vinifera]	0	--	--	--	--	GO:0016021	integral to membrane
comp25987_c0	101.399	106.769	45.9259	52.9423	98.9376	65.2802	58.8743	57.9047	43.3505	44.7381	2511	XP_002321650.1	predicted protein [Populus trichocarpa]	0	GO:0006468//GO:0006810//GO:0031349//GO:0010942//GO:0016310//GO:0009069//GO:0060862	protein phosphorylation//transport//positive regulation of defense response//positive regulation of cell death//phosphorylation//serine family amino acid metabolic process//negative regulation of floral organ abscission	GO:0005215//GO:0004672//GO:0004674//GO:0005515//GO:0005524	transporter activity//protein kinase activity//protein serine/threonine kinase activity//protein binding//ATP binding	GO:0005886	plasma membrane
comp25989_c0	9.48836	3.01299	38.8259	27.2725	16.2596	31.2643	26.8193	28.0059	55.2397	49.6481	1940	ADL36661.1	CAMTA domain class transcription factor [Malus x domestica]	0	--	--	GO:0016758	transferase activity, transferring hexosyl groups	GO:0016021	integral to membrane
comp25993_c0	11.9027	19.977	19.454	18.0142	31.8862	29.9502	36.9278	34.1139	31.4141	32.1215	3353	XP_002269215.2	PREDICTED: AMP deaminase-like [Vitis vinifera]	1.06428e-84	GO:0006807//GO:0009168//GO:0006188//GO:0006144	nitrogen compound metabolic process//purine ribonucleoside monophosphate biosynthetic process//IMP biosynthetic process//purine nucleobase metabolic process	GO:0019239//GO:0003876	deaminase activity//AMP deaminase activity	--	--
comp25995_c1	1.77706	3.92456	13.2159	9.9045	20.7278	20.6501	16.8115	15.9714	14.0357	11.2821	825	--	--	--	--	--	--	--	--	--
comp26001_c0	12.1307	33.7905	10.119	6.47171	46.1703	40.1025	56.6286	59.3698	75.1345	73.3307	1175	CBI20604.3	unnamed protein product [Vitis vinifera]	4.29339e-22	--	--	--	--	--	--
comp26001_c1	15.437	46.2086	11.0878	11.4592	59.8244	43.9011	62.6274	71.502	91.7203	94.0551	554	XP_003529068.1	PREDICTED: zinc finger CCCH domain-containing protein 20-like isoform 1 [Glycine max]	6.10646e-79	--	--	GO:0005488//GO:0046872	binding//metal ion binding	--	--
comp26003_c0	114.028	199.455	11.5174	9.05119	9.15785	15.6911	43.139	42.8471	73.6894	64.4891	500	XP_003633137.1	PREDICTED: uncharacterized protein LOC100854031 [Vitis vinifera]	1.75071e-24	--	--	--	--	--	--
comp26003_c1	20.8639	34.7552	2.14992	0.754266	1.74435	2.89682	11.855	7.67676	13.4859	12.3028	250	--	--	--	--	--	--	--	--	--
comp26004_c0	6.7499	3.34576	1.27264	0.463024	0.133852	0.222285	0.606455	0.282754	0.591332	0.612188	543	--	--	--	--	--	--	--	--	--
comp26016_c0	10.6231	8.534	1.71507	0.789642	0	0.303269	0.8274	0.771534	0.201692	0.208805	398	--	--	--	--	--	--	--	--	--
comp26025_c0	93.4217	52.4374	34.7372	31.9965	37.085	50.898	37.0964	39.8637	52.081	50.8149	1660	XP_002301810.1	predicted protein [Populus trichocarpa]	0	GO:0016567	protein ubiquitination	GO:0005515//GO:0004842	protein binding//ubiquitin-protein ligase activity	GO:0005634//GO:0000151	nucleus//ubiquitin ligase complex
comp26028_c0	168.766	58.8866	41.8877	21.9555	16.9801	58.8351	79.1393	75.4527	101.851	96.364	916	NP_001241299.1	uncharacterized protein LOC100811201 [Glycine max]	2.29176e-55	GO:0015979	photosynthesis	--	--	GO:0009538//GO:0009522	photosystem I reaction center//photosystem I
comp26035_c0	0	0.135487	0.526811	0	0	3.93365	1.83575	1.58012	8.08379	8.41023	583	--	--	--	--	--	--	--	--	--
comp26041_c0	3.14995	2.32749	0.282809	0.57878	1.20466	0.666856	1.0613	0.42413	0.147833	0	543	--	--	--	--	--	--	--	--	--
comp26054_c0	12.7491	9.46739	2.54111	4.44149	1.49523	4.04856	1.47274	1.3733	1.43602	1.04066	1118	XP_002284931.1	PREDICTED: gibberellin 3-beta-dioxygenase 4-like [Vitis vinifera]	8.38146e-132	GO:0055114	oxidation-reduction process	GO:0016706//GO:0016491	oxidoreductase activity, acting on paired donors, with incorporation or reduction of molecular oxygen, 2-oxoglutarate as one donor, and incorporation of one atom each of oxygen into both donors//oxidoreductase activity	--	--
comp26059_c0	28.7818	23.2509	70.4779	73.179	103.072	78.1334	77.5616	76.6333	68.8507	69.2516	1841	ADN33922.1	hypothetical protein [Cucumis melo subsp. melo]	1.00831e-165	--	--	--	--	--	--
comp26061_c0	0.742284	0.981638	7.95181	8.28005	3.37213	8.40006	11.5959	9.85831	11.5928	11.4294	1207	AFK48251.1	unknown [Medicago truncatula]	1.92331e-68	--	--	--	--	--	--
comp26072_c0	5.53971	7.33263	0.635151	0.404401	0.334014	0.499223	0.605341	0.705585	1.47561	0.840211	1088	--	--	--	--	--	--	--	--	--
comp26073_c0	60.4632	1.10827	0.489686	0.962074	0.278118	1.77049	0.420032	0.391671	7.06488	8.02107	784	--	--	--	--	--	--	--	--	--
comp26075_c0	2.40623	1.89327	8.51715	7.87936	2.51184	9.93159	10.4629	9.07176	11.9918	13.1559	1794	XP_002282388.2	PREDICTED: probable protein phosphatase 2C 14 [Vitis vinifera]	2.00348e-127	--	--	GO:0003824	catalytic activity	--	--
comp260760_c0	2.74184	3.91035	0	0.124466	0	0.119506	0.163022	0	0	0	505	XP_002512605.1	conserved hypothetical protein [Ricinus communis]	2.20515e-34	GO:0006950	response to stress	GO:0016772	transferase activity, transferring phosphorus-containing groups	--	--
comp26076_c0	30.9358	7.31508	7.54864	5.97819	1.27223	7.25841	7.71664	7.15226	13.8255	11.4967	1771	XP_002514194.1	serine-threonine protein kinase, plant-type, putative [Ricinus communis]	1.01766e-160	GO:0006414//GO:0055114//GO:0009405//GO:0042254//GO:0016310	translational elongation//oxidation-reduction process//pathogenesis//ribosome biogenesis//phosphorylation	GO:0005515//GO:0016301//GO:0032440//GO:0003735	protein binding//kinase activity//2-alkenal reductase [NAD(P)] activity//structural constituent of ribosome	GO:0005622//GO:0005840//GO:0016020	intracellular//ribosome//membrane
comp26077_c1	40.6053	12.0961	25.2594	19.5515	13.7029	28.7936	24.2639	23.4527	30.8093	29.0018	2599	XP_002515042.1	Oxysterol-binding protein, putative [Ricinus communis]	0	GO:0032065	cortical protein anchoring	GO:0005543//GO:0005515	phospholipid binding//protein binding	GO:0005938	cell cortex
comp26088_c0	12.0628	59.6518	21.9005	14.079	26.0657	27.3306	39.4098	38.4721	30.6611	28.9899	817	XP_002283815.1	PREDICTED: uncharacterized protein LOC100266427 [Vitis vinifera]	6.60023e-24	--	--	--	--	--	--
comp26096_c0	7.84433	5.59628	1.50165	1.04373	1.28735	3.71901	2.67333	3.00272	3.43606	3.12792	2710	XP_002283936.2	PREDICTED: uncharacterized protein LOC100268163 [Vitis vinifera]	0	GO:0006887//GO:0006814//GO:0006118//GO:0055114	exocytosis//sodium ion transport//electron transport//oxidation-reduction process	GO:0016655	oxidoreductase activity, acting on NAD(P)H, quinone or similar compound as acceptor	GO:0000145	exocyst
comp26097_c0	1.03139	0.468244	3.93227	3.21013	8.94813	2.50208	6.97728	7.91725	6.44237	6.17694	2193	XP_003634432.1	PREDICTED: putative pumilio homolog 7, chloroplastic-like [Vitis vinifera]	4.24698e-87	--	--	GO:0003723	RNA binding	--	--
comp26098_c0	6.38131	6.52729	2.8438	3.67105	0.517674	2.32117	1.17274	1.204	0.571748	1.77574	702	--	--	--	--	--	--	--	--	--
comp26099_c0	9.29368	24.041	24.3746	16.9341	21.4243	15.606	17.7439	18.732	8.52857	8.82409	631	Q0ZPV7.1	RecName: Full=Carboxylesterase 1; Short=AeCXE1	5.22998e-14	GO:0008152	metabolic process	GO:0016787//GO:0052689	hydrolase activity//carboxylic ester hydrolase activity	--	--
comp26100_c0	4.89508	2.10989	0.128185	0.0692565	0	1.20902	2.35846	2.81567	3.06754	3.88052	599	XP_002334090.1	predicted protein [Populus trichocarpa]	5.36629e-70	GO:0005975//GO:0008152//GO:0030259	carbohydrate metabolic process//metabolic process//lipid glycosylation	GO:0016758//GO:0030246	transferase activity, transferring hexosyl groups//carbohydrate binding	--	--
comp26109_c0	11.5746	18.6691	62.4254	61.6332	64.4375	55.4182	49.4371	50.5851	53.0153	52.0811	1337	O82797.1	RecName: Full=Proliferating cell nuclear antigen; Short=PCNA	0	GO:0006412//GO:0006275//GO:0006260//GO:0042254//GO:0000077	translation//regulation of DNA replication//DNA replication//ribosome biogenesis//DNA damage checkpoint	GO:0003677//GO:0003735//GO:0030337	DNA binding//structural constituent of ribosome//DNA polymerase processivity factor activity	GO:0042575//GO:0030896//GO:0005634//GO:0043626//GO:0005840	DNA polymerase complex//checkpoint clamp complex//nucleus//PCNA complex//ribosome
comp26114_c0	10.2159	6.12458	6.21616	5.16031	0.49725	5.43636	9.48114	9.54124	19.2217	20.3734	877	XP_002518950.1	metal ion binding protein, putative [Ricinus communis]	2.04923e-100	GO:0030001	metal ion transport	GO:0046872	metal ion binding	--	--
comp26119_c0	9.08528	23.5895	33.9824	31.0443	61.1055	41.2572	47.7337	49.21	40.4273	41.9715	1326	XP_002512996.1	Salt-tolerance protein, putative [Ricinus communis]	6.39918e-92	--	--	GO:0008270	zinc ion binding	GO:0005622	intracellular
comp26122_c0	0.555585	0.538807	2.51403	3.80048	8.32514	0.658668	11.2314	10.3683	6.13275	8.38981	733	--	--	--	--	--	--	--	--	--
comp26134_c0	24.252	58.3408	61.7587	86.1188	109.784	52.04	51.956	47.5561	40.6029	42.6076	1293	NP_001242258.1	uncharacterized protein LOC100815455 [Glycine max]	1.05451e-136	GO:0015031	protein transport	GO:0051536	iron-sulfur cluster binding	GO:0016021	integral to membrane
comp26138_c0	0	0.124126	0	0	1.03831	2.96963	4.18165	5.84896	3.18545	4.35309	630	XP_002308828.1	predicted protein [Populus trichocarpa]	1.18099e-79	GO:0008152	metabolic process	GO:0016758//GO:0035251	transferase activity, transferring hexosyl groups//UDP-glucosyltransferase activity	--	--
comp26140_c0	0.0559401	0.217003	3.74421	2.33118	0.698859	0.497394	1.1874	1.42358	1.87452	2.11186	1456	AFM75823.1	MYB4 [Malus hybrid cultivar]	6.15647e-73	--	--	GO:0003682	chromatin binding	GO:0000785	chromatin
comp26141_c0	30.9982	37.3094	33.255	36.7835	51.1286	34.8072	34.1765	33.3139	28.6519	29.4291	2016	CBI27682.3	unnamed protein product [Vitis vinifera]	1.01329e-33	GO:0008152//GO:0009058//GO:0019752	metabolic process//biosynthetic process//carboxylic acid metabolic process	GO:0016831//GO:0030170	carboxy-lyase activity//pyridoxal phosphate binding	--	--
comp26143_c0	0	0.210077	1.73578	0.501506	0.579905	2.64916	3.39377	3.77713	5.44407	4.8625	752	--	--	--	--	--	--	--	--	--
comp26146_c0	3.06261	5.61915	1.48259	1.1498	0.738632	1.47196	1.00398	1.32627	3.34472	3.46269	984	ADD82424.1	MADS-box protein AGL15 [Dimocarpus longan]	1.62077e-25	GO:0006355	regulation of transcription, DNA-dependent	GO:0003700	sequence-specific DNA binding transcription factor activity	GO:0005667//GO:0005634	transcription factor complex//nucleus
comp26147_c0	7.36723	6.35088	45.5295	45.1675	81.9766	104.089	61.2276	69.438	51.4314	52.8277	398	--	--	--	--	--	--	--	--	--
comp26148_c0	201.036	500.037	34.7282	27.3884	2.158	21.8753	22.586	21.5168	31.8434	29.9058	842	XP_002324032.1	thioredoxin h [Populus trichocarpa]	1.8579e-49	GO:0008152//GO:0045454//GO:0009987//GO:0006118//GO:0055114//GO:0007067	metabolic process//cell redox homeostasis//cellular process//electron transport//oxidation-reduction process//mitosis	GO:0016209//GO:0016491//GO:0015035//GO:0004800//GO:0009055//GO:0016667	antioxidant activity//oxidoreductase activity//protein disulfide oxidoreductase activity//thyroxine 5'-deiodinase activity//electron carrier activity//oxidoreductase activity, acting on a sulfur group of donors	GO:0005681	spliceosomal complex
comp26150_c0	200.238	22.5683	1.33972	0.137089	0.47556	2.36927	1.97511	1.75804	9.54176	9.78766	917	XP_002308060.1	predicted protein [Populus trichocarpa]	2.48691e-33	GO:0006869	lipid transport	--	--	GO:0009535//GO:0048046	chloroplast thylakoid membrane//apoplast
comp26155_c0	43.4547	33.1435	61.1916	47.136	69.221	63.2519	71.7245	74.9343	64.7113	66.447	1113	XP_002282926.1	PREDICTED: elicitor-responsive protein 3 [Vitis vinifera]	5.16224e-70	--	--	GO:0005515	protein binding	--	--
comp26161_c0	6.0617	3.7259	0.402425	0.592976	0.914231	0.632604	2.1574	1.20704	1.51459	1.4809	954	--	--	--	--	--	--	--	--	--
comp26165_c0	49.2823	26.1928	5.59146	2.94252	1.70125	18.835	17.8784	18.1677	25.366	22.9105	769	XP_003518878.1	PREDICTED: uncharacterized protein LOC100816211 [Glycine max]	3.08002e-12	--	--	--	--	--	--
comp26168_c0	2.28924	1.75272	4.77052	2.04559	0.215034	3.83886	5.84566	5.79164	9.85843	10.6979	676	NP_001235634.1	uncharacterized protein LOC100305711 [Glycine max]	1.72702e-78	--	--	GO:0031072//GO:0051082	heat shock protein binding//unfolded protein binding	--	--
comp26188_c0	0	0	0.407876	0.166947	0.579135	0.320587	1.64543	2.54873	1.70568	2.20729	753	XP_002302466.1	predicted protein [Populus trichocarpa]	3.47919e-08	--	--	--	--	--	--
comp26193_c0	7.41792	4.41131	6.57338	7.44191	0.132389	2.08863	0.599828	1.53815	1.46217	1.81649	549	--	--	--	--	--	--	--	--	--
comp26205_c0	21.6314	8.56251	0.416166	0.51102	0.984843	0.654206	0.446213	0.832169	1.08772	0.225215	369	--	--	--	--	--	--	--	--	--
comp26208_c0	1.43312	0.23164	0.225169	0.184327	3.62341	4.07587	11.6536	9.90775	15.073	12.2025	341	XP_002307922.1	predicted protein [Populus trichocarpa]	1.75027e-10	GO:0008152	metabolic process	GO:0050502//GO:0050403	cis-zeatin O-beta-D-glucosyltransferase activity//trans-zeatin O-beta-D-glucosyltransferase activity	--	--
comp26212_c0	0.417211	0.690464	5.63789	7.25256	4.57435	3.69277	4.46174	4.83153	3.78913	2.90575	572	--	--	--	--	--	--	--	--	--
comp26215_c0	266.037	280.222	321.813	335.778	246.658	276.583	255.503	258.282	242.204	236.813	1754	XP_002264400.1	PREDICTED: elongation factor 1-gamma-like [Vitis vinifera]	0	GO:0006448//GO:0006414	regulation of translational elongation//translational elongation	GO:0003746//GO:0005515	translation elongation factor activity//protein binding	GO:0005783//GO:0005840//GO:0005853	endoplasmic reticulum//ribosome//eukaryotic translation elongation factor 1 complex
comp26216_c2	2909.21	631.797	564.228	327.952	149.918	861.375	743.78	715.528	1216.13	1242.88	1709	ADD54644.1	peroxidase [Bruguiera gymnorhiza]	0	GO:0006979//GO:0055114//GO:0006804	response to oxidative stress//oxidation-reduction process//peroxidase reaction	GO:0004601//GO:0046872//GO:0020037	peroxidase activity//metal ion binding//heme binding	--	--
comp26217_c0	50.626	50.9289	34.3098	33.3749	58.1069	43.1366	66.839	65.0909	55.1364	58.5668	1900	XP_002321059.1	predicted protein [Populus trichocarpa]	2.7908e-149	--	--	--	--	--	--
comp26218_c0	3.36168	0.652033	0.905457	0.222366	0	2.20621	3.00957	3.53059	21.7723	20.0009	848	--	--	--	--	--	--	--	--	--
comp26220_c0	86.3998	47.5876	38.7194	42.8364	41.4433	76.4074	52.0178	51.4409	66.0468	65.8148	1168	XP_002308503.1	predicted protein [Populus trichocarpa]	2.00594e-30	--	--	GO:0003723//GO:0008270	RNA binding//zinc ion binding	--	--
comp26222_c0	39.8999	1482.21	5734.01	7363.7	7391.53	11690.8	4134.12	4130.49	1947.69	1971.54	894	CAJ85643.1	Major strawberry allergen Fra a 1-C [Fragaria x ananassa]	1.05021e-81	GO:0009607//GO:0006952	response to biotic stimulus//defense response	--	--	--	--
comp26227_c0	1146.3	606.654	52.3681	35.8216	78.2678	39.4583	60.6444	66.0059	72.6201	71.8588	1453	AFK41484.1	unknown [Medicago truncatula]	1.51196e-147	--	--	--	--	--	--
comp26229_c0	6.05906	11.8562	42.5616	51.6003	64.074	34.0489	30.0803	29.767	22.0897	20.7395	1519	XP_002531299.1	calcium ion binding protein, putative [Ricinus communis]	7.90067e-129	--	--	--	--	--	--
comp26236_c0	8.23645	3.83261	3.08948	1.63722	0	3.28535	2.24083	2.08953	9.88265	10.6216	845	XP_002308653.1	predicted protein [Populus trichocarpa]	4.16087e-32	--	--	GO:0008270	zinc ion binding	--	--
comp26243_c0	2662.42	1942.4	477.227	228.666	404.015	851.359	2657.01	2741.11	3892.14	4026.42	837	ABA08415.1	type 2 metallothionein [Arachis hypogaea]	6.44952e-20	--	--	GO:0046872	metal ion binding	--	--
comp26249_c0	6.04219	19.2199	1.59489	3.54378	4.09776	1.07449	2.19863	2.27797	9.0516	7.15142	337	--	--	--	--	--	--	--	--	--
comp26255_c0	161.113	48.943	21.0962	21.7759	10.4953	22.0461	21.9566	21.1359	35.7251	33.3134	1856	XP_002303428.1	predicted protein [Populus trichocarpa]	2.94351e-166	GO:0032957	inositol trisphosphate metabolic process	GO:0047325//GO:0005524//GO:0052725//GO:0052726//GO:0000287	inositol tetrakisphosphate 1-kinase activity//ATP binding//inositol-1,3,4-trisphosphate 6-kinase activity//inositol-1,3,4-trisphosphate 5-kinase activity//magnesium ion binding	GO:0005622	intracellular
comp26257_c0	10.7574	5.96144	3.34322	9.94375	5.3799	3.15329	0.71692	0.557094	0.466028	0.964929	689	XP_002272995.1	PREDICTED: leucoanthocyanidin dioxygenase [Vitis vinifera]	5.97713e-109	GO:0055114	oxidation-reduction process	GO:0005506//GO:0016706	iron ion binding//oxidoreductase activity, acting on paired donors, with incorporation or reduction of molecular oxygen, 2-oxoglutarate as one donor, and incorporation of one atom each of oxygen into both donors	--	--
comp26257_c1	6.7874	3.68616	2.55942	7.5437	3.3918	1.50876	0.960474	0.767676	0.133789	0.415522	600	XP_003552326.1	PREDICTED: flavonol synthase/flavanone 3-hydroxylase-like [Glycine max]	5.46114e-82	GO:0055114	oxidation-reduction process	GO:0016491//GO:0016706//GO:0005506	oxidoreductase activity//oxidoreductase activity, acting on paired donors, with incorporation or reduction of molecular oxygen, 2-oxoglutarate as one donor, and incorporation of one atom each of oxygen into both donors//iron ion binding	--	--
comp26259_c0	3526.86	3705.22	1312.92	1313.36	1226.98	1309.65	1336.46	1275.16	1433.99	1428.22	1145	XP_002271111.1	PREDICTED: uncharacterized protein LOC100251175 isoform 1 [Vitis vinifera]	4.91977e-80	GO:0006810//GO:0015986	transport//ATP synthesis coupled proton transport	GO:0042626	ATPase activity, coupled to transmembrane movement of substances	GO:0033178	proton-transporting two-sector ATPase complex, catalytic domain
[truncated: 4,315 more rows]
