# Supplementary material for: Transcript Profiling Reveals Auxin and Cytokinin Signaling Pathways and Transcription Regulation during In Vitro Organogenesis of Ramie (Boehmeria nivea L. Gaud)
Source: PLoS One. 2014 Nov 21;9(11):e113768. doi: 10.1371/journal.pone.0113768 (PMC4240604; doi:10.1371/journal.pone.0113768)
Supplement: Table S5 — Expression data (log2-ratio) of each type genes. (XLSX) [file pone.0113768.s008.xlsx]

## Sheet: Sheet1
gene ID	Type	W1	W2	W3	W4	W5
comp10004_c1	I	0	13.2233	14.1199	17.4949	16.2576
comp100053_c0	I	0	16.2224	13.2988	17.301	18.5827
comp110673_c0	I	0	15.0938	15.1878	18.7459	18.5153
comp11081_c0	I	0	19.5528	19.3051	17.7334	17.717
comp11477_c0	I	0	18.1493	18.816	17.6448	16.8934
comp115582_c0	I	0	18.5698	16.2705	15.2765	17.0114
comp11667_c0	I	0	18.2065	18.9662	19.2351	19.1987
comp11674_c0	I	0	19.6626	19.2497	16.1455	15.2191
comp11944_c0	I	0	22.09	22.1819	20.8105	19.6203
comp12660_c0	I	0	17.0408	15.2816	18.9175	18.7507
comp13170_c0	I	0	17.1068	18.1064	18.2301	18.5404
comp132064_c0	I	0	19.3229	19.7345	16.0657	16.8971
comp13358_c0	I	0	16.6638	18.1824	18.538	18.2143
comp14201_c0	I	0	18.6719	17.9053	20.354	20.5305
comp145956_c0	I	0	14.141	13.2987	16.8613	17.9806
comp14672_c0	I	0	13.4752	19.0556	18.9613	18.9846
comp14771_c0	I	0	18.6645	19.4888	17.6676	16.0266
comp149216_c0	I	0	17.8431	15.1785	15.6769	0
comp152020_c0	I	0	12.627	14.7682	16.6524	18.2386
comp15359_c0	I	0	18.3013	18.0512	12.4773	0
comp15384_c0	I	0	17.2435	15.4839	16.4297	15.9721
comp1576_c0	I	0	16.4334	18.0165	17.4468	16.7536
comp15810_c0	I	0	17.3675	16.8441	18.5602	19.1169
comp159048_c0	I	0	17.9435	15.7186	0	14.6421
comp15933_c0	I	0	20.0434	20.8968	19.2571	18.6787
comp159346_c0	I	0	12.659	13.8684	16.7987	18.164
comp15978_c0	I	0	19.5561	20.9456	20.9497	20.5798
comp16282_c0	I	0	17.6231	14.4979	13.0378	15.3055
comp16684_c0	I	0	18.4106	17.1264	18.5499	18.0829
comp170278_c0	I	0	18.1106	17.6147	12.9873	15.2928
comp171685_c0	I	0	18.5662	15.967	15.7835	13.9931
comp17266_c0	I	0	16.1473	18.6666	19.3905	18.7861
comp18105_c0	I	0	14.6009	13.4608	14.7189	17.5074
comp181221_c0	I	0	14.126	15.5929	16.8497	18.2791
comp185029_c0	I	0	13.3964	15.1865	14.3378	18.1655
comp188913_c0	I	0	0	15.5319	17.1665	17.5714
comp19274_c0	I	0	17.0064	19.8577	18.57	17.0642
comp19560_c0	I	0	17.7038	15.258	18.8891	18.3658
comp196207_c0	I	0	18.3114	16.9598	13.622	13.6351
comp20181_c0	I	0	12.0274	15.0403	16.8171	17.9299
comp20297_c0	I	0	0	11.7688	17.5374	18.3574
comp20462_c1	I	0	0	17.2448	17.6433	19.0871
comp20504_c0	I	0	23.0621	21.5881	18.0488	16.929
comp21152_c0	I	0	19.8233	17.9234	13.8461	13.9105
comp21419_c0	I	0	18.0876	18.6647	15.6038	15.6304
comp21422_c0	I	0	14.7697	18.8179	16.3535	15.07
comp21427_c0	I	0	14.7907	12.3478	17.5605	20.0219
comp21504_c0	I	0	14.9997	17.2819	17.4121	16.4287
comp22563_c0	I	0	18.6998	19.3152	18.9749	17.6142
comp22575_c0	I	0	18.1785	17.5671	13.1434	13.1321
comp22586_c0	I	0	19.0776	17.1046	16.0153	16.664
comp23015_c0	I	0	16.5834	16.5562	17.8596	17.9365
comp23033_c0	I	0	19.7889	17.8061	18.7539	18.7265
comp23116_c0	I	0	19.8718	20.156	18.0133	17.4531
comp23132_c0	I	0	18.0989	18.7511	18.6011	19.2041
comp236761_c0	I	0	14.2151	12.3729	15.0829	18.0223
comp23740_c0	I	0	18.5025	17.1407	16.3208	16.0088
comp23856_c1	I	0	18.3072	18.9628	17.1336	16.3676
comp23904_c0	I	0	10.8287	14.3786	17.8747	17.4566
comp23952_c1	I	0	20.3977	18.9095	16.266	13.5437
comp23963_c0	I	0	17.5745	17.1437	18.5512	17.7989
comp24008_c1	I	0	15.8288	16.5533	19.9304	20.0002
comp24165_c0	I	0	17.4639	17.1528	18.6743	18.5766
comp24241_c0	I	0	16.1043	15.7578	16.9782	17.5254
comp24498_c0	I	0	17.8528	18.7355	17.7136	17.3718
comp24518_c0	I	0	15.8719	16.9927	15.9575	18.0404
comp25051_c0	I	0	16.8528	16.4303	17.2203	17.7211
comp25103_c0	I	0	15.9631	15.7274	16.893	17.1148
comp25157_c0	I	0	18.5736	18.303	18.231	18.2802
comp25478_c0	I	0	13.4131	16.7885	18.6693	18.6294
comp25607_c0	I	0	14.2848	17.4705	18.1881	18.2594
comp25618_c0	I	0	0	16.2794	18.0403	18.3152
comp25719_c0	I	0	15.867	18.0983	18.9715	17.7564
comp26188_c0	I	0	14.8109	15.4572	17.678	17.5779
comp26307_c0	I	0	15.9056	19.0319	19.0049	18.3433
comp26485_c0	I	0	11.8225	0	17.9728	17.1986
comp26768_c0	I	0	0	16.6319	18.2179	18.2622
comp27218_c0	I	0	18.3604	17.3379	17.5806	17.5576
comp27329_c0	I	0	17.8867	19.9601	20.2655	19.4372
comp27410_c1	I	0	13.8729	18.0315	19.2824	19.461
comp27833_c0	I	0	18.0571	17.6489	17.9653	18.3279
comp27885_c1	I	0	20.4397	16.4534	16.7235	17.7833
comp27997_c0	I	0	17.8355	17.8022	16.8573	17.1038
comp28059_c0	I	0	18.2513	18.9422	17.6215	17.4366
comp28256_c0	I	0	0	18.3694	19.4129	19.4783
comp28297_c0	I	0	20.8588	18.6173	13.8977	12.9623
comp28930_c0	I	0	15.7081	18.6559	15.0635	14.4442
comp28939_c0	I	0	0	17.5091	19.9381	19.1045
comp28939_c1	I	0	14.4304	12.4184	18.965	18.5955
comp28939_c2	I	0	0	16.8841	18.7341	18.1789
comp29724_c0	I	0	19.3636	18.1979	17.6059	17.3388
comp29915_c0	I	0	0	13.7903	19.9649	20.9725
comp31251_c0	I	0	19.0336	19.5787	19.3255	19.7567
comp31292_c1	I	0	19.1451	18.3197	17.2945	18.59
comp31428_c0	I	0	17.5675	18.514	16.9062	15.8588
comp31567_c1	I	0	16.4505	13.6671	18.0622	20.4582
comp33111_c0	I	0	15.4158	21.0726	19.4711	19.0758
comp34138_c1	I	0	16.8647	17.533	17.4243	17.3823
comp35179_c2	I	0	20.81	21.3361	19.0032	16.6956
comp35192_c1	I	0	18.8811	23.1541	20.0116	19.5262
comp35465_c1	I	0	14.9369	17.5812	18.3526	17.2259
comp35870_c3	I	0	14.1857	15.8639	17.7966	20.5384
comp35984_c1	I	0	19.8149	20.219	18.9776	18.1018
comp36345_c7	I	0	20.5722	19.3971	18.7661	16.4755
comp37147_c0	I	0	18.2361	18.0223	16.9518	17.5105
comp3775_c0	I	0	15.0636	15.4903	17.8675	17.1848
comp39631_c0	I	0	21.0607	20.2766	19.5887	19.5594
comp45339_c0	I	0	19.3713	21.695	0	0
comp45834_c0	I	0	19.7266	20.0843	18.606	16.7514
comp4588_c0	I	0	12.1307	16.0403	17.702	17.1553
comp49265_c0	I	0	20.8134	19.984	17.2837	16.3184
comp5081_c0	I	0	17.4545	16.1498	17.4877	17.1345
comp518_c0	I	0	12.8268	16.4208	17.5609	17.7222
comp521_c0	I	0	14.28	12.9327	0	17.6862
comp54321_c0	I	0	0	13.7112	20.4469	20.5807
comp6662_c0	I	0	17.7667	15.8509	16.2734	15.4884
comp89038_c0	I	0	15.4843	16.5559	18.6123	17.7113
comp96823_c0	I	0	17.1594	13.8043	18.1143	18.7775
comp97605_c0	I	0	13.5018	15.0075	18.2647	18.7182
comp102_c0	II	0	-13.8965	-13.8965	-13.8965	4.14026
comp10466_c0	II	0	-2.50832	-18.261	-18.261	-5.02253
comp109758_c0	II	0	-5.93734	-19.6527	-19.6527	-6.14418
comp109921_c0	II	0	-5.14527	-18.3957	-2.5263	-1.01717
comp11102_c0	II	0	-3.15663	-18.8204	-5.01968	-2.95534
comp112029_c0	II	0	-4.59916	-18.955	-18.955	-4.39787
comp13192_c0	II	0	-3.3457	-18.5371	-6.14327	0.501732
comp13450_c0	II	0	-20.2416	-7.77165	-20.2416	-2.93449
comp135433_c0	II	0	-4.67826	-5.75739	-6.67836	-19.1975
comp13563_c0	II	0	-18.994	-3.95549	-5.19326	-5.12884
comp136005_c0	II	0	-5.07423	-19.068	-5.83644	-5.82287
comp13609_c0	II	0	-19.815	-7.35046	-6.90254	-4.32063
comp1360_c0	II	0	-5.71206	-18.1626	-18.1626	-18.1626
comp13828_c0	II	0	-6.29663	-19.9496	-19.9496	-5.52876
comp13874_c0	II	0	-5.2136	-19.1391	-19.1391	-4.81074
comp13979_c0	II	0	-8.79079	-8.86069	-20.5657	-7.24763
comp14252_c0	II	0	-5.95108	-20.7855	-7.81408	-7.74966
comp143687_c0	II	0	-2.43293	-1.83588	-18.1886	-3.00062
comp149301_c0	II	0	-2.45285	-3.51627	-18.2738	-1.86597
comp153165_c0	II	0	-3.68349	-18.3878	-2.57919	-3.53584
comp15765_c0	II	0	-1.07627	-18.1472	-5.17751	-5.03396
comp16276_c0	II	0	-3.32777	-9.56229	-9.93304	-4.6369
comp16453_c0	II	0	-18.5951	-18.5951	-5.0716	-5.00718
comp16523_c0	II	0	-18.389	-18.389	-18.389	-18.389
comp16523_c1	II	0	-18.817	-18.817	-18.817	-18.817
comp16604_c0	II	0	-2.26119	-5.79321	-18.7676	-18.7676
comp16612_c0	II	0	-18.6823	-5.69637	-3.34938	-0.927875
comp16618_c0	II	0	-5.6265	-18.6788	-5.52594	-18.6788
comp17032_c0	II	0	-4.85202	-4.9107	-19.2558	-3.44918
comp1707_c0	II	0	-4.11215	-5.45942	-17.9734	-2.70593
comp17251_c0	II	0	-2.6623	-18.1535	-4.2032	-2.79669
comp17385_c0	II	0	-6.42063	-18.5107	-18.5107	-18.5107
comp17518_c0	II	0	-4.2333	-18.4957	-18.4957	-3.0445
comp17518_c1	II	0	-4.9227	-18.5469	-18.5469	-4.10295
comp17522_c0	II	0	-2.77632	-2.73072	-18.065	-2.20611
comp17856_c0	II	0	-3.19282	-3.15589	-18.9839	-18.9839
comp1785_c0	II	0	-6.10731	-4.89793	-18.3011	-5.70449
comp18039_c0	II	0	-3.19889	-3.82415	-17.7793	-3.39575
comp18085_c0	II	0	-2.56738	-17.7328	-4.0154	-4.90088
comp18263_c0	II	0	-18.423	-18.423	-18.423	-1.51005
comp18309_c1	II	0	-19.3331	-19.3331	-5.03954	-2.25421
comp18366_c0	II	0	-18.8647	-18.8647	-18.8647	-18.8647
comp18729_c0	II	0	-3.08373	-21.5524	-7.15915	-6.41566
comp18778_c0	II	0	-5.00721	-18.4703	-5.90653	-2.33717
comp18934_c1	II	0	-17.6085	-17.6085	-2.86947	0.370973
comp19035_c0	II	0	-15.1501	-0.432514	-15.1501	2.5023
comp19100_c0	II	0	-6.13178	-18.8751	-18.8751	-6.01765
comp19102_c0	II	0	-18.9009	-18.9009	-18.9009	-18.9009
comp19103_c0	II	0	-5.11609	-18.3592	-18.3592	-18.3592
comp19175_c0	II	0	-4.53226	-18.9382	-5.40811	-3.93791
comp197985_c0	II	0	-3.20449	-4.12278	-17.968	-2.49949
comp19960_c0	II	0	0.694884	-19.8534	-5.73615	-2.4351
comp19964_c0	II	0	-18.6033	-18.6033	-18.6033	-18.6033
comp19964_c1	II	0	-19.4647	-6.16839	-19.4647	-5.75687
comp20035_c0	II	0	-3.33574	-18.8608	-5.59373	-4.21863
comp20035_c1	II	0	-3.19336	-18.3102	-4.95553	-4.99196
comp2013_c0	II	0	-17.9738	-17.9738	-17.9738	-4.53016
comp20291_c0	II	0	-19.2862	-19.2862	-19.2862	-5.56639
comp20409_c0	II	0	-4.75712	-19.0319	-6.1971	-5.22096
comp20544_c0	II	0	-5.3989	-9.52924	-9.10421	-7.18042
comp20545_c0	II	0	-2.65274	-3.64747	-17.9373	-1.97768
comp20646_c0	II	0	-5.6836	-4.60202	-18.9142	-18.9142
comp20646_c1	II	0	-5.70007	-4.55509	-19.4189	-5.3542
comp20687_c0	II	0	-10.8151	-9.84068	-11.8153	-7.01396
comp2072_c0	II	0	-1.31087	-2.58357	-20.0891	-1.33377
comp21062_c0	II	0	-18.6447	-18.6447	-18.6447	-3.02199
comp21300_c1	II	0	-1.27775	-5.06045	-18.1551	-3.62378
comp21379_c0	II	0	-6.00193	-8.21174	-7.7639	-2.82374
comp214875_c0	II	0	-5.28138	-5.36056	-18.253	-3.16737
comp21634_c0	II	0	-18.1296	-18.1296	-3.9242	0.92294
comp22242_c0	II	0	-2.01904	-2.67734	-17.6933	-3.62023
comp22398_c0	II	0	-4.9348	-4.99347	-17.5761	-17.5761
comp22407_c0	II	0	-3.88565	-4.58683	-20.0196	-20.0196
comp22443_c0	II	0	-2.7433	-3.5345	-19.0557	-3.29098
comp22504_c0	II	0	-3.32739	-20.4722	-2.57811	-1.3803
comp22555_c0	II	0	-4.69139	-7.1337	-10.9589	-8.55326
comp22692_c0	II	0	-4.99845	-20.211	-20.211	-2.01537
comp22718_c0	II	0	-2.21524	-5.98601	-18.2872	-5.57453
comp23144_c1	II	0	-18.4899	-5.16209	-4.30238	-4.28911
comp23280_c0	II	0	-4.68411	-19.7196	-6.3236	-3.95846
comp23394_c0	II	0	-5.12455	-18.5037	-18.5037	-3.18681
comp23422_c0	II	0	-7.30318	-19.7813	-19.7813	-5.63739
comp23422_c1	II	0	-7.53151	-7.61068	-7.43096	-4.84092
comp23436_c0	II	0	-10.2526	-23.1738	-23.1738	-23.1738
comp23444_c0	II	0	-1.42234	-3.65719	-18.5256	-0.0887282
comp235313_c0	II	0	-2.91882	-17.713	-17.713	-2.03356
comp23597_c0	II	0	-5.02652	-19.0788	-19.0788	-19.0788
comp23603_c0	II	0	-3.80943	-6.02138	-21.8423	-21.8423
comp23720_c0	II	0	-6.61941	-19.3315	-19.3315	-6.80411
comp23759_c0	II	0	-19.0602	-19.0602	-19.0602	-19.0602
comp237672_c0	II	0	-18.1076	-5.27712	-5.19822	-5.13381
comp24020_c0	II	0	-9.07974	-8.70512	-8.84207	-8.85328
comp24031_c0	II	0	-8.06549	-8.90784	-9.4598	-5.56261
comp24140_c1	II	0	-19.2933	-4.19361	-19.2933	-19.2933
comp24201_c0	II	0	-4.2173	-19.6838	-4.66125	-3.02967
comp24374_c0	II	0	-20.0189	-20.0189	-20.0189	-5.59627
comp24378_c0	II	0	-21.0623	-21.0623	-7.18207	-2.94414
comp24378_c1	II	0	-6.89176	-6.95043	-20.5447	-2.70284
comp24491_c0	II	0	-18.8594	-5.8341	-5.487	-5.42259
comp24620_c0	II	0	-6.00425	-6.08344	-19.493	-3.60815
comp24670_c0	II	0	-5.57327	-19.052	-4.99228	-4.66203
comp24736_c0	II	0	-20.8768	-5.29366	-20.8768	-4.99722
comp24889_c0	II	0	-6.28897	-8.0353	-21.1767	-4.41492
comp24933_c0	II	0	-5.35272	-3.07343	-20.2123	-5.73354
comp25054_c1	II	0	-19.1085	-6.85704	-3.61594	-3.26456
comp25169_c0	II	0	-19.3154	-4.31398	-5.4509	-3.12534
comp25248_c1	II	0	-18.5537	-3.64056	-3.62183	-3.60872
comp25255_c1	II	0	-22.1696	-8.46475	-5.73443	-1.19476
comp25281_c0	II	0	-0.815277	-6.58886	-20.2197	-5.42037
comp25320_c0	II	0	-3.77298	-18.08	-3.5863	-3.85187
comp25350_c0	II	0	-5.01239	-7.96422	-7.73783	-4.4111
comp25446_c0	II	0	-18.4214	-18.4214	-18.4214	-18.4214
comp25606_c0	II	0	-6.25397	-8.52576	-9.21804	-5.22008
comp25677_c0	II	0	-5.88486	-18.7441	-18.7441	-4.50688
comp25693_c2	II	0	-2.32977	-3.72234	-18.1936	-3.15132
comp25782_c0	II	0	-1.85807	-1.31648	-19.0799	-5.31534
comp25840_c0	II	0	-18.9132	-6.18245	-18.9132	-2.92076
comp25886_c0	II	0	-5.16694	-2.64082	-17.9661	-4.8141
comp25985_c0	II	0	-5.79011	-5.80322	-9.76095	-3.88885
comp260760_c0	II	0	-5.73978	-5.79844	-5.35051	-18.3435
comp26296_c0	II	0	-4.28865	-9.45313	-11.9079	-8.38653
comp26339_c0	II	0	-19.8926	-7.41179	-2.57261	-0.548998
comp26340_c0	II	0	-3.15235	-4.09437	-19.0049	-2.33257
comp26356_c0	II	0	-5.35857	-7.75359	-8.1756	-3.95757
comp26486_c0	II	0	-6.10127	-7.41808	-8.64991	-5.50261
comp26716_c0	II	0	-5.15904	-8.55488	-7.5549	-3.47622
comp26716_c1	II	0	-4.88858	-20.0238	-20.0238	-4.50218
comp267447_c0	II	0	-18.0271	-4.69187	-4.29346	-5.28024
comp26999_c0	II	0	-4.75252	-6.73682	-7.71796	-6.65497
comp27076_c0	II	0	-19.3582	-19.3582	-4.59866	-3.87216
comp27117_c0	II	0	-7.57181	-23.6157	-9.72017	-5.13427
comp27287_c0	II	0	-3.59818	-6.96223	-21.6334	-21.6334
comp27287_c1	II	0	-3.46028	-5.75552	-22.2227	-8.8059
comp27331_c1	II	0	-4.19507	-10.4794	-10.1323	-6.44964
comp27360_c0	II	0	-18.951	-18.951	-18.951	-5.43644
comp27365_c0	II	0	-3.79592	-5.82683	-9.02394	-7.04559
comp27496_c1	II	0	-5.5628	-20.1778	-20.1778	-2.01179
comp27506_c0	II	0	-18.9554	-18.9554	-18.9554	-18.9554
comp27506_c1	II	0	-7.62934	-20.2854	-7.24008	-20.2854
comp27555_c1	II	0	-3.52885	-2.69894	-19.3814	-5.27749
comp27687_c0	II	0	-8.23926	-8.5866	-6.62037	-5.15642
comp27794_c0	II	0	-6.6632	-6.43037	-7.2791	-5.83002
comp27976_c0	II	0	-1.7414	-18.5111	-18.5111	-1.29436
comp28064_c0	II	0	-7.24097	-5.90848	-7.24125	-5.16431
comp28116_c0	II	0	-21.5226	-6.60252	-7.84029	-5.16578
comp28116_c1	II	0	-7.11417	-6.61749	-8.30973	-6.00415
comp28116_c2	II	0	-7.43169	-7.77908	-6.43202	-5.74913
comp28116_c3	II	0	-6.57863	-8.22217	-7.77422	-5.77307
comp28275_c0	II	0	-9.04513	-12.5472	-10.4426	-5.14759
comp28473_c0	II	0	-18.491	-18.491	-18.491	-0.919711
comp28473_c1	II	0	-18.9642	-18.9642	-5.01684	-1.60036
comp28473_c2	II	0	-7.17416	-19.6196	-3.47365	-1.50819
comp28748_c0	II	0	-6.19434	-5.11274	-19.6853	-19.6853
comp29068_c1	II	0	-19.5165	-4.69196	-5.24395	-1.79807
comp291252_c0	II	0	-18.3817	-4.7021	-18.3817	-5.29049
comp292508_c0	II	0	-18.4386	-3.13658	-3.60533	-3.12262
comp29386_c0	II	0	-6.53644	-7.96445	-7.78043	-5.2679
comp29435_c0	II	0	-6.325	-20.3261	-7.71927	-5.73066
comp29644_c1	II	0	-5.68362	-19.1125	-19.1125	-19.1125
comp296500_c0	II	0	-15.9058	-15.9058	-15.9058	1.68783
comp29650_c0	II	0	-5.75647	-7.10379	-20.2366	-5.07386
comp296550_c0	II	0	-1.28524	-4.14364	-17.9425	-4.95023
comp29825_c1	II	0	-18.763	-5.22097	-18.763	-18.763
comp29877_c0	II	0	-4.16235	-18.4468	-18.4468	-1.98052
comp29906_c0	II	0	-4.90901	-4.4498	-18.2061	-18.2061
comp29987_c0	II	0	-20.1406	-7.2309	-8.92283	-6.93449
comp30131_c1	II	0	-2.47005	-6.66213	-20.7693	-4.22542
comp30144_c0	II	0	-5.12889	-7.00846	-7.73123	-4.81485
comp30426_c0	II	0	-4.58834	-6.70057	-19.6052	-19.6052
comp30602_c0	II	0	-2.6218	-7.92265	-9.36675	-7.82079
comp31126_c0	II	0	-19.2662	-4.44658	-6.70877	-5.30509
comp31214_c0	II	0	-20.143	-8.07399	-20.143	-7.93068
comp3126_c0	II	0	-5.91055	-18.9321	-5.62212	-1.8341
comp3135_c0	II	0	-1.25133	-17.1221	-17.1221	1.38275
comp31523_c0	II	0	-9.40032	-9.95175	-22.741	-9.11258
comp31754_c0	II	0	-5.60674	-7.4262	-8.15677	-7.66943
comp31986_c0	II	0	-19.7716	-19.7716	-8.52091	-7.53241
comp32218_c0	II	0	-5.64436	-9.93437	-6.73448	-3.43448
comp32383_c0	II	0	-4.39075	-19.0432	-5.70811	-4.82911
comp32400_c0	II	0	-3.97239	-19.7227	-19.7227	-6.30595
comp32400_c1	II	0	-4.57279	-8.81319	-7.1841	-4.71782
comp32582_c0	II	0	-6.00778	-20.1438	-7.47522	-2.57654
comp32817_c1	II	0	-2.7368	-18.233	-18.233	-0.453504
comp3302_c0	II	0	-1.37378	-14.8968	-14.8968	3.25345
comp33084_c0	II	0	-8.33782	-9.78078	-5.74485	-4.75594
comp33181_c1	II	0	-18.6457	-18.6457	-18.6457	-18.6457
comp33181_c2	II	0	-8.52555	-9.88041	-10.6875	-10.6744
comp33395_c0	II	0	-7.54656	-11.7374	-8.70874	-5.13857
comp33602_c0	II	0	-21.5777	-7.88735	-10.0802	-8.01613
comp33712_c0	II	0	-7.49303	-7.97119	-20.6123	-7.82787
comp33782_c0	II	0	-7.10537	-8.89358	-10.5096	-7.93629
comp33870_c0	II	0	-8.26183	-22.0468	-22.0468	-6.57927
comp33902_c0	II	0	-9.84757	-20.6433	-9.55926	-6.65216
comp33927_c0	II	0	-6.33177	-7.09856	-8.20751	-4.56613
comp34019_c3	II	0	-6.09489	-9.59719	-9.5183	-3.99886
comp3402_c0	II	0	-15.7156	-15.7156	1.97479	2.20695
comp34343_c0	II	0	-5.69562	-8.03469	-7.51813	-3.35808
comp34522_c7	II	0	-3.72242	-2.855	-19.0263	-3.11526
comp346813_c0	II	0	-17.9739	-17.9739	-17.9739	-17.9739
comp34702_c2	II	0	-7.24063	-20.1648	-20.1648	-7.1765
comp347316_c0	II	0	1.52178	-15.4003	-15.4003	1.93473
comp34865_c0	II	0	-21.036	-21.036	-21.036	-8.24909
comp35164_c1	II	0	-19.6177	-5.83417	-3.43581	-3.38503
comp3519_c0	II	0	-5.30631	-5.65369	-18.875	-4.21701
comp35246_c0	II	0	-9.05539	-8.40307	-20.0171	-6.39004
comp3540_c0	II	0	-18.7266	-18.7266	-5.73092	-18.7266
comp35430_c0	II	0	-20.8949	-20.8949	-20.8949	-8.53006
comp35554_c0	II	0	-7.90832	-9.14402	-7.38081	-6.28987
comp35810_c1	II	0	-2.433	-3.85331	-18.4153	-0.971954
comp36238_c0	II	0	-6.9918	-9.20027	-4.68057	-5.61999
comp36761_c1	II	0	-4.14333	-20.9234	-7.17914	-1.88826
comp37492_c1	II	0	-3.34853	-6.2202	-9.60254	-8.45588
comp37569_c2	II	0	-8.90678	-7.0517	-6.20183	-6.205
comp37819_c4	II	0	-7.6476	-9.45294	-8.87538	-5.49361
comp37991_c0	II	0	-4.01231	-3.67973	-18.0021	-3.94817
comp38042_c1	II	0	-2.13397	-4.14171	-19.8967	-3.12348
comp3810_c0	II	0	-18.005	-18.005	-18.005	-4.75131
comp3853_c0	II	0	-18.9995	-6.06307	-18.9995	-18.9995
comp393683_c0	II	0	0.522352	-0.0710614	-20.4433	-0.228344
comp41051_c0	II	0	-8.81398	-9.74995	-10.0065	-7.74402
comp4314_c0	II	0	-4.22544	-2.93323	-18.7659	-3.77298
comp4982_c0	II	0	-18.0171	-4.30602	-4.17581	-3.54424
comp502_c0	II	0	-16.5586	-16.5586	-0.757118	3.26931
comp537_c0	II	0	-1.95627	-1.91481	-16.9352	0.203128
comp54733_c0	II	0	-7.30411	-8.51416	-7.16724	-0.620868
comp54811_c0	II	0	-4.88693	-20.0955	-4.14096	-0.355207
comp6765_c0	II	0	-3.34037	-5.84333	-18.7464	-18.7464
comp758_c0	II	0	-19.4768	-19.4768	-5.69744	-19.4768
comp99131_c0	II	0	-19.0161	-3.51425	-4.37279	-1.37131
comp100388_c0	III	0	0.158577	1.41211	2.46043	3.65622
comp105855_c0	III	0	3.78941	2.48729	2.49374	2.03195
comp107184_c0	III	0	1.8018	-2.68622	-0.313488	3.60474
comp109508_c0	III	0	-1.62561	0.0986141	4.4859	4.99363
comp10998_c0	III	0	6.30692	6.14755	6.53886	5.99993
comp11002_c0	III	0	2.94284	2.38935	3.93835	4.38735
comp11067_c0	III	0	4.78538	5.52748	7.21244	6.17618
comp11212_c0	III	0	4.99873	7.7133	5.45861	4.52115
comp11224_c0	III	0	4.76212	5.93583	3.88364	3.04844
comp11224_c1	III	0	5.02756	5.85134	3.82723	3.10567
comp11275_c0	III	0	2.46592	3.59537	4.35409	4.04088
comp11355_c0	III	0	3.38163	4.97063	6.48455	6.49314
comp11361_c0	III	0	2.13574	2.21351	2.30698	3.11265
comp11488_c0	III	0	3.83316	3.83059	2.69601	1.19888
comp11537_c0	III	0	3.20032	2.51274	1.92707	2.24687
comp11538_c0	III	0	-0.479623	-0.486454	1.18239	2.08984
comp11551_c0	III	0	1.62369	1.73077	3.65277	3.76986
comp115850_c0	III	0	3.58391	1.64121	0.778971	2.2474
comp11594_c0	III	0	6.82969	7.37394	2.70867	5.42276
comp11619_c0	III	0	3.09874	2.56428	2.99205	2.77572
comp11698_c0	III	0	3.54812	3.71278	3.92129	4.22068
comp11743_c0	III	0	3.81437	3.17444	3.03217	3.3709
comp11752_c0	III	0	3.27161	5.04076	4.39474	5.40677
comp11777_c0	III	0	3.22043	2.97247	3.32833	3.42033
comp11777_c1	III	0	4.9038	4.39311	4.88118	4.90835
comp11801_c0	III	0	1.26218	1.82383	-0.235637	-1.12134
comp11805_c0	III	0	1.00198	1.19117	1.15007	0.980223
comp11809_c0	III	0	1.7651	1.25822	0.977351	0.694666
comp11811_c0	III	0	0.329286	0.0517468	-0.452389	0.323999
comp11816_c0	III	0	-0.243857	0.136807	-0.00538417	-0.229894
comp11822_c0	III	0	1.62522	2.05534	2.34823	2.34301
comp11826_c0	III	0	4.17556	3.38523	3.22979	3.31399
comp11826_c1	III	0	4.07143	3.40015	2.99922	3.20596
comp11834_c0	III	0	0.00470215	1.28851	3.1459	2.78598
comp11840_c0	III	0	1.45813	1.24177	1.05152	0.952324
comp11841_c0	III	0	-0.157393	1.23566	2.51659	2.74402
comp11842_c0	III	0	0.111236	0.0354023	-0.131365	-0.301816
comp11850_c0	III	0	0.789256	0.551141	0.31872	0.156766
comp11856_c0	III	0	5.06708	3.78556	3.693	3.78261
comp11860_c0	III	0	-0.126168	0.021982	1.13097	0.866124
comp11861_c1	III	0	1.3189	1.49553	1.5572	1.45777
comp11862_c0	III	0	-1.24425	3.78525	6.28301	6.22534
comp11865_c0	III	0	3.69327	3.63909	2.54567	1.61766
comp11870_c0	III	0	4.44471	4.41431	3.15752	2.76141
comp11871_c0	III	0	-0.313552	1.05544	1.19796	0.939841
comp11874_c0	III	0	1.79174	1.74773	1.22425	1.08929
comp11878_c0	III	0	1.17062	1.33788	0.998998	0.871015
comp11880_c0	III	0	1.8499	2.39729	1.68108	1.12361
comp11887_c0	III	0	3.3895	2.22389	0.535822	-0.339952
comp11891_c0	III	0	2.61746	1.87408	0.793676	0.899906
comp11903_c0	III	0	4.28545	2.82831	3.7405	3.64014
comp11913_c0	III	0	5.4663	4.40815	3.18556	2.04424
comp11927_c0	III	0	0.0298936	0.164589	1.29718	1.52782
comp11937_c0	III	0	5.69093	4.18088	2.394	0.758475
comp11944_c1	III	0	6.41253	6.54407	5.27865	3.68179
comp11958_c0	III	0	2.70353	2.67187	2.90609	1.98657
comp11962_c0	III	0	7.11053	8.1619	6.54692	5.21345
comp11965_c0	III	0	2.20226	1.39391	0.940648	0.184794
comp12008_c0	III	0	1.484	1.75	1.32678	1.20741
comp12018_c0	III	0	3.82934	4.70037	5.27489	4.55544
comp12041_c0	III	0	0.189731	0.669928	0.867021	1.5602
comp12064_c0	III	0	3.54253	3.74907	2.22203	1.34745
comp12065_c0	III	0	6.00816	3.84835	2.8622	2.3988
comp12069_c0	III	0	6.22462	5.59403	7.76086	6.94624
comp12080_c0	III	0	4.74568	6.02218	4.41022	2.76799
comp12116_c0	III	0	3.98115	4.08234	5.67427	5.13492
comp12129_c0	III	0	4.27525	5.3777	5.36518	4.84903
comp12186_c0	III	0	4.79441	4.14101	4.53226	4.99657
comp12202_c0	III	0	1.64202	0.995702	2.38217	1.66777
comp12208_c0	III	0	0.584615	0.828182	1.0877	0.772885
comp12238_c0	III	0	4.48111	2.63448	2.25287	1.75719
comp12244_c0	III	0	0.78373	0.348115	0.535928	0.92614
comp12258_c0	III	0	4.08265	5.75876	3.60762	2.2806
comp12259_c0	III	0	2.30081	1.73604	1.48063	1.72735
comp12279_c0	III	0	2.59607	1.89372	2.01566	1.77509
comp12299_c0	III	0	3.00516	2.49466	2.04104	2.21039
comp12368_c0	III	0	0.737828	1.08542	3.12148	3.5916
comp123976_c0	III	0	0.587397	2.1966	4.17625	4.52691
comp12413_c1	III	0	0.0595919	-0.119729	0.280531	1.65855
comp12426_c0	III	0	4.36797	5.73407	5.79581	4.58471
comp12466_c0	III	0	3.54971	1.92142	1.83495	3.48354
comp12481_c0	III	0	1.1386	1.37316	2.70887	3.04253
comp12593_c0	III	0	4.03145	1.74257	2.21647	1.69889
comp12599_c0	III	0	-12.628	5.64502	5.00045	4.63947
comp12680_c0	III	0	3.46709	2.17159	1.63301	1.24451
comp12686_c0	III	0	2.49976	1.66245	3.10818	4.48564
comp12755_c0	III	0	1.8994	2.01532	2.06214	2.43059
comp12805_c0	III	0	5.44818	3.3119	0.0596884	3.95678
comp12880_c0	III	0	-0.614824	0.089197	0.2499	-0.21715
comp128981_c0	III	0	-0.0624896	0.0655361	2.3214	3.53414
comp13106_c1	III	0	-0.562324	-0.571336	0.289948	0.56956
comp13169_c0	III	0	1.69835	1.2465	4.06673	4.24087
comp13378_c0	III	0	3.42132	4.25557	4.54958	3.93045
comp13385_c0	III	0	3.57211	2.91678	1.31187	0.256686
comp13413_c0	III	0	3.60857	4.73563	5.50978	5.07963
comp13470_c0	III	0	2.77859	1.90908	2.51465	3.17347
comp135219_c0	III	0	3.80446	2.83548	5.59126	5.58375
comp135529_c0	III	0	1.98459	2.284	5.01151	5.8198
comp13585_c0	III	0	5.181	3.67788	2.00359	-1.57647
comp13790_c0	III	0	0.360563	-1.33721	-0.291254	1.23946
comp13883_c0	III	0	3.2254	2.68998	3.38268	4.85726
comp14038_c0	III	0	6.39962	6.49935	7.66945	7.26989
comp14150_c0	III	0	5.93467	5.57251	4.91016	4.04208
comp142195_c0	III	0	0.821807	4.9318	5.58844	4.80949
comp14263_c0	III	0	1.39615	0.649246	0.645113	0.354602
comp143028_c0	III	0	-1.1369	-1.19557	3.15531	2.94536
comp14397_c0	III	0	3.92481	4.63708	4.75023	4.34433
comp14750_c0	III	0	4.41281	4.30817	5.42948	5.41207
comp14877_c0	III	0	1.80643	3.10572	2.27491	1.27229
comp14942_c0	III	0	3.38736	2.8781	1.83076	1.69146
comp15036_c0	III	0	5.45439	1.66222	4.21196	4.10675
comp15124_c0	III	0	0.945526	1.13528	0.256779	-0.618132
comp15186_c0	III	0	-0.728416	-0.990294	1.22656	1.68733
comp15280_c0	III	0	5.2696	4.85592	2.86255	3.24544
comp15449_c1	III	0	-0.633201	-0.0881631	0.374353	0.815777
comp15469_c0	III	0	-0.119172	-1.04482	3.05292	3.57323
comp15510_c0	III	0	1.48869	-0.300614	2.51421	2.43912
comp15524_c0	III	0	4.16339	3.7602	2.31419	1.16509
comp15548_c0	III	0	3.3321	3.78006	3.21357	4.62052
comp15818_c0	III	0	2.45539	3.62338	6.42856	5.67401
comp15882_c0	III	0	3.2974	5.39476	3.60633	2.37536
comp15892_c2	III	0	1.65769	1.59365	3.17493	3.11115
comp15898_c0	III	0	6.03116	4.52021	3.20749	3.36508
comp15903_c0	III	0	4.26279	4.83494	5.34653	5.58578
comp15978_c1	III	0	4.16665	5.51032	5.51508	4.91358
comp16004_c1	III	0	4.52498	3.20253	1.98783	2.34308
comp16045_c0	III	0	4.68946	1.88935	-1.08531	2.69168
comp16065_c0	III	0	3.51927	4.36247	5.36007	5.7572
comp16102_c0	III	0	0.269662	3.03127	0.281058	0.370273
comp16131_c0	III	0	1.25247	0.982245	2.41165	2.22838
comp16195_c0	III	0	4.44239	3.07165	2.45513	1.96147
comp16203_c0	III	0	-0.132552	0.106727	0.237749	0.0034793
comp16242_c0	III	0	0.248129	0.615226	0.942921	0.714251
comp16295_c0	III	0	3.10701	2.23664	5.85644	6.12097
comp16328_c0	III	0	-0.130978	1.57134	3.1494	3.48242
comp16401_c1	III	0	1.15031	-0.137394	1.39979	0.852716
comp16449_c0	III	0	0.261903	0.202179	0.205438	0.054217
comp16518_c0	III	0	0.642699	0.805288	1.01267	0.749793
comp16519_c0	III	0	1.80428	2.08256	3.04989	2.67613
comp16538_c0	III	0	6.09016	5.69751	2.91874	1.12232
comp16572_c0	III	0	5.34015	6.22638	6.04245	5.29299
comp16579_c1	III	0	1.96426	1.1307	-0.312562	-0.935801
comp16579_c2	III	0	1.63236	1.08477	-0.541331	-1.22816
comp16672_c1	III	0	1.4387	1.0905	2.39487	3.39528
comp16683_c0	III	0	3.07031	3.27134	2.93185	1.6744
comp16701_c0	III	0	1.19589	1.28571	2.22827	2.2612
comp16773_c0	III	0	1.82946	1.85922	1.91716	1.59961
comp16794_c0	III	0	0.312752	0.459883	0.252899	0.0557657
comp16839_c0	III	0	5.94989	5.40542	4.38319	3.20803
comp16839_c1	III	0	5.52412	5.03953	3.74006	2.8166
comp16858_c0	III	0	6.67084	5.05972	6.75429	6.68904
comp16859_c0	III	0	4.26525	3.10329	2.90836	2.47888
comp16861_c0	III	0	0.560235	-0.591122	0.500146	1.48128
comp16903_c0	III	0	-1.06738	-0.773825	1.76786	3.57566
comp16923_c0	III	0	5.72697	6.02821	7.00771	6.39864
comp16937_c0	III	0	-0.329567	-0.388231	5.39988	7.41598
comp16989_c0	III	0	3.31274	2.46585	3.20504	3.09239
comp17005_c0	III	0	1.10398	1.29592	1.07116	0.819652
comp17039_c0	III	0	2.31801	2.34794	1.85248	1.61704
comp17055_c0	III	0	0.837239	1.05912	1.09812	2.04656
comp17153_c0	III	0	0.276414	0.0763925	0.409941	0.13282
comp17155_c0	III	0	0.170399	0.0982299	0.0953974	-0.117283
comp17212_c0	III	0	1.86769	1.69931	1.85805	0.866021
comp17260_c0	III	0	0.657347	0.704033	0.708381	0.393077
comp17352_c0	III	0	1.07934	0.533981	0.165489	-0.023298
comp17381_c0	III	0	1.13655	0.878974	0.382464	0.20858
comp17394_c0	III	0	1.06064	0.828345	0.673921	0.465219
comp17400_c1	III	0	0.167879	0.25155	0.144524	-0.00624197
comp17444_c1	III	0	-0.329522	5.62247	4.53117	4.56844
comp17446_c0	III	0	0.745639	0.536335	0.531666	0.377599
comp17474_c0	III	0	-0.417284	-0.0973487	0.840781	0.678922
comp17484_c0	III	0	3.38839	3.38234	2.16565	1.75165
comp17491_c0	III	0	0.28834	0.840391	2.76545	3.40171
comp17533_c0	III	0	2.06958	1.6835	1.72202	1.49956
comp17563_c0	III	0	3.17969	2.2301	2.82542	4.3862
comp17614_c0	III	0	5.94914	5.1071	3.72208	0.0732668
comp17623_c1	III	0	1.87273	1.18186	0.331957	0.135533
comp17666_c0	III	0	1.21766	1.26965	1.08424	0.920861
comp17698_c0	III	0	4.08224	3.10001	3.1337	3.35547
comp17729_c0	III	0	1.42642	1.63068	2.13933	1.97743
comp17743_c0	III	0	2.11398	1.86268	1.93229	2.16167
comp17749_c0	III	0	-0.253006	0.22359	2.56645	3.19022
comp17752_c0	III	0	5.16437	3.29905	2.4548	2.20332
comp17858_c0	III	0	2.93685	5.48206	6.11781	7.03387
comp17873_c0	III	0	2.32622	2.12991	3.02774	2.73325
comp17912_c0	III	0	5.45348	5.37243	5.57149	4.61952
comp17926_c0	III	0	3.19432	5.34411	4.96	5.06576
comp17955_c0	III	0	0.799494	0.796813	1.06113	0.864472
comp18007_c0	III	0	3.02437	4.93128	4.84222	4.76828
comp18024_c0	III	0	7.27206	1.45649	5.81505	5.36455
comp18025_c0	III	0	2.79744	2.45111	2.47931	2.80485
comp18319_c0	III	0	3.03114	2.09235	2.39707	2.36143
comp18364_c0	III	0	2.05082	1.29648	3.93118	4.44556
comp18398_c0	III	0	2.02776	1.03694	1.1583	0.846045
comp18441_c0	III	0	3.25738	3.09205	2.82617	2.6133
comp18562_c1	III	0	0.883184	1.00242	-0.634353	0.690192
comp18582_c0	III	0	3.25851	2.82306	3.03729	3.25233
comp18619_c0	III	0	0.420085	0.864292	0.716286	0.267212
comp18685_c0	III	0	1.2867	1.39171	1.72675	2.24742
comp18740_c0	III	0	4.42917	3.25936	2.6354	1.92471
comp18760_c0	III	0	5.40996	5.86806	3.83595	2.71039
comp18838_c0	III	0	3.24071	3.11339	2.67866	2.45576
comp18846_c0	III	0	7.94294	7.31264	7.22017	6.49332
comp19062_c0	III	0	1.94992	0.139772	0.00903292	1.16456
comp19062_c1	III	0	2.0324	0.366753	-0.324116	1.3093
comp19147_c0	III	0	1.56793	1.05738	1.09016	0.632377
comp19163_c0	III	0	0.749865	1.21131	2.77291	2.90637
comp19260_c0	III	0	3.10247	2.1414	6.1507	6.10163
comp19316_c0	III	0	0.541515	0.506037	0.640775	1.43325
comp19323_c0	III	0	0.889142	1.0147	5.16641	5.40969
comp19332_c0	III	0	5.17562	5.03359	2.77564	1.40445
comp19450_c0	III	0	4.18096	3.95702	3.31051	3.03621
comp19489_c0	III	0	5.28219	3.83153	4.77315	4.49209
comp195032_c0	III	0	0	0	18.5726	17.1079
comp19519_c0	III	0	3.12227	2.92359	3.27353	3.3469
comp19569_c0	III	0	-0.91451	1.83627	3.58097	4.5913
comp19590_c0	III	0	2.09247	4.24157	4.76087	4.07581
comp19601_c0	III	0	1.03556	1.20055	0.856686	0.424114
comp19627_c0	III	0	3.9235	3.92538	4.27801	3.67112
comp19651_c0	III	0	2.86563	3.47943	3.57007	1.60839
comp19669_c0	III	0	1.80424	1.08821	1.85037	3.43151
comp19704_c0	III	0	1.853	6.01077	6.63157	5.45464
comp19766_c0	III	0	3.30346	2.37763	2.40721	2.80916
comp19793_c0	III	0	3.13958	3.23089	3.24823	2.90869
comp19801_c0	III	0	3.68485	4.38878	5.68435	5.4868
comp19830_c0	III	0	3.19725	2.5941	2.39538	2.66343
comp19831_c0	III	0	1.34072	1.10868	0.599447	1.07925
comp19837_c0	III	0	3.04747	1.07336	2.69588	3.13388
comp19837_c2	III	0	2.97987	0.801301	2.53912	3.02984
comp19915_c0	III	0	1.59039	0.0880875	0.942914	1.67219
comp19944_c0	III	0	-0.63184	-1.83686	0.216639	2.68113
comp19990_c0	III	0	1.13266	0.728836	1.37347	2.19847
comp20005_c0	III	0	1.21258	0.612475	-2.06035	0.350694
comp20043_c0	III	0	6.1403	6.2606	6.28927	6.90233
comp20043_c1	III	0	5.68102	5.96449	5.91923	6.611
comp20065_c0	III	0	4.16409	5.35845	5.10707	5.42006
comp20079_c1	III	0	-0.928462	1.42737	2.50356	2.87575
comp20136_c0	III	0	0.272661	1.44773	1.30194	1.08919
comp20217_c0	III	0	2.47837	1.1912	-3.11122	1.1335
comp20273_c0	III	0	0.155483	-0.00319592	1.2599	1.96157
comp20288_c0	III	0	1.85068	1.58581	0.838375	1.81877
comp203178_c0	III	0	3.04846	1.95006	4.16566	4.79655
comp20336_c0	III	0	0.886428	0.794772	0.589313	0.391676
comp20345_c0	III	0	4.30355	4.87827	1.44658	1.0372
comp20358_c0	III	0	0.555364	0.293685	0.297098	-0.0290899
comp20360_c1	III	0	0.996136	2.65591	0.9511	-0.52815
comp20380_c0	III	0	0.071418	0.215094	0.166064	-0.117088
comp20384_c0	III	0	6.96456	6.74598	5.18284	4.37041
comp20388_c0	III	0	0.233812	0.0176966	-0.0547179	-0.133368
comp20406_c0	III	0	1.25513	1.23925	1.00437	0.885739
comp20413_c0	III	0	1.16299	0.925423	0.762347	0.687212
comp20415_c0	III	0	0.807489	0.635886	0.433935	0.238032
comp20416_c0	III	0	1.9565	2.34111	1.48429	1.19438
comp20419_c0	III	0	1.48711	1.12635	0.974976	0.901405
comp20436_c0	III	0	2.61865	1.9975	1.77541	1.7027
comp20443_c0	III	0	1.04261	0.790418	0.723061	0.632044
comp20450_c0	III	0	4.39447	3.87245	2.44723	1.38385
comp20455_c0	III	0	4.01354	0.548188	2.09812	2.42411
comp20456_c0	III	0	3.73776	3.01475	3.2927	3.5653
comp20458_c0	III	0	-0.0578727	0.152753	0.142304	-0.0827973
comp20461_c0	III	0	4.04897	3.77873	2.83039	1.9817
comp20474_c0	III	0	2.13515	4.70166	3.63693	1.38874
comp20476_c0	III	0	0.952955	0.843238	1.15906	1.01685
comp20478_c0	III	0	1.47055	1.3942	0.76379	0.501868
comp20499_c0	III	0	0.925221	1.34809	0.764977	0.554671
comp20501_c0	III	0	1.37986	0.607827	-0.388127	1.96691
comp20512_c0	III	0	5.14776	6.19603	3.40563	2.58317
comp20514_c0	III	0	2.77753	1.60749	2.2307	2.49146
comp20542_c0	III	0	3.24962	2.56693	2.55595	2.81195
comp20560_c0	III	0	-1.9219	0.192659	4.26026	4.29692
comp20571_c0	III	0	4.29177	4.00155	2.42347	2.01071
comp20572_c0	III	0	3.58636	6.73191	5.89181	5.07941
comp20587_c0	III	0	0.953856	0.820376	0.5462	0.389905
comp20588_c0	III	0	6.07469	5.3154	3.17086	1.85597
comp20598_c0	III	0	1.96364	1.87494	1.18543	0.893233
comp20602_c0	III	0	3.62977	3.00392	0.632255	-0.242747
comp20611_c0	III	0	-0.739808	-0.0679865	0.742775	1.37985
comp20622_c1	III	0	5.8957	5.25296	2.46785	1.83241
comp20624_c0	III	0	-0.646234	0.0499768	-0.137935	0.63094
comp20643_c0	III	0	2.49675	2.41469	2.21506	2.56388
comp20643_c1	III	0	3.03178	2.7526	2.91779	2.95105
comp20654_c0	III	0	0.891236	0.987599	0.756701	0.395029
comp20668_c0	III	0	3.87104	2.21837	-0.0405643	-1.27343
comp20671_c0	III	0	2.91685	4.79889	5.16077	4.05503
comp20709_c0	III	0	3.00438	4.35481	2.48675	1.98275
comp20709_c1	III	0	2.97597	4.28459	2.59009	2.16451
comp20713_c0	III	0	1.68145	1.63868	2.57479	3.45201
comp20717_c0	III	0	0.239944	-2.60225	3.18105	3.3103
comp20718_c0	III	0	0.774306	0.835974	0.745558	0.628
comp20719_c0	III	0	2.57284	2.539	3.35077	3.69746
comp20719_c1	III	0	2.70045	2.56479	3.46079	3.77805
comp20724_c1	III	0	3.4417	2.52313	3.24636	3.04118
comp20727_c0	III	0	1.20276	1.74142	4.10437	4.6229
comp20730_c0	III	0	4.96368	6.59392	7.62404	7.59986
comp20757_c0	III	0	3.43438	2.55929	3.15024	3.31433
comp20763_c0	III	0	1.45488	0.462249	1.98435	2.46733
comp20798_c0	III	0	3.41157	1.54346	-3.40345	0.0466779
comp20810_c0	III	0	1.16857	1.41852	3.12703	3.00799
comp20811_c0	III	0	-0.136563	3.6417	2.41391	2.40011
comp20871_c0	III	0	0.850669	0.74234	0.507529	0.34086
comp20872_c0	III	0	1.14209	1.07135	0.7292	0.554786
comp20892_c0	III	0	0.186369	0.800977	1.98318	0.695815
comp20895_c0	III	0	1.85909	1.76055	1.19814	0.974524
comp20897_c0	III	0	2.32435	4.90849	5.52617	4.90421
comp20909_c0	III	0	1.91775	1.81873	2.75438	2.83253
comp20919_c0	III	0	0.188065	0.275366	0.0658067	-0.024006
comp20936_c1	III	0	0.321284	0.0848835	0.158016	0.434104
comp20941_c0	III	0	7.21269	8.32201	6.71644	5.99668
comp20941_c1	III	0	6.24773	7.40348	5.57916	5.07012
comp20943_c0	III	0	1.03803	0.987297	0.752752	0.593479
comp20950_c0	III	0	2.42535	3.10337	2.01819	3.0245
comp20959_c0	III	0	4.60603	3.35176	4.7974	4.61618
comp20965_c0	III	0	2.47215	3.70302	2.62316	2.26308
comp20974_c0	III	0	2.03718	1.70028	1.67733	2.03417
comp20989_c0	III	0	-0.273838	2.57912	2.02079	0.84219
comp20990_c0	III	0	2.28303	2.81102	3.33488	2.53651
comp20997_c0	III	0	2.37044	3.52466	2.32416	1.66046
comp21005_c0	III	0	3.10636	1.58457	-0.987304	-2.90703
comp21012_c0	III	0	2.27026	0.923202	0.174661	0.0730974
comp21018_c0	III	0	3.39456	2.21551	0.794635	0.050825
comp21027_c0	III	0	0.205929	-0.197512	0.379179	0.79589
comp21037_c0	III	0	1.76337	0.99552	0.467375	1.04753
comp21051_c0	III	0	1.14469	0.851591	0.610871	0.386113
comp21054_c0	III	0	2.82982	1.89705	1.86751	1.94933
comp21064_c0	III	0	0.448117	0.213764	0.511283	0.807113
comp21073_c0	III	0	0.493958	0.592328	0.358043	0.853921
comp21087_c0	III	0	1.41453	2.066	1.3012	0.952767
comp21089_c1	III	0	1.63723	1.03526	0.671278	0.462509
comp21091_c0	III	0	3.04393	1.90204	-0.00289467	-1.18383
comp21092_c0	III	0	0.375115	2.43907	0.632125	-0.0380111
comp21094_c0	III	0	0.935208	1.16023	0.701758	0.412575
comp21097_c0	III	0	1.50728	1.37799	0.562619	-0.401707
comp21108_c1	III	0	-0.130902	0.964549	0.239024	1.81925
comp21111_c0	III	0	5.46651	3.91454	2.72097	2.38961
comp21128_c0	III	0	6.03277	6.25105	5.92302	5.00547
comp21176_c0	III	0	5.31039	5.58164	5.24452	4.04514
comp21219_c0	III	0	0.797764	0.972393	3.75962	4.21929
comp21258_c0	III	0	-3.50001	-2.26265	4.7652	4.89676
comp21266_c0	III	0	5.25324	2.77481	3.30762	2.99145
comp21269_c0	III	0	0.630206	0.668881	1.0379	0.650057
comp21270_c1	III	0	2.6418	-2.48604	-0.0646499	3.20693
comp21337_c1	III	0	5.288	4.6696	2.79565	1.60816
comp21382_c0	III	0	5.4039	5.42489	6.9926	6.81128
comp21385_c0	III	0	5.13076	3.62716	2.80524	2.51512
comp21439_c1	III	0	4.36848	1.25981	-0.585983	-0.751044
comp21476_c0	III	0	0.97902	-0.514445	-0.0959981	1.06359
comp21479_c0	III	0	-0.141125	0.650264	3.54528	4.08161
comp21504_c1	III	0	2.7743	4.03298	4.21934	3.63538
comp21519_c0	III	0	1.40985	2.64116	4.54873	3.47383
comp21763_c0	III	0	4.81599	5.04862	4.98855	4.27269
comp21782_c0	III	0	1.83083	3.68424	2.58578	4.57286
comp21796_c1	III	0	2.97873	1.58713	2.12784	2.48889
comp21842_c0	III	0	4.57565	4.87827	3.52488	2.14032
comp21864_c0	III	0	1.69089	2.90123	4.33999	3.77863
comp21864_c1	III	0	0.69928	2.14771	3.69504	3.32594
comp21906_c0	III	0	3.42007	4.32386	1.54097	0.0384511
comp21947_c0	III	0	-0.635375	0.0655678	1.04566	2.24987
comp21956_c0	III	0	0.651904	-0.177778	0.29902	1.38081
comp21977_c0	III	0	6.56301	7.51569	4.45519	1.07295
comp22019_c0	III	0	3.55105	3.01617	2.82488	3.14979
comp22069_c0	III	0	2.52184	3.41953	4.33536	4.85671
comp22104_c1	III	0	2.30745	2.9113	3.6267	3.22275
comp22107_c0	III	0	3.9877	5.08771	6.2987	6.44607
comp22119_c0	III	0	-12.0067	1.19648	7.09281	8.62474
comp22209_c0	III	0	0.0547029	1.38849	-0.229385	1.05928
comp22292_c0	III	0	5.20712	3.64799	5.51638	4.90721
comp22337_c0	III	0	-2.21056	3.16364	4.16505	3.89147
comp22359_c0	III	0	0.749308	0.868072	0.866814	0.448986
comp22419_c0	III	0	4.33334	3.53685	3.29248	2.60288
comp22419_c1	III	0	4.08375	3.85589	3.17182	2.9262
comp22425_c0	III	0	-1.91945	1.13603	3.40188	3.47729
comp22501_c0	III	0	3.95297	2.52973	2.40494	2.01674
comp22663_c0	III	0	2.48526	5.21053	6.04356	6.31174
comp22714_c0	III	0	2.86397	2.92295	2.89445	1.90364
comp22720_c0	III	0	4.65234	3.75825	4.15498	4.03121
comp22839_c0	III	0	2.91424	3.04928	3.52557	3.53261
comp22870_c0	III	0	5.21918	5.41437	3.36356	1.18823
comp22874_c0	III	0	3.93319	2.06396	3.60723	1.68695
comp2288_c0	III	0	0.472055	-0.724998	-0.206455	2.16171
comp22916_c0	III	0	-0.35922	-0.149696	4.71356	5.71755
comp22949_c0	III	0	3.6721	2.73858	0.87484	0.0534765
comp22958_c0	III	0	3.64538	4.03842	6.10405	5.75718
comp22975_c0	III	0	2.1047	2.15082	3.52814	4.27267
comp23005_c1	III	0	2.76873	1.33652	6.30729	7.07388
comp23018_c0	III	0	4.7855	4.5693	2.62584	1.49549
comp23039_c1	III	0	2.03582	2.40639	1.037	0.163437
comp23075_c0	III	0	0.120293	-0.58995	0.177308	1.37093
comp23092_c0	III	0	1.57289	1.66648	4.13071	4.65579
comp23094_c0	III	0	0.781389	3.42967	3.88377	3.72518
comp23117_c1	III	0	5.77331	5.54542	1.73218	0.0168247
comp23119_c0	III	0	2.91538	2.4501	2.3816	2.36513
comp23126_c0	III	0	6.20388	5.20629	2.28765	2.99777
comp23219_c0	III	0	0.195962	0.476211	0.629177	0.466006
comp23221_c0	III	0	0.370996	-0.271391	-0.36223	-0.0070268
comp23230_c0	III	0	5.79551	4.92148	2.86931	1.58075
comp23233_c0	III	0	2.56215	2.04084	1.33055	0.756836
comp23241_c0	III	0	0.102462	0.175604	-0.108321	-0.364232
comp23265_c0	III	0	7.39934	6.42942	6.86886	6.64432
comp23275_c0	III	0	4.16999	5.86038	5.72055	4.09
comp23290_c0	III	0	-0.138311	0.189198	2.3735	4.155
comp23292_c0	III	0	5.71299	5.26323	6.19931	6.07059
comp23305_c0	III	0	0.0582944	0.965889	3.49702	4.04058
comp23324_c0	III	0	2.00267	1.53606	3.79959	3.97864
comp23381_c0	III	0	1.65004	1.59434	2.39399	2.6261
comp23424_c0	III	0	2.47019	1.88045	1.71293	2.25183
comp23496_c0	III	0	4.58511	5.81537	7.86547	7.91761
comp23510_c0	III	0	0.54331	-2.30682	1.91547	4.61465
comp23510_c1	III	0	-0.373821	-0.164293	2.25719	5.01038
comp23526_c0	III	0	4.25002	5.2881	4.87921	4.73288
comp23533_c0	III	0	4.13613	4.20962	0.0119598	1.9057
comp23534_c0	III	0	5.50803	5.49803	3.30013	2.025
comp23534_c1	III	0	5.03048	4.75805	2.99966	1.64348
comp23537_c0	III	0	2.48009	1.6806	1.87887	2.00745
comp23555_c0	III	0	0.54795	0.808531	1.53351	2.06931
comp23571_c0	III	0	0.158611	-0.231937	0.401354	0.908685
comp23577_c0	III	0	0.755132	1.42741	1.00884	0.502073
comp23600_c0	III	0	6.2744	6.36706	4.31487	3.6167
comp23616_c0	III	0	0.0552254	0.549399	0.50515	0.173584
comp23619_c0	III	0	0.392381	1.46301	1.68824	1.05166
comp23663_c0	III	0	1.02141	0.827198	0.89043	0.567475
comp23673_c0	III	0	1.3168	-0.548979	1.2904	2.57701
comp23673_c1	III	0	1.64522	0.123969	2.74516	3.808
comp23673_c2	III	0	2.25121	0.73797	2.81479	3.85305
comp23697_c0	III	0	0.740686	0.914341	1.25753	1.64325
comp23704_c1	III	0	1.36692	0.890008	1.85459	2.21907
comp23708_c0	III	0	2.61145	1.1877	1.107	4.01649
comp23714_c0	III	0	4.91348	4.32979	4.25525	4.04988
comp23717_c0	III	0	2.67153	3.09294	2.21475	1.83662
comp23758_c0	III	0	1.29413	0.376253	1.01551	0.297942
comp23772_c0	III	0	2.26886	2.73079	2.99762	2.86179
comp23776_c0	III	0	0.278613	0.433592	-0.173892	0.246084
comp23796_c0	III	0	-0.797302	-0.548237	1.70644	1.95108
comp23798_c0	III	0	0.140009	0.0924177	-0.140961	0.587677
comp23800_c0	III	0	1.67114	1.78954	2.33057	2.06769
comp23824_c0	III	0	2.73649	3.55857	2.37053	2.2071
comp23840_c0	III	0	2.20371	1.49247	-0.0831866	1.75073
comp23856_c0	III	0	4.10474	4.97919	2.99519	1.62681
comp23862_c0	III	0	3.61324	2.69911	1.71043	1.23123
comp23862_c1	III	0	3.29471	2.56855	1.32806	0.781941
comp23867_c1	III	0	0.876434	1.17834	3.75372	3.85377
comp23875_c0	III	0	3.12343	2.26968	2.16547	2.48983
comp23905_c0	III	0	3.63117	2.7721	2.78184	3.63133
comp23921_c0	III	0	3.83667	3.03255	4.41494	4.38134
comp23923_c0	III	0	1.08157	1.23937	1.80275	2.15078
comp23938_c0	III	0	1.84355	1.94751	1.04564	0.108114
comp23939_c1	III	0	3.42859	1.29395	-0.887107	1.50046
comp23939_c2	III	0	3.27499	0.853807	-1.83515	1.84397
comp23939_c3	III	0	3.26857	0.715214	-2.19423	0.927073
comp23941_c0	III	0	3.36771	4.73219	4.02276	3.19323
comp23952_c0	III	0	4.71771	3.55501	1.75714	-1.56162
comp23952_c2	III	0	5.80048	4.2368	2.01011	0.641738
comp23956_c0	III	0	3.71586	2.8049	4.64097	4.5155
comp23962_c0	III	0	6.2814	6.11202	4.48326	3.35012
comp23976_c0	III	0	1.12634	0.744979	0.737235	0.549883
comp23979_c0	III	0	0.732883	1.1439	2.25246	1.89213
comp24013_c0	III	0	2.26489	1.44689	1.7936	2.35583
comp24032_c0	III	0	1.20854	1.40425	1.91907	1.58835
comp24044_c0	III	0	-2.65126	-0.940969	6.59166	7.61232
comp24045_c0	III	0	1.47112	1.0647	0.806612	0.638468
comp24053_c0	III	0	-0.0785033	0.372648	0.677901	0.542273
comp24054_c0	III	0	-0.17139	0.14246	0.252676	0.0864014
comp24067_c0	III	0	2.91894	3.261	2.94374	4.00461
comp24067_c1	III	0	3.36614	4.21292	4.15021	5.16213
comp24068_c0	III	0	2.48758	1.34135	2.27124	2.28419
comp24089_c0	III	0	2.09648	3.12059	2.99865	2.19506
comp24099_c0	III	0	1.92735	6.50566	4.23304	2.45443
comp24102_c0	III	0	3.38423	2.47186	2.59496	2.82207
comp24104_c0	III	0	1.75298	1.41325	3.58795	4.28114
comp24107_c0	III	0	1.90792	1.27055	1.07983	0.895305
comp24116_c0	III	0	0.885988	0.692134	0.425228	0.24028
comp24118_c0	III	0	1.41803	1.0551	1.30742	0.938623
comp24121_c0	III	0	1.97145	3.05093	3.63971	4.63984
comp24122_c0	III	0	1.54513	0.979461	-2.508	0.645037
comp24128_c0	III	0	5.28446	5.01914	3.72957	2.04826
comp24144_c0	III	0	1.54063	1.72657	2.20175	3.10428
comp24150_c0	III	0	3.41123	1.26707	2.4042	3.06239
comp24152_c0	III	0	0.533685	0.667898	0.561068	0.16139
comp24169_c0	III	0	0.781158	-0.304181	-0.863046	1.04738
comp24175_c0	III	0	2.67287	2.11965	1.38484	1.59266
comp24178_c0	III	0	4.26151	4.64839	5.48287	5.77716
comp24187_c0	III	0	1.57727	1.36157	1.0398	0.896769
comp24193_c1	III	0	2.60511	2.87808	1.81671	1.8857
comp24225_c0	III	0	-0.494064	-0.00108431	0.696298	0.932012
comp24240_c0	III	0	0.426047	0.250832	0.256467	0.0297975
comp24243_c0	III	0	-0.14524	0.99659	2.60843	2.92211
comp24255_c0	III	0	0.967917	3.34605	4.29877	4.12659
comp24260_c0	III	0	0.199771	-0.0796613	0.460741	0.302631
comp24263_c1	III	0	2.95237	2.55675	3.30652	3.20351
comp24265_c0	III	0	2.49877	2.8711	3.10237	3.24448
comp24269_c0	III	0	4.18935	4.48681	4.8086	3.5562
comp24271_c0	III	0	1.24994	1.75213	0.909344	0.646393
comp24275_c0	III	0	3.24489	2.40001	2.73283	2.92074
comp24278_c0	III	0	0.975888	0.230566	-1.95071	0.745118
comp24290_c0	III	0	0.333952	0.419672	0.256745	-0.295797
comp24318_c0	III	0	1.12134	0.725834	0.462194	0.215967
comp24332_c0	III	0	0.890171	0.461394	0.548652	1.21583
comp24346_c0	III	0	2.69967	4.81999	6.24368	5.66255
comp24348_c0	III	0	3.29579	3.35847	2.91382	2.76929
comp24362_c1	III	0	-0.862571	-0.30586	0.49593	1.43962
comp24377_c0	III	0	0.262966	0.0543804	2.09293	4.03343
comp24394_c0	III	0	-0.129474	-0.0362729	0.351236	0.101705
comp24398_c1	III	0	0.179695	0.855176	2.49022	3.34579
comp24409_c0	III	0	1.62603	5.78242	5.97204	5.95343
comp24425_c1	III	0	2.12382	2.63298	3.59145	3.28754
comp24429_c0	III	0	2.42983	1.84194	2.07786	1.96041
comp24431_c1	III	0	4.62115	4.78897	4.24172	2.89647
comp24447_c0	III	0	2.23573	1.97547	2.94963	3.06783
comp24455_c0	III	0	0.523011	0.36532	0.901107	1.20274
comp24458_c0	III	0	0.336068	0.943031	-0.176062	-0.654332
comp24476_c0	III	0	1.4186	-2.99304	0.569554	2.90072
comp24488_c0	III	0	7.24571	5.10072	2.94208	3.50556
comp24517_c0	III	0	1.80921	2.0605	1.24851	1.08853
comp24535_c0	III	0	1.8275	2.01811	2.58165	2.66778
comp24545_c0	III	0	4.40476	3.68622	3.34807	2.873
comp24583_c0	III	0	1.86281	1.82075	1.02368	-0.0897484
comp24584_c0	III	0	0.0888101	0.199966	0.175384	0.0686567
comp24619_c0	III	0	-1.17411	-0.0633547	1.66648	2.61389
comp24631_c0	III	0	0.99523	1.15145	1.52458	1.28956
comp24633_c0	III	0	1.13549	0.717501	0.747608	0.678074
comp24643_c0	III	0	4.88917	3.87016	4.81602	4.78873
comp24644_c0	III	0	0.996037	2.99997	1.49283	0.833724
comp24650_c3	III	0	1.1732	0.935941	0.765997	0.633909
comp24668_c0	III	0	3.3494	4.16286	4.6108	4.56583
comp24669_c0	III	0	1.77494	1.37238	0.920972	0.745871
comp24673_c0	III	0	-0.234362	0.285124	0.079034	-0.166239
comp24676_c0	III	0	2.2606	2.80774	3.75008	3.63473
comp24677_c0	III	0	0.318258	-0.574032	0.138703	1.69655
comp24697_c0	III	0	4.95862	3.83508	1.46808	0.11697
comp24697_c1	III	0	4.75342	3.77671	0.941033	-0.338911
comp24697_c2	III	0	4.85086	3.67942	1.24636	0.00111645
comp24699_c1	III	0	3.64003	2.38362	3.08733	3.12024
comp24701_c0	III	0	-0.0873453	0.382776	0.239004	0.120149
comp24716_c0	III	0	1.67418	1.63372	1.23476	1.01967
comp24727_c0	III	0	2.02763	2.07806	2.30737	2.92794
comp24727_c1	III	0	2.1533	2.09855	2.37079	2.92962
comp24728_c0	III	0	-1.24044	-0.753153	2.20777	2.3921
comp24747_c0	III	0	3.91554	2.38876	1.77234	3.10396
comp24756_c1	III	0	2.41185	1.1922	1.49822	1.67186
comp24771_c0	III	0	1.37709	1.13411	1.0202	0.956603
comp24773_c0	III	0	4.55828	3.74648	4.43192	4.48015
comp24795_c0	III	0	0.529218	-0.175402	0.609458	0.865572
comp24803_c0	III	0	6.1493	5.5096	4.69371	4.6701
comp24803_c1	III	0	4.35147	3.60624	2.90932	3.1028
comp24807_c0	III	0	2.10028	1.53665	1.23327	1.0277
comp24810_c0	III	0	2.87819	2.9908	2.08229	1.6467
comp24818_c0	III	0	3.30427	3.42626	1.31202	1.93352
comp24819_c0	III	0	2.54019	1.49849	1.14984	1.35332
comp24833_c0	III	0	3.20906	3.03	3.8547	4.38309
comp24859_c0	III	0	3.9065	3.65287	2.9067	2.00251
comp24877_c0	III	0	0.9388	0.662879	0.630355	0.577032
comp24880_c0	III	0	1.00744	1.06427	0.235401	-0.224125
comp24899_c0	III	0	5.78535	2.46214	2.97349	1.81532
comp24913_c0	III	0	3.50571	3.14539	1.95175	1.40719
comp24913_c1	III	0	0.550037	0.318399	0.236189	0.126636
comp24913_c2	III	0	3.3524	3.12715	1.72115	1.13663
comp24919_c0	III	0	1.46161	2.75219	3.63923	3.85853
comp24925_c0	III	0	0.980163	0.880777	0.711614	0.559195
comp24930_c0	III	0	1.19539	1.21496	0.879905	0.489728
comp24946_c0	III	0	1.77426	2.38842	3.35234	3.75284
comp24946_c1	III	0	1.3453	2.00284	3.01033	3.28767
comp24951_c0	III	0	1.84296	0.109832	2.31053	2.41392
comp24953_c0	III	0	3.38991	0.917045	-1.83233	-3.05676
comp24958_c0	III	0	3.6441	2.95744	2.92819	1.93503
comp24965_c0	III	0	3.11775	2.89149	3.71118	3.8224
comp24965_c1	III	0	4.28028	3.4366	4.4161	4.83752
comp24978_c0	III	0	1.67686	0.983627	3.62197	4.17867
comp25001_c0	III	0	0.722574	0.851435	0.96915	0.856743
comp25001_c1	III	0	0.487273	0.221774	0.0118568	0.283973
comp25002_c0	III	0	3.42744	6.21354	6.68483	5.63278
comp25016_c0	III	0	1.38709	1.34181	2.11605	2.45756
comp25020_c0	III	0	2.77082	3.79912	3.22677	2.80161
comp25025_c0	III	0	2.00365	2.42545	2.4009	3.31759
comp25033_c0	III	0	0.840347	1.23823	0.664564	0.266892
comp25034_c0	III	0	0.788345	1.3599	1.88865	1.75505
comp25039_c0	III	0	1.76373	0.363219	0.649111	1.84828
comp25048_c0	III	0	1.61336	0.880076	1.53226	1.87016
comp25053_c0	III	0	2.0381	1.88206	1.12726	0.892341
comp25072_c0	III	0	-3.63234	-2.55086	3.74617	3.62551
comp25076_c0	III	0	0.338382	-0.324991	1.29965	0.964189
comp25081_c0	III	0	1.51357	1.20273	1.81931	1.58016
comp25088_c0	III	0	1.98357	0.668667	2.16097	2.93452
comp25102_c0	III	0	3.20411	1.56399	1.9759	2.73157
comp25102_c1	III	0	3.03634	1.26338	1.65086	2.57587
comp25121_c2	III	0	0.507514	0.536626	0.0680428	1.48651
comp25131_c0	III	0	2.00671	2.31983	2.15124	2.8992
comp25131_c1	III	0	1.25748	1.43521	0.992793	2.15192
comp25136_c0	III	0	3.18437	3.30498	4.09713	3.91776
comp25146_c0	III	0	-0.125777	0.168428	0.0726789	0.305713
comp25180_c0	III	0	3.04009	2.53271	1.91846	1.81846
comp25180_c1	III	0	3.32854	2.80159	2.33724	2.36857
comp25181_c0	III	0	0.627455	0.655462	0.31321	0.529443
comp25197_c0	III	0	4.97994	4.51959	2.23833	0.866966
comp25203_c0	III	0	3.17209	6.14403	3.34182	2.03568
comp25215_c0	III	0	1.22881	1.09566	1.03763	0.905587
comp25222_c0	III	0	2.72426	2.56008	2.00592	1.55651
comp25224_c1	III	0	-0.811919	0.738968	-0.495755	2.16107
comp25235_c1	III	0	-0.0029453	0.597922	0.833633	0.658586
comp25259_c0	III	0	0.811049	0.674401	0.52596	0.248678
comp25268_c0	III	0	2.55693	1.8895	1.92495	2.92793
comp25280_c0	III	0	2.24577	5.2503	4.3464	4.79956
comp25293_c0	III	0	0.635721	0.325747	0.908897	1.40862
comp25308_c0	III	0	5.08091	5.85413	5.63184	4.94682
comp25309_c0	III	0	3.46251	1.83279	-1.61918	-1.45197
comp25325_c0	III	0	2.70739	3.39321	4.69043	4.3784
comp25328_c0	III	0	1.65987	1.65022	1.46303	1.19409
comp25329_c0	III	0	1.51808	1.89704	1.91987	2.29728
comp25331_c0	III	0	1.45475	2.15048	2.6425	2.68996
comp25331_c1	III	0	1.53724	2.14538	2.78474	2.64296
comp25336_c0	III	0	1.74078	1.55436	1.29834	1.59039
comp25342_c0	III	0	1.43765	0.545834	1.57004	1.8848
comp25346_c0	III	0	5.36789	4.24068	5.37931	5.1572
comp25349_c0	III	0	1.42843	1.19613	0.408277	0.11887
comp25357_c0	III	0	8.67508	10.2408	7.83862	6.61408
comp25359_c0	III	0	3.07161	2.2396	-0.0725697	-0.631743
comp25364_c0	III	0	0.536431	0.405619	0.411251	0.292773
comp25395_c0	III	0	0.959532	0.450902	0.609753	0.483786
comp25398_c0	III	0	3.59213	2.8066	2.70546	2.90451
comp25398_c1	III	0	4.284	3.275	3.3035	3.51349
comp25409_c0	III	0	1.92384	1.93584	2.41472	2.58674
comp25412_c0	III	0	6.38822	5.37549	4.95943	3.93132
comp25441_c0	III	0	0.426569	0.422893	0.508824	0.379878
comp25447_c0	III	0	-0.0972359	-1.56486	0.602368	2.03504
comp25461_c0	III	0	1.38363	1.13858	1.37929	1.94347
comp25475_c0	III	0	1.32802	0.933588	2.48809	3.09785
comp25477_c0	III	0	1.52885	1.69312	1.88269	1.76917
comp25486_c0	III	0	2.56503	3.20156	3.63573	4.27216
comp25487_c0	III	0	1.71493	0.606777	3.45797	3.43558
comp25502_c0	III	0	3.31374	3.11826	2.45707	2.51323
comp25521_c0	III	0	6.49542	8.16166	5.38781	3.73812
comp25522_c0	III	0	0.435198	-0.25609	0.222499	1.63524
comp25531_c0	III	0	0.566684	1.03307	0.806047	1.77733
comp25533_c0	III	0	4.59809	4.22204	1.97836	1.32108
comp25536_c0	III	0	3.04807	1.10443	-0.592164	1.66675
comp25544_c0	III	0	0.900213	0.944854	0.896107	0.571998
comp25557_c0	III	0	0.324471	0.669486	1.07448	0.871891
comp25560_c1	III	0	1.01752	0.932638	0.16966	-0.815621
comp25578_c0	III	0	2.42845	2.29948	3.15888	3.14698
comp25580_c0	III	0	2.96344	4.48713	5.42751	4.46583
comp25596_c0	III	0	3.29754	2.23612	2.17816	2.44886
comp25617_c0	III	0	0.405379	0.710756	0.753278	0.432814
comp25638_c0	III	0	1.78754	1.29732	2.03063	1.53141
comp25638_c1	III	0	1.79413	0.923496	2.32864	1.68025
comp25638_c2	III	0	1.49729	0.819662	2.18772	1.72463
comp25647_c0	III	0	2.11597	2.35664	2.72658	2.83797
comp25650_c0	III	0	1.29379	1.43919	3.32755	3.60037
comp25651_c0	III	0	-0.0987664	-0.287045	0.569024	1.90945
comp25662_c1	III	0	0.0314503	-0.434722	-0.861538	1.12631
comp25688_c0	III	0	2.23622	1.69086	1.55378	1.73717
comp25691_c0	III	0	1.91315	2.73125	3.42179	3.04713
comp25694_c0	III	0	5.38018	5.53742	3.27259	1.97936
comp25704_c0	III	0	1.72607	1.85011	-1.38695	1.85325
comp25742_c0	III	0	4.57904	4.11117	1.93764	1.08554
comp25745_c0	III	0	3.52193	3.95991	4.26843	2.8971
comp25773_c0	III	0	4.50747	5.46867	5.54208	6.14779
comp25773_c1	III	0	4.94944	5.3575	5.77247	5.96878
comp25775_c0	III	0	0.680788	0.332569	-0.176496	-0.484612
comp25778_c0	III	0	3.10974	2.9648	3.9248	4.39543
comp25784_c0	III	0	-0.224747	0.622343	0.760789	0.494125
comp25788_c0	III	0	2.80705	2.71933	1.33412	0.182988
comp25800_c0	III	0	0.365842	0.562835	0.682555	0.527471
comp25807_c0	III	0	0.985152	0.587433	0.646701	0.388748
comp25819_c1	III	0	2.68162	2.66619	1.82457	1.06262
comp25830_c0	III	0	-0.404073	2.60519	3.5188	3.21081
comp25867_c0	III	0	2.64847	2.06916	1.70745	1.87615
comp25887_c0	III	0	1.20099	0.646698	1.24011	1.54516
comp25896_c0	III	0	-0.208226	0.447235	0.824538	0.0274294
comp25904_c0	III	0	1.56983	1.34519	0.843305	1.66403
comp25905_c0	III	0	4.93554	3.41626	4.01481	4.46247
comp25910_c0	III	0	0.650906	0.834836	0.80488	0.642068
comp25924_c0	III	0	2.80027	3.54407	4.26099	4.34917
comp25924_c2	III	0	5.08454	6.0503	6.96212	7.13728
comp25974_c0	III	0	-0.167056	0.122244	0.185629	0.0356333
comp25981_c0	III	0	2.86235	2.98804	1.24885	0.70363
comp25982_c1	III	0	2.40716	0.984082	-2.43593	1.01672
comp25989_c0	III	0	2.40253	1.92657	2.13275	3.06869
comp25993_c0	III	0	0.233027	0.955818	1.15603	0.994926
comp25995_c1	III	0	2.01972	2.85941	2.52349	2.1507
comp26001_c0	III	0	-1.46879	0.909745	1.33687	1.69289
comp26001_c1	III	0	-1.45107	0.750699	1.12155	1.59149
comp26035_c0	III	0	1.95897	4.85943	4.65582	6.92743
comp26059_c0	III	0	1.46513	1.80013	1.56726	1.40824
comp26061_c0	III	0	3.23505	2.7716	3.63748	3.73924
comp26075_c0	III	0	1.93114	1.53314	2.18379	2.54818
comp26097_c0	III	0	2.25179	2.93268	3.31209	3.07294
comp26099_c0	III	0	0.309422	0.151683	0.12992	-0.941866
comp26109_c0	III	0	2.03631	1.98659	1.72561	1.797
comp26119_c0	III	0	0.992853	1.64744	1.56897	1.33444
comp26122_c0	III	0	2.52852	3.03717	4.30279	3.73007
comp26134_c0	III	0	0.840316	0.970337	0.268858	0.0107513
comp26138_c0	III	0	-12.5997	5.01276	6.33623	5.92418
comp26140_c0	III	0	4.4762	2.13177	3.25782	3.86831
comp26141_c0	III	0	0.0361021	0.331212	-0.0173647	-0.233979
comp26143_c0	III	0	3.41263	3.94199	5.09303	5.61636
comp26147_c0	III	0	2.72497	3.76166	3.25172	2.92602
comp26155_c0	III	0	0.500018	0.790315	0.937081	0.775926
comp26168_c0	III	0	0.753893	0.00425426	1.52562	2.34645
comp26208_c0	III	0	-2.02334	2.2094	3.69505	4.03421
comp26212_c0	III	0	3.54067	2.89983	3.06863	2.5955
comp26215_c0	III	0	0.267605	-0.0621105	-0.0884213	-0.18951
comp26217_c0	III	0	-0.585358	-0.00443039	0.377512	0.163014
comp26218_c0	III	0	-1.83138	-0.863364	0.704384	3.37956
comp26222_c0	III	0	3.10517	3.64809	2.44088	1.3645
comp26229_c0	III	0	2.39395	2.4534	1.7401	1.25741
comp26264_c0	III	0	0.701623	0.801491	1.69652	2.11997
comp26271_c0	III	0	-0.95154	0.941839	2.14483	1.72332
comp26273_c0	III	0	0.829037	0.746689	0.748475	0.638993
comp26276_c0	III	0	3.02046	-1.34408	1.56121	2.6466
comp26282_c0	III	0	3.55197	2.91882	3.74604	3.65999
comp26284_c0	III	0	2.33805	2.16464	2.94091	3.28416
comp26293_c0	III	0	0.999176	0.783684	0.698384	0.601772
comp26298_c0	III	0	3.317	2.73107	0.737995	0.090206
comp26300_c0	III	0	0.398198	-0.615567	0.137712	1.03976
comp26304_c0	III	0	-0.0696274	0.607104	0.550354	0.291865
comp26311_c0	III	0	2.23847	0.741774	0.748819	0.910451
comp26313_c0	III	0	0.704338	0.682535	0.636051	0.454801
comp26319_c0	III	0	-0.922172	0.796644	0.80338	0.730595
comp26323_c0	III	0	1.14044	1.23682	1.32589	1.09251
comp26332_c0	III	0	1.00407	0.673226	0.779443	0.689244
comp26334_c0	III	0	3.38401	4.04797	4.35926	4.22484
comp26344_c0	III	0	0.75128	0.144629	-0.400282	-0.542777
comp26344_c1	III	0	0.947294	0.108956	-0.107199	-0.291861
comp26353_c0	III	0	1.63845	1.10156	0.737844	0.186886
comp26360_c0	III	0	2.06082	3.00506	2.78286	2.4648
comp26364_c0	III	0	4.21404	3.61726	1.04815	-0.491936
comp26367_c0	III	0	1.91975	1.96817	1.01585	0.189005
comp26372_c0	III	0	1.24594	3.50116	5.46796	3.51076
comp26373_c0	III	0	0.418875	-0.658216	1.64251	2.7252
comp26378_c0	III	0	1.20548	0.87512	0.795421	0.718208
comp26382_c0	III	0	1.14341	0.706545	0.473323	0.359963
comp26385_c0	III	0	4.66755	4.30621	3.34898	3.38302
comp26395_c0	III	0	0.226324	0.0755506	-0.233616	-0.365914
comp26395_c1	III	0	3.32663	3.19324	1.26545	-0.133101
comp26398_c0	III	0	1.17139	0.847114	0.915437	0.820393
comp26412_c0	III	0	1.86753	1.8782	2.13624	2.02776
comp26416_c1	III	0	2.34227	2.13548	1.19884	0.58752
comp26418_c1	III	0	3.28837	2.17921	1.78886	2.23174
comp26423_c0	III	0	4.10916	1.7012	2.46457	2.70789
comp26426_c0	III	0	0.0940167	1.25902	-1.67322	0.621219
comp26429_c0	III	0	4.225	4.46157	4.61962	4.79772
comp26431_c2	III	0	2.99189	2.54918	2.5587	2.90522
comp26434_c0	III	0	3.33152	2.73725	2.18806	2.24573
comp26435_c0	III	0	1.81869	4.14022	5.16285	5.31082
comp26451_c0	III	0	3.00729	2.17981	1.60976	1.89965
comp26458_c0	III	0	1.34687	0.996407	0.882795	0.663254
comp26459_c0	III	0	0.806073	0.992521	1.15959	0.673166
comp26467_c0	III	0	-3.16754	-1.47585	2.24816	2.99955
comp26477_c0	III	0	1.71758	0.495541	1.38151	1.80738
comp26479_c1	III	0	4.49951	4.28436	4.53549	4.43875
comp26481_c0	III	0	0.908074	0.266133	2.91706	3.11895
comp26492_c0	III	0	0.407881	0.607068	0.579078	0.418646
comp26495_c0	III	0	-1.09602	-0.585382	2.61489	2.70831
comp26508_c0	III	0	2.24763	1.72642	2.04381	2.13176
comp26515_c0	III	0	2.00494	1.93662	1.1116	0.585264
comp26516_c0	III	0	0.733596	3.22787	3.33675	3.34067
comp26542_c0	III	0	-0.25636	-1.04735	0.324101	1.41476
comp26558_c0	III	0	5.99195	8.54988	6.7792	5.84562
comp26559_c0	III	0	-0.301293	0.144619	-0.0408477	-0.174181
comp26562_c0	III	0	0.439715	0.369936	0.469641	0.917981
comp26563_c0	III	0	4.44056	5.996	5.28647	4.86263
comp26566_c0	III	0	0.842927	3.17186	3.06516	3.17186
comp26576_c0	III	0	3.35042	4.58494	3.8555	2.87971
comp26577_c0	III	0	1.68557	1.2863	0.0222524	0.582843
comp26584_c0	III	0	0.053769	1.05031	1.13437	0.595272
comp26590_c0	III	0	5.62082	5.19785	2.12972	0.934784
comp26594_c0	III	0	2.16069	0.677768	-1.28214	-1.81429
comp26596_c0	III	0	0.897385	1.10005	1.41893	1.16737
comp26597_c0	III	0	2.27968	2.81457	1.82812	1.69358
comp26599_c0	III	0	1.02241	0.531826	1.9852	2.49283
comp26618_c1	III	0	-0.0740199	0.0245285	0.235417	0.586092
comp26619_c0	III	0	4.34355	3.31214	3.38967	3.05284
comp26628_c1	III	0	4.64506	2.75661	1.8352	1.28642
comp26628_c2	III	0	3.88134	1.96427	1.2488	0.771214
comp26646_c0	III	0	1.61633	0.490844	0.553759	0.131519
comp26649_c0	III	0	6.60246	5.83902	0.886722	4.62626
comp26650_c0	III	0	6.7341	7.03769	4.52706	3.67029
comp26650_c1	III	0	6.95269	7.43294	4.7827	3.7108
comp26651_c0	III	0	1.0518	1.37596	1.81784	2.88006
comp26661_c0	III	0	2.16481	1.28455	0.419047	0.0923238
comp26678_c0	III	0	5.0349	5.72916	5.59849	5.80833
comp26680_c0	III	0	1.2896	0.851425	0.476279	0.286533
comp26682_c0	III	0	1.7829	1.26296	0.8435	0.599953
comp26684_c1	III	0	0.862353	1.05835	0.988872	0.893114
comp26694_c0	III	0	1.07843	0.838598	0.795823	0.679708
comp26703_c0	III	0	0.818827	0.759331	-0.193566	0.987556
comp26730_c0	III	0	0.623889	0.908226	1.5714	1.30485
comp26732_c0	III	0	0.766548	0.55945	0.785006	0.563292
comp26738_c0	III	0	1.2289	1.55465	2.95455	3.55497
comp26742_c0	III	0	1.25011	1.18567	0.913435	0.652226
comp26743_c0	III	0	2.43204	3.36818	3.56964	3.66424
comp26747_c0	III	0	0.947242	1.76935	2.95315	2.92429
comp26756_c0	III	0	0.127382	0.498342	0.565909	0.38621
comp26759_c0	III	0	0.481699	0.741655	0.35045	0.176547
comp26762_c0	III	0	2.01395	2.70953	3.53056	3.32468
comp26767_c0	III	0	0.974796	0.991872	1.08165	0.854273
comp26768_c1	III	0	-12.9896	4.06723	5.39523	4.98691
comp26769_c0	III	0	1.48495	1.69374	1.22853	2.86436
comp26770_c0	III	0	2.77153	3.132	1.86159	1.29617
comp26771_c0	III	0	0.221049	0.859172	-0.0281097	-0.610666
comp26773_c0	III	0	2.69327	2.78952	1.0538	0.938288
comp26773_c1	III	0	2.80371	2.95014	1.31821	0.983916
comp26773_c2	III	0	2.64901	2.94471	1.09507	0.919683
comp26778_c0	III	0	2.11276	1.82202	2.53704	2.4204
comp267827_c0	III	0	0	0	16.3288	18.1917
comp26788_c0	III	0	2.0615	2.11828	3.69495	3.86981
comp26793_c0	III	0	0.976551	0.663246	0.136018	-0.0501458
comp26799_c0	III	0	0.420352	-0.312336	2.21418	2.36537
comp26802_c0	III	0	1.36434	2.0548	2.85121	2.39492
comp26808_c0	III	0	1.44625	1.5634	1.56121	1.38177
comp26809_c0	III	0	0.603064	0.536652	0.505913	0.279109
comp26815_c0	III	0	2.24238	2.21844	0.932735	-0.251037
comp26825_c0	III	0	0.604484	-1.36677	2.39976	2.72033
comp26891_c0	III	0	4.59555	3.8808	2.77807	3.62808
comp26913_c0	III	0	2.2646	1.82437	1.63528	1.7786
comp26918_c0	III	0	2.25359	1.87044	3.28834	3.70122
comp26921_c0	III	0	1.55915	1.82265	2.61538	2.67016
comp26923_c0	III	0	4.8746	5.04275	3.93889	3.47623
comp26934_c0	III	0	5.58355	5.77447	5.66197	5.77024
comp26949_c0	III	0	1.85377	5.27652	4.53768	5.6702
comp26951_c0	III	0	6.21733	4.48216	3.97812	4.93527
comp26979_c0	III	0	2.18581	1.1575	1.34531	1.40745
comp26990_c0	III	0	3.33349	4.74188	3.80268	3.33504
comp26990_c1	III	0	3.81021	5.31439	3.94433	3.55242
comp27007_c0	III	0	6.44436	5.06572	2.55076	4.01346
comp27019_c0	III	0	0.945377	1.62982	2.33451	2.3442
comp27024_c1	III	0	-1.03791	0.773358	0.539195	-0.180117
comp27029_c0	III	0	0.193441	0.100137	1.10375	1.70737
comp27044_c0	III	0	2.32451	1.71907	-0.926323	0.481047
comp27063_c0	III	0	1.43659	1.33868	1.57901	1.16015
comp27066_c0	III	0	2.8977	2.81772	3.13979	3.05344
comp27077_c0	III	0	2.78021	3.65705	2.83336	2.62479
comp27079_c0	III	0	1.47369	2.32631	3.10468	3.13015
comp27085_c1	III	0	1.36117	2.24499	2.84573	4.52181
comp27091_c0	III	0	5.25386	4.4538	5.77516	6.32068
comp27115_c0	III	0	3.14678	2.09749	2.40702	2.45564
comp27144_c0	III	0	2.95735	4.14011	2.67119	1.66228
comp27156_c0	III	0	3.35954	2.73019	2.82347	3.08786
comp27161_c1	III	0	0.984424	0.93969	1.02967	2.47647
comp27207_c0	III	0	2.84109	2.26436	2.48686	1.83368
comp27214_c0	III	0	4.36421	2.73842	2.95087	3.37034
comp27218_c1	III	0	6.35792	5.18252	5.11066	5.3346
comp27220_c2	III	0	2.94122	2.73631	4.71861	4.76927
comp27220_c3	III	0	0.812722	1.17217	2.28975	2.4644
comp27235_c0	III	0	1.32731	1.77132	4.07526	4.11555
comp27263_c0	III	0	0.858843	0.684892	4.26864	4.16654
comp27274_c0	III	0	3.48148	2.68348	2.61996	2.71695
comp27280_c0	III	0	0.0310609	0.499524	1.05761	1.68425
comp27284_c0	III	0	1.75731	1.67468	1.519	0.950914
comp27301_c0	III	0	4.72349	4.97628	5.61529	5.61446
comp27302_c0	III	0	3.18369	3.05417	3.03159	2.98834
comp27308_c0	III	0	3.69696	4.11249	5.45106	5.21801
comp27312_c0	III	0	5.34245	4.18899	4.50585	4.03342
comp27318_c0	III	0	1.47783	0.895488	3.1831	3.483
comp27318_c1	III	0	1.86836	0.614948	2.50239	2.96531
comp27318_c2	III	0	2.21125	1.01523	3.10329	3.67144
comp27318_c3	III	0	2.26338	0.406696	3.29298	3.49853
comp27320_c0	III	0	3.81744	3.25886	4.34367	4.82957
comp27325_c0	III	0	2.62864	2.40614	2.13173	2.25316
comp27328_c0	III	0	4.70204	4.16697	4.90019	5.06967
comp27331_c0	III	0	1.95468	1.43088	0.603988	0.185981
comp27336_c0	III	0	0.168529	0.0341749	0.0295518	-0.272685
comp27337_c0	III	0	0.88604	-0.357199	0.842581	2.77035
comp27338_c0	III	0	2.7059	2.3155	2.52451	1.77525
comp27340_c0	III	0	2.39068	-0.0186898	0.259829	0.461553
comp27351_c0	III	0	2.33279	1.97565	0.419278	-0.137037
comp27354_c0	III	0	-1.77028	-1.39564	4.46952	4.80364
comp27356_c0	III	0	1.00976	0.93203	1.60961	1.28029
comp27358_c0	III	0	3.83738	3.6131	4.20516	3.20959
comp27361_c0	III	0	-0.240521	0.231462	0.644521	1.10141
comp27377_c0	III	0	4.39411	4.67154	2.57076	1.51567
comp27381_c0	III	0	1.93878	1.54689	1.13744	0.849122
comp27389_c0	III	0	2.47467	1.65315	1.07525	1.00235
comp27403_c0	III	0	0.274987	0.579402	0.281063	0.137545
comp27406_c0	III	0	0.61168	0.841796	0.323434	-0.0913958
comp27410_c0	III	0	-0.0408635	5.84848	7.15404	7.07055
comp27431_c0	III	0	8.28007	8.13786	6.82624	6.91745
comp27438_c0	III	0	0.371629	1.45551	3.19468	2.89842
comp27449_c0	III	0	5.60006	4.87285	3.56203	3.28106
comp27458_c0	III	0	2.59395	1.96461	1.85904	1.87942
comp27462_c0	III	0	4.91113	3.25971	3.5817	3.28076
comp27466_c0	III	0	1.55058	1.55656	2.15533	2.38946
comp27477_c0	III	0	1.94009	0.953474	0.674921	2.21844
comp27486_c0	III	0	0.908458	4.07884	3.01187	3.17314
comp27492_c0	III	0	0.116706	0.355116	2.19292	3.02974
comp27499_c0	III	0	0.215492	0.099638	0.153632	-0.212217
comp27503_c0	III	0	3.4913	2.50848	-0.0903149	1.98625
comp27509_c0	III	0	-0.0480486	-0.0085421	-0.168878	0.407862
comp27513_c0	III	0	2.64839	2.38816	3.7895	3.53307
comp27524_c0	III	0	3.08447	4.94919	2.1283	1.18713
comp27547_c0	III	0	1.72676	0.305582	0.804998	2.51024
comp27552_c0	III	0	1.05079	1.43189	2.64835	3.28659
comp27558_c0	III	0	-0.583896	0.652977	1.03717	2.26341
comp27558_c1	III	0	-0.513008	0.480069	1.10847	2.47405
comp27560_c0	III	0	5.1277	3.81318	2.50257	3.51199
comp27560_c1	III	0	3.79241	2.72332	1.26257	2.08373
comp27560_c2	III	0	4.14832	3.0132	1.39252	2.04872
comp27562_c0	III	0	2.69307	2.44375	1.86981	1.31911
comp27566_c0	III	0	3.41957	3.3642	2.59376	2.22056
comp27575_c0	III	0	0.736254	0.70871	0.519194	0.353209
comp27576_c0	III	0	1.49122	1.20916	0.521182	0.243201
comp27580_c0	III	0	4.56324	2.50816	2.53974	1.84714
comp27582_c0	III	0	1.39701	1.01959	0.871698	0.681151
comp27586_c0	III	0	0.0914049	0.451009	0.716889	0.65089
comp27590_c0	III	0	3.07842	2.58853	3.39329	1.70735
comp27590_c1	III	0	2.31791	1.86327	2.18807	0.723989
comp27591_c0	III	0	3.22464	-0.830164	0.0832354	1.71361
comp27594_c0	III	0	3.97936	3.36104	-2.56922	2.16204
comp27614_c0	III	0	2.56558	7.0251	6.86821	7.21685
comp27624_c0	III	0	-0.0802159	0.587182	0.848746	1.76812
comp27630_c0	III	0	1.49577	1.73212	2.14886	2.20895
comp27636_c0	III	0	3.19141	2.75588	3.06199	2.99559
comp27641_c0	III	0	3.44361	3.68732	3.77749	3.40544
comp27642_c0	III	0	0.174178	0.109462	0.491599	0.275915
comp27645_c0	III	0	2.99231	3.05822	2.39762	2.3683
comp27649_c0	III	0	0.462471	0.71643	2.2401	3.00582
comp27649_c1	III	0	0.212862	-0.237488	1.41428	2.40475
comp27649_c2	III	0	1.0511	1.26776	2.58601	3.75319
comp27654_c0	III	0	0.697972	0.439092	2.59046	2.39562
comp27656_c0	III	0	-0.327765	0.869274	1.09681	1.77501
comp27659_c0	III	0	0.816101	0.4465	0.39515	0.182078
comp27665_c0	III	0	3.79774	2.74302	2.98456	3.04522
comp27679_c0	III	0	3.0637	2.6799	4.51538	4.57858
comp27680_c0	III	0	5.40084	6.28005	5.15343	4.77487
comp27690_c0	III	0	10.2239	8.08205	7.10041	7.80745
comp27693_c0	III	0	3.41645	2.69999	4.25139	3.93853
comp27696_c0	III	0	2.3468	1.61934	0.75076	0.641796
comp27697_c1	III	0	3.34187	5.166	4.13972	5.39304
comp27716_c0	III	0	-0.0750169	0.891944	0.281236	-0.129895
comp27718_c0	III	0	3.20529	2.79899	2.72092	2.43275
comp27723_c0	III	0	0.697873	-0.677382	0.124797	1.09654
comp27730_c0	III	0	0.639527	0.0998541	0.323416	0.961648
comp27733_c0	III	0	2.25798	1.47735	1.76026	2.55578
comp27766_c0	III	0	0.707373	1.38454	1.03103	0.673793
comp27768_c0	III	0	3.05071	2.63889	2.78635	2.76591
comp27777_c0	III	0	-0.165001	-0.102989	1.20484	1.73386
comp27793_c0	III	0	0.356142	0.622365	0.779457	0.621037
comp27795_c0	III	0	2.58408	4.07253	4.38327	4.0237
comp27813_c0	III	0	5.71824	5.587	5.48277	4.21966
comp27815_c0	III	0	1.3736	3.15978	4.52184	4.50755
comp27821_c0	III	0	-1.65295	1.61161	5.15982	5.48804
comp27821_c1	III	0	-3.14941	2.26501	4.78521	5.10451
comp27824_c0	III	0	0.910907	0.949097	0.95203	0.683171
comp27828_c0	III	0	4.14107	3.37373	3.30937	3.63305
comp27830_c0	III	0	0.992324	0.763004	0.581158	0.440801
comp27834_c0	III	0	3.71645	2.87887	1.99842	2.41702
comp27837_c0	III	0	3.35874	3.93492	4.93119	4.63408
comp27839_c0	III	0	-0.462427	-0.470275	0.585757	0.42573
comp27843_c0	III	0	0.685278	-0.685087	1.18309	0.743412
comp27845_c0	III	0	2.73861	2.35022	1.43045	3.06933
comp27848_c0	III	0	0.536954	0.896148	0.567463	0.367789
comp27849_c0	III	0	2.62854	1.24038	1.29186	1.97254
comp27850_c0	III	0	-0.151502	2.08009	1.62647	1.27412
comp27850_c2	III	0	-0.00604582	1.87467	1.59129	1.2605
comp27855_c0	III	0	2.01735	1.91234	2.32297	2.69001
comp27862_c1	III	0	1.55304	1.33426	2.32383	2.40516
comp27864_c0	III	0	6.8695	8.17645	6.83766	5.37685
comp27864_c2	III	0	7.03262	8.30749	6.68002	5.90991
comp27885_c0	III	0	7.14371	3.66793	2.47922	4.3498
comp27903_c0	III	0	0.822439	4.91421	7.95781	8.37394
comp27906_c0	III	0	2.11509	0.884885	0.979688	0.915853
comp27917_c0	III	0	1.01423	-2.9479	1.04103	2.26082
comp27931_c0	III	0	0.654716	0.542264	0.36465	0.137483
comp27932_c0	III	0	1.0897	1.23247	3.50175	3.35014
comp27932_c1	III	0	3.22797	3.0208	5.57223	5.8548
comp27938_c0	III	0	0.0594468	-1.12558	0.144977	1.38498
comp27949_c0	III	0	1.34915	3.14142	4.40549	3.88884
comp27962_c0	III	0	3.14647	2.57867	0.275447	-0.872942
comp27987_c0	III	0	0.589349	-0.36755	-0.215952	1.2184
comp27994_c0	III	0	0.0752451	0.807812	0.691838	0.272253
comp28007_c0	III	0	2.84691	3.07025	2.94257	2.68988
comp28024_c0	III	0	3.64369	2.76806	2.78111	3.59022
comp28034_c0	III	0	0.265101	-0.407141	-0.173858	0.291717
comp28036_c0	III	0	2.14401	1.46017	1.67967	1.64825
comp28046_c0	III	0	-0.100214	0.131146	0.280566	0.172887
comp28055_c0	III	0	1.10583	0.628093	0.551366	0.989792
comp28082_c0	III	0	0.736237	0.758035	0.791147	-0.0660554
comp28086_c0	III	0	1.43195	1.96425	0.360882	-0.521441
comp28098_c0	III	0	6.72482	8.29234	5.55146	4.32985
comp28104_c0	III	0	1.77166	2.72533	3.47672	4.03373
comp28107_c0	III	0	4.56212	6.39873	5.54641	5.6577
comp28132_c0	III	0	0.580108	0.191366	0.355695	0.12268
comp28139_c1	III	0	1.59043	2.30584	0.959557	-0.110127
comp28163_c0	III	0	-0.530994	0.0492144	0.391795	1.259
comp28168_c0	III	0	1.95084	2.20184	2.20175	1.88591
comp28168_c1	III	0	1.66775	2.2721	1.87681	1.62377
comp28175_c0	III	0	-0.154513	0.0659614	0.0410734	-0.314278
comp28178_c0	III	0	1.12397	1.3948	3.72205	4.42678
comp28179_c0	III	0	2.85818	5.01216	4.71024	4.67584
comp28186_c0	III	0	0.834186	0.851797	0.897089	0.735141
comp28187_c0	III	0	3.155	3.11597	3.89559	3.96267
comp28187_c1	III	0	3.40479	2.90687	3.7934	4.01882
comp28188_c0	III	0	1.47981	1.25479	1.13792	0.779995
comp28189_c0	III	0	1.49232	0.962332	0.446783	0.355322
comp28196_c0	III	0	4.3499	2.60486	3.08534	2.67736
comp28198_c0	III	0	3.26261	2.81412	2.33079	2.67445
comp28204_c0	III	0	3.17128	3.71576	3.0709	2.6918
comp28207_c0	III	0	3.40877	2.86439	1.7084	2.06037
comp28208_c0	III	0	2.84514	1.2671	0.512597	-0.22642
comp28222_c0	III	0	-0.726264	-0.840631	0.966698	2.64762
comp28229_c0	III	0	2.6043	2.53429	3.29893	3.44939
comp28235_c0	III	0	4.75521	3.33171	3.78061	4.27252
comp28236_c0	III	0	3.06857	2.03117	2.26377	1.85218
comp28237_c0	III	0	2.48319	2.44108	3.31733	2.87202
comp28246_c0	III	0	0.859543	1.64354	-0.376699	-1.37612
comp28252_c0	III	0	5.77522	5.89965	5.93345	5.76547
comp28253_c0	III	0	4.05507	3.41439	3.63745	2.90165
comp28256_c1	III	0	-1.46959	2.2661	4.11451	3.99171
comp28257_c0	III	0	1.26159	0.808159	0.842692	0.710389
comp28267_c1	III	0	-0.286248	-0.712205	0.168238	1.18501
comp28271_c0	III	0	3.7951	3.28087	3.60679	3.88493
comp28276_c0	III	0	1.40421	1.30461	1.28194	1.1733
comp28279_c0	III	0	1.80467	1.95549	2.77932	3.38788
comp28279_c1	III	0	2.56622	4.01965	5.41194	4.91921
comp28279_c2	III	0	2.54727	2.35976	3.42916	3.96038
comp28285_c0	III	0	1.42386	0.833574	0.875799	0.590777
comp28286_c0	III	0	-0.0258045	1.11003	0.911705	1.64826
comp28292_c0	III	0	0.111274	0.3666	1.10926	1.49163
comp28309_c0	III	0	-0.680231	-1.16134	1.21337	1.30606
comp28311_c0	III	0	4.14976	6.74201	3.9249	2.83078
comp28314_c0	III	0	3.09122	2.30523	1.90242	2.31883
comp28317_c0	III	0	3.06402	2.78807	3.41455	3.50908
comp28322_c0	III	0	2.20335	1.55065	3.52921	3.47068
comp28331_c0	III	0	0.312327	0.361722	-0.208438	-0.612925
comp28333_c1	III	0	0.980544	1.41563	0.938421	0.747061
comp28335_c0	III	0	-0.75476	-0.532541	0.458192	0.921411
comp28339_c0	III	0	10.3024	8.83093	5.85609	4.8423
comp28340_c1	III	0	-0.744476	0.339148	0.484022	0.13489
comp28363_c1	III	0	4.01795	5.35098	6.37103	6.20943
comp28367_c0	III	0	3.58917	4.66703	3.80617	4.18608
comp28370_c0	III	0	1.93706	1.58722	1.61657	1.23966
comp28376_c0	III	0	2.90015	5.56403	6.08705	5.04972
comp28380_c1	III	0	-1.61114	1.00393	1.09761	2.43565
comp28381_c0	III	0	1.86288	1.67305	1.13706	0.805065
comp28390_c0	III	0	5.00756	3.742	0.271141	-0.510939
comp28398_c0	III	0	3.25709	1.68047	1.61871	1.76701
comp28398_c1	III	0	2.42018	0.839312	0.36081	1.04797
comp28403_c0	III	0	0.145079	0.429043	0.509606	0.405561
comp28404_c0	III	0	1.91045	1.63661	1.42892	1.10149
comp28406_c0	III	0	-0.00534524	0.155564	0.0949298	-0.0588278
comp28408_c0	III	0	3.47946	3.9403	4.78036	4.73718
comp28412_c0	III	0	1.00347	0.658181	0.692413	0.570247
comp28428_c0	III	0	1.71541	0.600204	0.72852	1.22319
comp28443_c0	III	0	1.9053	1.65115	1.89652	2.88184
comp28449_c0	III	0	5.51522	8.05389	5.44457	4.11066
comp28456_c0	III	0	0.761084	0.468734	0.747485	0.588779
comp28461_c0	III	0	3.40242	2.6794	2.26891	2.07619
comp28464_c0	III	0	0.306472	-1.00878	0.36266	0.802007
comp28465_c0	III	0	5.15829	3.7632	5.26388	4.80653
comp28465_c1	III	0	2.84101	1.96452	2.59662	2.66209
comp28468_c0	III	0	1.74147	1.93547	2.20908	2.25285
comp28472_c1	III	0	1.28748	0.476552	0.207867	0.565761
comp28474_c0	III	0	-0.231674	-0.0479856	0.0461729	-0.21368
comp28483_c0	III	0	1.72452	2.42277	1.56783	1.00353
comp28483_c1	III	0	1.55773	1.97602	1.33115	1.0108
comp28496_c1	III	0	1.55368	1.60564	1.36016	1.97793
comp28502_c0	III	0	2.99064	1.10872	0.61909	1.34065
comp28502_c1	III	0	4.17631	1.87949	1.3873	1.8017
comp28506_c0	III	0	-0.258165	0.589415	0.832637	0.305675
comp28523_c0	III	0	0.747121	0.238499	-0.607722	0.56945
comp28530_c0	III	0	2.40165	2.89693	2.76132	2.26972
comp28530_c2	III	0	1.07987	0.792898	-0.852954	-1.37388
comp28533_c1	III	0	1.65023	0.48603	0.557888	0.911504
comp28549_c0	III	0	-0.290551	0.23122	0.0483106	-0.210709
comp28550_c0	III	0	2.19491	1.08523	1.28096	1.4879
comp28552_c0	III	0	-0.171634	1.42949	2.80257	3.10524
comp28554_c1	III	0	2.83976	2.29409	4.961	5.36594
comp28556_c0	III	0	1.71192	1.82081	2.25362	2.0791
comp28566_c0	III	0	3.81084	2.97701	2.74201	3.12275
comp28569_c0	III	0	1.40308	0.723562	0.279713	-0.12988
comp28583_c0	III	0	4.58182	4.75526	4.07235	3.09326
comp28587_c0	III	0	1.52394	1.30249	1.31306	1.14806
comp28594_c0	III	0	6.06672	5.10754	3.76578	3.32591
comp28598_c0	III	0	0.349473	0.671571	1.47458	1.19379
comp28617_c0	III	0	1.43939	1.60918	0.282164	-0.641037
comp28623_c0	III	0	1.25858	0.853988	2.06483	2.99218
comp28625_c0	III	0	0.650328	0.673404	0.429348	0.721979
comp28627_c0	III	0	0.23352	0.719509	0.89296	0.751991
comp28629_c0	III	0	3.39027	4.26985	3.7073	3.19007
comp28630_c0	III	0	1.47671	1.30375	1.07186	0.966177
comp28636_c0	III	0	5.73138	5.05408	4.60747	4.66681
comp28638_c0	III	0	1.01744	0.851797	0.758271	0.550932
comp28643_c0	III	0	4.4803	4.27209	3.27486	2.78851
comp28646_c0	III	0	2.22298	2.21976	2.57028	3.05992
comp28655_c0	III	0	5.3493	4.85608	6.03958	6.03836
comp28656_c0	III	0	-1.71124	2.09619	3.25212	2.65551
comp28662_c0	III	0	0.0569283	1.53234	2.85921	2.99713
comp28662_c1	III	0	-0.0153288	0.260966	0.462635	0.355358
comp28662_c5	III	0	1.71711	3.01731	4.45782	4.47243
comp28662_c6	III	0	0.412487	1.24811	2.72987	2.88004
comp28688_c0	III	0	1.9648	1.48631	2.75949	2.6853
comp28696_c0	III	0	0.0581138	1.34773	1.86244	1.14112
comp28700_c0	III	0	0.417718	0.325939	0.27599	-0.0443978
comp28707_c0	III	0	1.64166	2.59799	5.18296	5.32901
comp28708_c0	III	0	3.45287	2.58113	2.26118	1.67027
comp28713_c0	III	0	3.24482	2.38469	2.47366	2.71644
comp28726_c0	III	0	4.70339	3.20622	-0.264404	2.45984
comp28730_c1	III	0	-0.801457	-0.285554	-0.183745	1.19705
comp28732_c0	III	0	2.56216	2.89126	3.39037	3.64708
comp28735_c0	III	0	2.20793	2.25354	2.94266	3.32914
comp28738_c0	III	0	-2.0405	-0.247932	4.60004	4.66563
comp28757_c0	III	0	7.78262	10.3802	8.25626	7.79982
comp28764_c2	III	0	-0.223747	1.69752	3.76231	3.45951
comp28777_c0	III	0	3.08609	4.04308	3.2067	2.744
comp28786_c0	III	0	0.748393	-0.0631742	-0.520094	0.15372
comp28797_c0	III	0	0.886524	0.743874	1.16213	1.0382
comp28800_c0	III	0	3.8658	3.32291	3.1809	3.41375
comp28805_c0	III	0	2.52813	1.78418	0.935665	0.883525
comp28821_c0	III	0	1.30784	1.11518	1.01976	0.952995
comp28825_c1	III	0	1.94491	1.70063	0.579314	-0.0699442
comp28828_c0	III	0	4.69498	3.92736	2.80444	2.1574
comp28839_c0	III	0	0.93619	0.512793	0.602954	0.498125
comp28848_c0	III	0	2.99915	2.31428	1.95258	0.322182
comp28861_c2	III	0	2.46973	1.38836	1.19493	1.41754
comp28869_c0	III	0	4.15112	3.18973	2.31193	2.66633
comp28888_c0	III	0	2.80976	2.96495	1.637	1.30333
comp28897_c0	III	0	4.10448	2.34302	2.00076	2.18589
comp28898_c0	III	0	3.49263	3.58705	3.30225	3.23312
comp28902_c0	III	0	1.2637	1.11873	-1.91579	0.496439
comp28910_c0	III	0	1.69861	1.94109	1.85132	1.5121
comp28919_c0	III	0	4.00191	4.34815	2.80872	1.81784
comp28920_c0	III	0	-0.3406	0.486263	0.441318	0.0796465
comp28923_c0	III	0	1.09069	2.74181	2.93401	2.73497
comp28923_c1	III	0	2.06085	2.94517	3.46594	3.41529
comp28941_c0	III	0	-1.65685	-0.798871	1.93148	4.40325
comp28948_c0	III	0	2.77831	3.64724	3.95405	3.58974
comp28952_c0	III	0	0.191716	0.615837	1.06326	0.851258
comp28954_c0	III	0	3.07983	1.90302	2.28776	2.59006
comp28961_c0	III	0	3.97847	3.21211	2.94296	3.26128
comp28962_c0	III	0	0.52821	0.338501	1.71206	2.36053
comp28963_c0	III	0	4.38223	3.95517	3.32531	4.16681
comp28963_c1	III	0	3.95159	3.13216	3.01301	3.29451
comp28964_c0	III	0	4.01428	2.48552	1.73612	1.63224
comp28969_c0	III	0	1.02689	3.23439	4.10359	4.02308
comp28974_c0	III	0	3.97899	3.81745	4.40836	4.2286
comp28981_c0	III	0	2.77656	3.26013	3.42872	5.0823
comp28990_c0	III	0	2.98416	2.33322	1.75732	2.16593
comp28992_c0	III	0	1.37758	2.04786	2.96483	2.84783
comp29006_c1	III	0	6.18377	5.72805	4.94276	4.95726
comp29007_c0	III	0	4.23097	2.84226	3.50426	3.9123
comp29007_c2	III	0	4.5437	3.22954	3.81472	4.25566
comp29010_c0	III	0	2.58894	2.49154	2.73528	2.76471
comp29022_c0	III	0	0.896959	1.63255	-0.47627	1.30784
comp29023_c0	III	0	0.834826	0.530041	0.427272	0.112378
comp29041_c0	III	0	8.0696	7.97794	7.57599	6.74576
comp29053_c0	III	0	2.15477	3.15625	2.44421	3.6888
comp29057_c0	III	0	4.68926	4.86164	2.87798	1.83596
comp29065_c0	III	0	4.14709	2.6484	2.89709	3.6517
comp29082_c0	III	0	1.53726	-0.462875	0.957306	2.49424
comp29082_c2	III	0	1.52102	-0.440299	0.215422	2.28256
comp29089_c0	III	0	-0.140183	0.255849	0.214318	0.0375368
comp29092_c0	III	0	3.90204	4.28161	3.77771	3.7502
comp29092_c1	III	0	4.70739	4.12255	4.48754	4.30653
comp29093_c2	III	0	3.45682	2.15526	2.09306	1.7223
comp29094_c0	III	0	4.13741	4.05872	2.21272	1.73876
comp29112_c0	III	0	0.302394	5.38643	3.97337	5.34133
comp29114_c0	III	0	0.28433	-0.924033	0.202989	0.534998
comp29120_c0	III	0	3.39987	4.13663	5.19008	5.07517
comp29120_c1	III	0	2.51497	3.69623	4.39015	4.19954
comp29121_c0	III	0	0.487236	0.556026	0.727253	0.545368
comp29129_c0	III	0	1.60614	1.05621	1.23129	1.0081
comp29130_c0	III	0	0.745795	0.608752	2.0063	2.38804
comp29131_c0	III	0	1.41589	0.950317	0.510871	0.383364
comp29140_c0	III	0	4.62202	3.81076	3.43349	3.63774
comp29142_c0	III	0	3.51818	3.3662	2.607	3.57291
comp29142_c1	III	0	3.61444	3.671	2.46262	3.55303
comp29144_c0	III	0	7.42383	6.77016	4.42661	3.51136
comp29145_c0	III	0	0.894063	3.44002	2.50889	2.47002
comp29156_c0	III	0	-0.0169367	0.424205	1.63196	3.00447
comp29156_c1	III	0	-0.0741753	1.78068	3.34076	4.88011
comp29158_c0	III	0	1.8047	2.46262	2.46445	2.13436
comp29173_c0	III	0	1.63265	2.98781	3.1467	2.81267
comp29179_c0	III	0	-0.0221024	-0.129576	-0.114538	0.21133
comp29189_c0	III	0	1.52668	1.39421	0.663103	-0.863148
comp29192_c0	III	0	1.96167	3.56709	5.80779	6.10266
comp29193_c0	III	0	1.39629	2.34666	3.55437	3.58788
comp29194_c1	III	0	0.974735	0.878032	1.0316	0.922772
comp29196_c0	III	0	3.0097	2.82191	2.76904	2.43836
comp29197_c0	III	0	3.1314	3.14755	2.58782	1.58927
comp29198_c0	III	0	-0.589533	0.733633	0.943218	0.354059
comp29206_c0	III	0	3.82195	2.54712	2.64878	3.08236
comp29208_c0	III	0	-0.564281	0.0510549	0.203046	-0.0599257
comp29212_c0	III	0	-0.242877	0.034098	0.41013	0.748542
comp29221_c0	III	0	2.95879	2.98043	3.40125	3.17189
comp29221_c1	III	0	3.03078	3.10171	3.57029	3.20739
comp29225_c0	III	0	1.02395	0.215596	0.131753	0.686956
comp29226_c0	III	0	1.54621	1.08988	0.984431	0.829911
comp29227_c0	III	0	0.678326	1.34613	1.35714	0.649755
comp29244_c0	III	0	3.87264	2.83219	3.13368	3.34555
comp29248_c0	III	0	3.65461	3.04865	3.22432	3.87827
comp29253_c1	III	0	1.77558	1.25266	0.66189	1.02695
comp29265_c0	III	0	-0.789823	-0.1173	0.256666	0.885845
comp29271_c0	III	0	2.20189	2.55005	1.8512	0.675321
comp29273_c0	III	0	0.895822	0.85143	-0.740408	-1.22234
comp29278_c0	III	0	5.50834	5.06909	3.47387	2.64149
comp29280_c0	III	0	3.04312	4.31621	3.1126	2.17134
comp29284_c0	III	0	2.91868	3.05926	3.53835	4.00388
comp29298_c0	III	0	0.59178	0.736385	0.510751	0.322239
comp29302_c0	III	0	1.62219	1.8246	1.52624	1.15584
comp29303_c0	III	0	0.430021	0.649613	1.52429	2.30548
comp29303_c1	III	0	0.346096	0.637895	1.73133	2.4809
comp29317_c0	III	0	-0.23583	-0.275248	0.405569	0.30233
comp29328_c0	III	0	0.470973	-0.589659	-0.189596	1.26584
comp29331_c0	III	0	0.729873	0.826777	0.59076	0.312505
comp29334_c0	III	0	0.332313	-0.410407	0.529802	1.74335
comp29348_c1	III	0	2.96397	2.38848	2.13802	2.58806
comp29348_c3	III	0	0.0630044	0.341214	0.708742	1.05057
comp29357_c0	III	0	2.94568	2.36311	1.89571	1.80339
comp29362_c0	III	0	1.00946	1.13576	0.748856	0.337339
comp29371_c0	III	0	0.58606	0.425129	0.370523	0.196374
comp29380_c1	III	0	3.41274	3.1675	3.75062	3.52321
comp29385_c0	III	0	3.95027	2.23078	-1.67351	-2.06216
comp29385_c1	III	0	3.35613	1.58013	-1.10043	-2.71469
comp29394_c0	III	0	1.80058	1.54657	1.44756	1.34006
comp29395_c0	III	0	3.39143	5.93362	5.4001	5.36674
comp29398_c1	III	0	0.405463	0.56454	2.35962	3.05347
comp29398_c2	III	0	0.780357	0.900388	0.839728	0.74024
comp29399_c0	III	0	0.979362	2.61533	2.7474	3.71935
comp29400_c0	III	0	5.97867	5.15338	3.29478	1.94594
comp29401_c0	III	0	1.01147	0.992957	0.795663	0.475303
comp29409_c0	III	0	0.837045	0.0128972	3.4633	3.55211
comp29430_c0	III	0	0.115528	-0.191637	1.57418	2.10264
comp29436_c0	III	0	1.77083	0.834601	2.03186	1.80493
comp29437_c0	III	0	5.01262	3.70237	4.18351	4.73173
comp29437_c1	III	0	6.46319	4.56825	5.58973	6.01772
comp29439_c1	III	0	0.879179	1.42016	1.27059	0.62785
comp29445_c0	III	0	0.0555457	1.05908	1.8375	2.33357
comp29453_c0	III	0	4.92176	8.99856	9.42315	9.46249
comp29454_c0	III	0	3.81877	3.34322	2.75419	2.63667
comp29459_c0	III	0	0.0371601	-0.163328	-0.284065	0.147731
comp29467_c0	III	0	0.6212	0.455891	0.623496	0.481242
comp29473_c0	III	0	0.0605646	0.407682	1.7037	1.10204
comp29482_c0	III	0	3.1875	2.48713	2.36836	2.20387
comp29494_c0	III	0	0.803211	0.640437	0.809454	0.564016
comp29496_c0	III	0	1.40881	1.24617	0.79882	0.565927
comp29500_c0	III	0	0.557328	0.425556	0.382473	0.169121
comp29501_c0	III	0	0.591665	0.980627	1.01277	0.801708
comp29502_c0	III	0	2.76733	1.91237	1.7731	1.59568
comp29510_c0	III	0	0.395806	0.194058	1.59815	1.93204
comp29515_c0	III	0	2.17375	2.06431	1.66457	1.33421
comp29517_c0	III	0	0.701081	0.625187	0.364184	0.17414
comp29520_c0	III	0	0.112086	0.530386	0.60116	0.408431
comp29529_c0	III	0	2.4946	1.98762	3.00919	3.69616
comp29534_c0	III	0	0.211964	0.654701	0.806806	0.577379
comp29543_c0	III	0	2.43589	2.67339	1.3391	1.20471
comp29549_c0	III	0	3.01312	5.36135	4.65326	4.93608
comp29554_c0	III	0	0.627314	0.705871	0.530589	0.367951
comp29559_c0	III	0	1.99746	1.70258	1.55106	1.39656
comp29561_c0	III	0	2.52116	0.0725098	0.0546604	1.08257
comp29570_c0	III	0	0.376964	0.270132	0.225899	-0.0876974
comp29577_c0	III	0	4.50707	5.80619	5.29574	5.2407
comp29582_c0	III	0	1.78515	1.47679	0.681699	0.234821
comp29593_c0	III	0	0.0846705	0.338489	0.415203	0.159568
comp29594_c0	III	0	1.94562	1.91502	2.29933	2.26542
comp29600_c0	III	0	1.27375	1.2355	1.43728	0.675531
comp29602_c0	III	0	1.12887	0.716543	0.195093	0.873963
comp29608_c0	III	0	0.372452	0.730917	1.02081	0.712603
comp29611_c0	III	0	2.60389	1.70015	1.29458	0.993388
comp29634_c0	III	0	1.96512	1.9427	1.95765	1.76102
comp29647_c0	III	0	2.75469	1.84041	1.8304	2.00821
comp29648_c0	III	0	1.37693	1.04046	0.978332	0.918697
comp29656_c0	III	0	3.52987	2.79818	-3.22573	-3.16132
comp29656_c1	III	0	5.73139	5.33038	-0.041151	-12.9447
comp29663_c0	III	0	-0.0123096	-0.15846	0.989262	1.17605
comp29674_c0	III	0	1.28289	1.22158	1.59329	1.16128
comp29674_c1	III	0	1.06913	1.35438	1.27011	0.935916
comp29675_c0	III	0	0.545632	0.679987	0.386625	0.118862
comp29677_c0	III	0	2.75326	2.23838	2.43489	2.49238
comp29678_c0	III	0	2.39774	1.90339	1.44072	1.40302
comp29683_c0	III	0	5.53862	5.07191	5.02837	5.67727
comp29685_c0	III	0	4.27755	3.67695	2.96333	2.87356
comp29686_c0	III	0	3.87513	2.5825	2.39776	1.39935
comp29687_c0	III	0	3.16042	2.36735	4.06002	4.22488
comp29694_c0	III	0	3.34379	2.5878	2.57903	2.75571
comp29699_c0	III	0	2.49884	1.77988	1.68145	1.91365
comp29700_c0	III	0	2.39792	1.9952	2.56494	2.14387
comp29705_c1	III	0	0.274507	1.07299	2.19296	2.44516
comp29709_c0	III	0	1.19641	1.4782	0.813033	0.0543784
comp29710_c0	III	0	2.73025	2.52161	-0.862308	1.32776
comp29710_c1	III	0	3.25856	2.62211	0.0847874	1.6758
comp29718_c0	III	0	0.736942	1.04882	1.60675	1.08231
comp29737_c0	III	0	2.26884	1.78492	1.10277	0.961078
comp29739_c0	III	0	2.58833	2.86428	3.59701	3.2914
comp29740_c0	III	0	1.30505	0.907999	0.715194	0.580415
comp29747_c0	III	0	3.42142	2.60643	2.6058	3.25248
comp29762_c1	III	0	2.76312	3.90453	4.50218	4.1684
comp29781_c0	III	0	1.18379	1.09886	1.09138	0.883318
comp29787_c0	III	0	3.11557	3.36616	2.12742	1.34694
comp29787_c1	III	0	0.859466	-0.28982	-0.442666	0.985554
comp29789_c0	III	0	-0.849747	2.98091	5.52423	5.33613
comp29830_c0	III	0	6.74401	5.17576	3.16111	2.07897
comp29835_c0	III	0	3.20039	2.93368	3.15588	3.23755
comp29835_c2	III	0	3.17877	2.53118	3.33837	3.29989
comp29837_c0	III	0	2.73415	2.51528	0.995376	0.497328
comp29838_c0	III	0	2.42803	2.24569	1.99599	1.75341
comp29843_c1	III	0	0.673195	0.603409	0.199958	0.0835768
comp29849_c0	III	0	0.481861	0.687217	0.641451	0.479581
comp29850_c0	III	0	1.24196	0.770416	0.648658	0.544359
comp29855_c0	III	0	3.54272	3.4624	2.57513	2.5842
comp29857_c0	III	0	1.22152	0.435024	0.575476	1.08366
comp29863_c0	III	0	1.37865	1.56041	1.63507	1.44453
comp29872_c0	III	0	-0.440611	0.538601	1.2657	1.63916
comp29880_c0	III	0	0.344731	1.06122	0.724978	0.449795
comp29883_c0	III	0	0.652285	0.487813	0.733176	0.551114
comp29886_c0	III	0	1.72384	2.11858	3.28065	3.04966
comp29888_c1	III	0	2.40659	3.15624	4.01358	3.63477
comp29888_c2	III	0	2.01833	2.42951	3.23307	3.05409
comp29889_c0	III	0	1.71815	0.755298	1.80437	2.39121
comp29891_c0	III	0	2.60812	1.63365	1.31829	1.66545
comp29901_c0	III	0	3.35176	1.02734	0.790019	1.95472
comp29903_c0	III	0	3.231	3.40874	0.801385	-0.208183
comp29904_c0	III	0	5.69192	3.94527	2.23282	1.4347
comp29910_c0	III	0	6.81619	5.0472	4.27244	4.17675
comp29913_c0	III	0	1.81507	2.62187	1.96368	1.3319
comp29917_c0	III	0	-0.414272	0.0800854	0.532139	0.39944
comp29931_c0	III	0	6.43013	6.95593	4.54749	3.89351
comp29935_c0	III	0	2.09669	1.00739	0.436017	1.43966
comp29940_c0	III	0	4.20737	3.63841	2.41841	1.95483
comp29953_c1	III	0	4.08877	3.16804	3.05165	2.90753
comp29954_c0	III	0	1.62281	0.100153	2.596	2.98044
comp29957_c0	III	0	1.12721	1.18942	-0.146485	-1.61821
comp29961_c0	III	0	1.16829	1.05284	0.915822	0.805086
comp29963_c0	III	0	0.586655	0.83522	0.769167	0.523133
comp29971_c0	III	0	-0.28181	-0.181702	0.240224	0.628633
comp29975_c0	III	0	3.32409	3.26717	3.04962	3.03457
comp29977_c0	III	0	3.60906	2.57218	2.35042	2.41171
comp29990_c0	III	0	3.44277	3.05778	2.50301	3.0266
comp29993_c0	III	0	0.721063	0.843551	0.910105	0.804908
comp29995_c0	III	0	1.04342	1.63587	1.14728	0.788098
comp29998_c0	III	0	0.343429	0.122691	1.69595	2.50649
comp30014_c0	III	0	0.314895	0.440007	2.43977	3.92452
comp30024_c0	III	0	2.52209	2.02863	2.14633	2.52572
comp30029_c0	III	0	1.31118	0.34358	-1.63772	0.172137
comp30041_c1	III	0	2.12234	2.85362	2.70043	2.4388
comp30053_c0	III	0	2.06113	-0.125438	0.23261	1.52673
comp30056_c0	III	0	4.5231	5.42998	4.54744	4.40997
comp30085_c0	III	0	0.947875	4.87225	5.43728	6.79668
comp30099_c0	III	0	0.477897	0.618441	0.668322	0.440114
comp30108_c0	III	0	2.70113	3.35939	1.94868	1.09069
comp30114_c0	III	0	1.26214	1.28197	1.19231	1.02589
comp30119_c0	III	0	0.147955	0.30696	0.259035	-0.0669809
comp30120_c0	III	0	0.219475	0.424156	0.364966	0.210171
comp30137_c0	III	0	0.476502	0.887614	1.02253	0.851986
comp30148_c0	III	0	1.45172	1.32077	1.12911	0.97147
comp30153_c0	III	0	3.47597	3.85357	2.43101	1.09885
comp30160_c0	III	0	0.608857	0.524999	0.283081	0.854552
comp30164_c0	III	0	0.0594318	0.337838	0.00562048	-0.306688
comp30170_c0	III	0	0.174967	0.721535	0.845789	0.727397
comp30171_c0	III	0	0.864379	0.897917	0.583011	0.14886
comp30178_c0	III	0	5.39017	5.86837	5.69798	5.50494
comp30181_c0	III	0	3.23776	4.85896	2.96205	1.68043
comp30192_c1	III	0	0.496964	0.319877	1.07982	1.57205
comp30205_c0	III	0	-0.709032	0.471952	1.89056	2.34179
comp30211_c0	III	0	2.43539	2.71361	3.05075	3.01924
comp30215_c0	III	0	0.700746	0.901332	0.509409	0.305616
comp30223_c2	III	0	2.65434	2.80735	3.62465	3.08022
comp30224_c0	III	0	0.42736	0.182318	0.649701	0.462295
comp30227_c0	III	0	6.776	6.33833	3.12404	2.02093
comp30235_c0	III	0	2.14992	1.62055	1.35494	1.32851
comp30251_c0	III	0	1.82736	0.956827	1.32812	1.78748
comp30271_c0	III	0	2.72486	3.20084	2.80483	2.62321
comp30272_c0	III	0	2.54818	2.81733	3.7029	3.91495
comp30276_c0	III	0	1.38805	1.16648	1.10886	1.03442
comp30277_c0	III	0	1.5208	1.62354	2.23283	2.0352
comp30278_c0	III	0	-0.407844	0.0632232	0.468286	0.737495
comp30286_c1	III	0	-0.455285	-0.20066	0.0688554	0.333458
comp30294_c0	III	0	0.549066	0.602072	0.834896	0.563943
comp30310_c0	III	0	3.66428	3.2913	3.20282	3.35122
comp30313_c0	III	0	1.91928	2.42007	3.37946	3.49831
comp30317_c0	III	0	2.97532	2.69601	0.515705	-0.439448
comp30319_c1	III	0	0.133486	0.192895	-0.0489384	-0.481704
comp30329_c0	III	0	0.491219	0.319524	-0.417866	-0.86281
comp30334_c0	III	0	2.63134	2.13118	1.45845	1.294
comp30338_c1	III	0	3.25212	2.72612	2.55633	2.70094
comp30339_c0	III	0	4.20144	5.28522	5.61753	5.67048
comp30351_c0	III	0	3.71842	2.46704	2.67755	3.06845
comp30356_c0	III	0	0.783438	0.725476	0.565782	0.327297
comp30359_c2	III	0	0.27061	1.04212	0.734726	0.0500842
comp30359_c3	III	0	0.593652	1.02404	0.749053	0.265458
comp30361_c0	III	0	1.20098	0.810239	1.09541	1.33638
comp30361_c1	III	0	0.43444	0.57083	0.675148	0.546738
comp30371_c1	III	0	0.271366	-0.534111	0.617593	1.05643
comp30373_c0	III	0	1.74771	2.56623	2.65808	2.77819
comp30386_c0	III	0	-0.157151	0.0279284	1.25289	1.82634
comp30387_c2	III	0	0.355888	2.09204	2.15017	2.27736
comp30387_c3	III	0	-0.365792	0.50524	0.423671	0.243499
comp30390_c0	III	0	0.297801	-0.0780944	0.163089	0.529929
comp30394_c0	III	0	0.847906	3.82796	4.12369	3.93778
comp30410_c0	III	0	0.365168	0.537172	0.738289	0.487687
comp30411_c0	III	0	1.80965	1.58509	1.572	1.24455
comp30424_c0	III	0	2.63611	4.16781	5.02074	5.09224
comp30425_c0	III	0	0.164868	0.321394	1.14838	-0.587911
comp30437_c0	III	0	1.06835	0.812374	0.771557	0.691404
comp30444_c0	III	0	0.8034	1.77328	0.268536	-0.343052
comp30448_c0	III	0	2.74151	1.4188	-0.850468	-2.98196
comp30458_c0	III	0	3.43321	2.96783	-0.370487	-1.85817
comp30461_c0	III	0	3.63693	3.49777	3.10953	3.03874
comp30470_c0	III	0	1.67218	3.2346	-1.66344	-1.38049
comp30476_c1	III	0	4.29892	4.2508	3.32368	3.95314
comp30476_c2	III	0	-0.0449282	0.0498966	-0.17025	-0.315205
comp30480_c0	III	0	0.709927	0.704237	0.530853	0.401504
comp30485_c1	III	0	1.88994	1.65734	1.04262	0.445946
comp30493_c0	III	0	-0.0143645	0.507271	0.439685	0.298093
comp30501_c0	III	0	0.80099	0.775672	0.194776	-0.708411
comp30505_c0	III	0	1.10932	0.579858	-0.864976	-1.39048
comp30508_c0	III	0	0.408507	0.400356	0.545082	0.878399
comp30512_c0	III	0	-0.471531	-0.595484	0.741168	2.46899
comp30515_c0	III	0	3.45446	2.57466	2.69558	2.08229
comp30522_c0	III	0	4.87787	6.71631	6.3881	6.0194
comp30523_c0	III	0	5.71318	5.47302	4.59495	4.25304
comp30538_c0	III	0	-1.05302	0.282998	0.41267	0.155824
comp30539_c0	III	0	-0.137473	0.267985	0.0691694	-0.147899
comp30544_c0	III	0	2.58918	2.01581	1.207	0.843586
comp30546_c0	III	0	-0.470321	0.123494	-0.615659	1.49994
comp30551_c0	III	0	-0.0163834	1.21055	2.6598	2.90724
comp30573_c0	III	0	0.76616	0.0256055	-0.752715	-0.265166
comp30579_c0	III	0	0.459138	-0.0510713	-0.168108	0.198373
comp30579_c1	III	0	1.08303	0.805671	0.416842	0.242503
comp30579_c2	III	0	1.17983	1.04723	0.60398	0.34939
comp30583_c0	III	0	0.860385	-0.0250512	0.682431	1.4633
comp30622_c0	III	0	2.3806	2.35332	2.14101	2.26718
comp30626_c0	III	0	2.08241	1.80749	1.8662	1.55904
comp30630_c0	III	0	1.01607	1.28036	1.49027	2.16927
comp30630_c1	III	0	0.895328	1.1814	1.29974	2.02984
comp30631_c0	III	0	0.0370943	1.67313	0.433637	1.47779
comp30641_c0	III	0	-0.255523	0.117037	0.420892	0.237052
comp30647_c0	III	0	0.945261	0.732042	0.614793	1.06837
comp30648_c0	III	0	3.44831	4.16904	3.91929	4.75898
comp30652_c0	III	0	2.92792	1.85222	2.83202	2.89683
comp30659_c1	III	0	0.711385	0.246028	2.17952	2.50766
comp30659_c2	III	0	0.291566	0.184891	1.84735	2.06583
comp30665_c1	III	0	1.67241	2.16711	3.52641	2.85133
comp30669_c0	III	0	1.49117	0.332228	0.163812	1.48988
comp30677_c0	III	0	4.1331	5.00625	2.36773	1.15889
comp30683_c0	III	0	1.73824	1.15748	0.905731	0.684343
comp30688_c0	III	0	2.58265	1.81652	1.92651	2.25652
comp30690_c1	III	0	1.0692	0.657979	1.05618	1.54333
comp30694_c0	III	0	4.60043	2.64422	3.78478	4.66469
comp30698_c0	III	0	1.06131	-0.229105	0.203977	1.28021
comp30700_c0	III	0	2.69218	2.71883	3.56428	3.30661
comp30708_c0	III	0	0.519622	1.86688	2.66457	2.92317
comp30709_c0	III	0	0.892591	2.60071	3.84209	3.5188
comp30710_c0	III	0	-0.017863	0.331117	0.546094	0.299069
comp30712_c0	III	0	0.355294	0.288449	-0.0314859	-0.189633
comp30713_c0	III	0	1.82949	2.01143	1.64589	1.22305
comp30723_c0	III	0	4.69569	2.52347	0.359986	-1.07206
comp30724_c0	III	0	1.20819	2.16089	3.08732	3.1026
comp30725_c0	III	0	0.906076	2.44957	1.43799	0.747485
comp30754_c0	III	0	2.53339	2.29891	2.77648	2.76623
comp30760_c0	III	0	2.95661	2.39784	2.15856	2.40515
comp30770_c0	III	0	1.99732	2.8767	1.36702	2.22988
comp30782_c0	III	0	0.262679	0.374212	1.42158	1.20324
comp30783_c0	III	0	0.3132	0.283772	0.93087	0.551071
comp30789_c0	III	0	3.23723	3.78764	2.47054	1.67031
comp30789_c1	III	0	2.83464	3.62419	1.83844	1.35475
comp30792_c1	III	0	-0.0521636	0.412043	-0.0679123	-0.158661
comp30803_c0	III	0	1.46974	0.167996	-1.04521	0.439495
comp30804_c0	III	0	3.49819	2.83239	2.70687	2.98821
comp30807_c0	III	0	2.71134	4.1894	2.48358	1.47245
comp30813_c0	III	0	0.348144	0.399807	0.894164	1.25622
comp30819_c0	III	0	1.6575	1.75023	3.114	3.02956
comp30822_c1	III	0	2.05934	2.69038	3.19398	2.95633
comp30827_c0	III	0	-0.216138	0.373637	0.361409	0.096141
comp30828_c0	III	0	0.960373	-0.772298	0.726835	1.37577
comp30850_c1	III	0	0.975701	0.87483	1.01622	1.54732
comp30851_c0	III	0	2.26757	1.52597	-0.251295	-0.776017
comp30851_c1	III	0	2.1844	1.5947	-0.297148	-0.763123
comp30855_c0	III	0	4.30071	3.60547	2.94678	3.87986
comp30856_c0	III	0	3.96433	4.00092	2.53947	1.77886
comp30874_c0	III	0	0.504991	1.3018	1.61604	1.41269
comp30880_c0	III	0	0.516107	0.17169	0.72139	1.34481
comp30883_c0	III	0	0.67917	0.974001	0.657731	0.470849
comp30884_c0	III	0	3.67426	2.82755	3.15574	3.38033
comp30887_c0	III	0	0.28678	0.134118	0.0643797	-0.128317
comp30898_c1	III	0	1.71553	1.34018	2.43016	2.26215
comp30909_c0	III	0	1.86247	0.626998	-1.94084	0.172474
comp30911_c0	III	0	-0.463328	-0.154371	0.233704	0.00855533
comp30918_c1	III	0	1.21204	1.85715	1.37787	0.97906
comp30924_c0	III	0	0.131258	0.576099	0.320521	0.133654
comp30927_c0	III	0	2.06965	2.20353	0.617607	-0.208967
comp30929_c0	III	0	1.5634	0.0157511	0.0598156	0.775015
comp30932_c0	III	0	1.41958	1.45537	1.48152	2.2492
comp30938_c0	III	0	1.04122	2.53154	3.45806	3.40584
comp30942_c0	III	0	2.43271	2.31536	2.21315	1.50769
comp30945_c0	III	0	0.618305	1.01351	0.716664	0.215858
comp30949_c0	III	0	3.53825	2.99119	2.67586	2.62065
comp30951_c0	III	0	1.43774	1.23701	0.884953	0.74753
comp30972_c0	III	0	2.99436	4.45326	3.6275	2.85816
comp30976_c0	III	0	0.188123	0.49864	0.635826	0.501294
comp30986_c0	III	0	3.96675	3.3353	1.58874	2.99315
comp30986_c1	III	0	4.42209	3.45661	2.16282	3.53132
comp30988_c0	III	0	7.46705	5.86735	5.71089	6.46977
comp30988_c1	III	0	3.42528	2.77179	2.89276	3.46066
comp30994_c0	III	0	4.82533	4.38431	4.42213	4.59118
comp30994_c1	III	0	-0.721109	0.606819	0.811732	0.699478
comp30994_c2	III	0	4.27021	3.83766	3.91422	3.85701
comp30999_c0	III	0	2.32249	1.44229	0.646432	0.655472
comp31001_c0	III	0	1.34665	1.27395	-0.327882	-0.745513
comp31009_c0	III	0	1.04381	0.85529	0.726082	0.451338
comp31012_c0	III	0	0.335727	-0.566786	1.29815	1.89602
comp31019_c0	III	0	3.11092	1.934	1.12743	1.34758
comp31036_c0	III	0	2.08868	2.11518	3.11793	3.90329
comp31055_c0	III	0	2.7643	2.04785	1.76155	1.9164
comp31057_c1	III	0	1.35251	1.27999	1.42552	1.12494
comp31058_c0	III	0	1.33421	1.44754	1.46725	0.639227
comp31073_c0	III	0	3.78101	2.78135	3.06447	3.34976
comp31092_c0	III	0	3.79073	4.42083	4.60065	4.061
comp31104_c0	III	0	2.14009	3.56536	2.80753	0.990917
comp31133_c0	III	0	0.764391	1.04435	0.743955	0.458705
comp31136_c1	III	0	2.04661	1.22323	0.330294	0.0477487
comp31140_c1	III	0	0.620924	0.54094	0.264274	0.0771773
comp31151_c0	III	0	0.271125	0.114209	0.828726	0.436871
comp31154_c0	III	0	3.26647	2.45456	2.35609	3.25333
comp31156_c1	III	0	2.19611	1.4845	0.601839	0.480602
comp31157_c0	III	0	3.49509	3.43446	2.80363	2.7405
comp31157_c2	III	0	3.95519	3.64204	3.11065	3.2551
comp31163_c0	III	0	0.151472	1.58701	0.884254	0.126538
comp31164_c0	III	0	0.607164	0.412166	-0.0226159	-0.311722
comp31165_c0	III	0	1.3952	1.22137	0.893106	0.758651
comp31166_c1	III	0	4.06315	4.07822	3.18279	2.42538
comp31167_c0	III	0	1.9983	1.97735	2.3022	2.16116
comp31167_c1	III	0	1.97943	1.87476	2.40701	2.18355
comp31167_c2	III	0	0.515928	0.571571	0.805572	0.737042
comp31171_c1	III	0	5.04269	4.44149	4.95076	4.62468
comp31174_c0	III	0	-1.07722	1.6285	3.70733	4.03737
comp31175_c0	III	0	2.83364	2.90652	4.12549	4.02446
comp31177_c0	III	0	2.76441	1.38964	2.27143	2.06388
comp31196_c0	III	0	5.33673	5.53178	4.2936	3.32528
comp31207_c0	III	0	0.823602	1.48148	1.31638	0.873355
comp31220_c0	III	0	1.48736	1.89749	0.245703	-0.733998
comp31224_c0	III	0	5.28412	5.44687	5.74425	5.40618
comp31229_c0	III	0	-1.03444	-0.236912	0.49045	0.762662
comp31254_c0	III	0	4.57483	4.69539	4.35474	3.70457
comp31258_c0	III	0	6.21101	5.75756	4.54076	3.89709
comp31263_c0	III	0	5.6178	5.60162	3.36403	2.17882
comp31268_c0	III	0	0.400167	0.821436	0.617212	0.432908
comp31271_c0	III	0	1.55698	2.32981	2.42582	2.75367
comp31275_c1	III	0	4.1591	5.241	4.14246	2.90964
comp31276_c0	III	0	3.14205	2.59982	2.45306	2.93484
comp31278_c0	III	0	4.25064	1.0695	2.65932	2.77167
comp31278_c1	III	0	5.21673	1.93746	3.73836	3.67513
comp31279_c0	III	0	0.907591	0.859083	0.796915	0.680753
comp31290_c0	III	0	4.2131	4.14461	4.60524	4.57514
comp31292_c0	III	0	4.97668	4.53369	3.24477	4.76518
comp31295_c0	III	0	3.01972	4.15815	3.69719	2.74486
comp31301_c0	III	0	0.556493	0.486007	2.29936	3.1347
comp31308_c0	III	0	2.87493	5.45608	4.90552	3.55785
comp31315_c0	III	0	5.09195	5.76803	3.8381	2.79166
comp31315_c1	III	0	5.89505	6.28575	4.71811	3.9583
comp31322_c0	III	0	-0.0167695	1.56923	2.1151	2.69016
comp31327_c0	III	0	1.02785	1.2646	2.06624	1.79408
comp31327_c1	III	0	1.06881	1.19506	2.08766	1.78441
comp31331_c0	III	0	0.750636	0.820608	1.05049	0.718975
comp31333_c0	III	0	2.84795	1.85717	1.51166	2.03018
comp31335_c0	III	0	3.24697	3.41016	2.38285	1.94399
comp31343_c0	III	0	4.37077	2.87735	3.32594	3.51128
comp31343_c1	III	0	3.84649	2.68745	2.85852	3.11625
comp31348_c0	III	0	-0.0847276	0.328814	-0.0065617	0.246952
comp31369_c0	III	0	-0.252191	-0.0863311	0.0460753	0.408054
comp31375_c0	III	0	0.547575	1.00408	1.1272	0.870585
comp31377_c0	III	0	3.80415	4.48396	3.47916	3.01468
comp31382_c0	III	0	5.06102	7.17007	4.2668	3.93721
comp31389_c0	III	0	-0.183715	0.316331	0.296104	-0.145527
comp31399_c0	III	0	2.10525	2.23575	3.62158	4.19029
comp31404_c0	III	0	3.4867	3.39232	3.43891	2.74977
comp31404_c1	III	0	3.20559	3.16004	3.33972	2.80231
comp31408_c0	III	0	0.108322	0.555624	0.573856	0.320302
comp31421_c0	III	0	-1.68234	0.99025	0.39001	1.99626
comp31423_c0	III	0	7.61446	7.69851	5.07484	4.14831
comp31427_c0	III	0	2.79418	2.47	2.20775	2.34299
comp31428_c1	III	0	5.18793	5.7385	4.07631	2.67508
comp31437_c0	III	0	1.99182	0.802523	0.727679	1.13479
comp31452_c0	III	0	2.96582	2.00512	2.24133	2.45357
comp31455_c0	III	0	4.53241	3.66117	3.93881	3.91766
comp31466_c0	III	0	1.94766	1.40177	1.33992	1.07311
comp31468_c0	III	0	2.70248	1.54649	0.551365	-0.101548
comp31469_c0	III	0	2.44446	3.2391	3.65515	4.05763
comp31473_c0	III	0	0.246111	0.902071	0.513234	0.198977
comp31483_c0	III	0	3.38999	3.04937	2.7675	2.81606
comp31485_c0	III	0	3.19992	2.43544	2.59493	2.72056
comp31487_c0	III	0	2.55587	1.21163	2.24133	2.82483
comp31487_c1	III	0	2.11724	0.978445	1.7335	2.45674
comp31488_c0	III	0	1.22477	0.974274	0.598172	0.0554943
comp31500_c0	III	0	2.39775	1.88373	2.15129	2.33702
comp31510_c0	III	0	-0.646123	0.507946	1.20777	0.921218
comp31520_c0	III	0	1.40725	1.04426	2.72504	3.69544
comp31530_c0	III	0	-0.315871	1.27569	1.48481	1.7844
comp31534_c0	III	0	0.195372	0.351025	0.297875	0.159975
comp31536_c0	III	0	3.29359	2.77802	1.72685	1.73574
comp31540_c0	III	0	0.2195	0.314255	0.107366	-0.136801
comp31543_c0	III	0	1.28279	1.51634	1.58518	1.33847
comp31547_c0	III	0	-0.514439	-0.0320187	0.112327	-0.0248497
comp31558_c0	III	0	1.54625	0.714312	-1.40477	-0.138301
comp31567_c0	III	0	5.98535	-0.432424	6.1622	8.66563
comp31572_c0	III	0	0.599118	0.714395	1.37372	1.84269
comp31579_c0	III	0	2.44857	2.10119	1.74645	1.52189
comp31582_c1	III	0	1.43469	1.35933	2.37618	2.08129
comp31591_c0	III	0	2.66762	4.64795	3.63585	2.92152
comp31603_c0	III	0	-0.646898	0.091517	0.359241	0.77464
comp31617_c0	III	0	2.48273	2.25712	1.6872	1.39847
comp31619_c0	III	0	3.59296	3.25713	2.71931	2.67384
comp31622_c0	III	0	0.800902	0.68803	0.651993	0.465699
comp31623_c0	III	0	1.14568	0.772264	0.52345	1.26055
comp31624_c0	III	0	2.5547	3.50869	2.70737	2.32205
comp31629_c0	III	0	0.939175	0.588258	0.60918	0.487837
comp31630_c0	III	0	1.51775	0.907859	-0.926132	-1.5342
comp31633_c0	III	0	3.04958	2.77082	2.56257	2.9293
comp31641_c0	III	0	0.0770674	0.227906	0.555942	0.37171
comp31647_c0	III	0	2.85631	2.06128	1.94186	2.19994
comp31651_c0	III	0	0.868297	0.664385	0.528581	0.249846
comp31653_c0	III	0	0.852113	0.657522	0.756814	0.553211
comp31655_c0	III	0	0.33753	0.606844	0.409082	0.218668
comp31658_c0	III	0	5.62784	8.54119	6.68771	5.86601
comp31674_c0	III	0	5.43954	5.08776	5.08491	4.99967
comp31681_c0	III	0	3.58603	4.23761	3.57473	2.26645
comp31684_c0	III	0	3.97607	4.64139	4.45465	4.63458
comp31697_c0	III	0	2.55528	2.05415	1.34707	1.38789
comp31703_c0	III	0	0.794409	0.314884	0.815102	1.23525
comp31704_c0	III	0	5.22339	4.48032	3.68233	2.7265
comp31707_c0	III	0	0.448403	0.803119	0.883467	0.586827
comp31708_c0	III	0	5.93669	7.16155	5.91776	4.39229
comp31721_c0	III	0	3.04681	2.28413	2.27273	2.3819
comp31723_c0	III	0	0.349677	1.21395	1.01506	0.837512
comp31730_c0	III	0	2.2438	2.87533	3.04404	3.09121
comp31747_c0	III	0	3.33559	4.49867	3.37615	3.74044
comp31752_c0	III	0	2.50663	1.82633	1.51718	1.97931
comp31752_c1	III	0	2.70499	2.39365	1.76228	2.45202
comp31755_c0	III	0	0.459912	1.14463	0.651657	1.18048
comp31757_c0	III	0	0.746248	1.14285	0.72275	0.17383
comp31759_c1	III	0	1.7794	1.57921	0.53958	0.172721
comp31760_c0	III	0	-0.50206	-0.299417	1.11467	2.02695
comp31760_c1	III	0	1.96562	1.85142	2.59518	3.08892
comp31761_c0	III	0	4.67225	4.48394	3.88462	3.34977
comp31762_c1	III	0	4.34388	5.29236	4.78652	3.863
comp31783_c0	III	0	1.68129	1.98133	2.36438	2.41618
comp31784_c0	III	0	-0.774208	0.169046	0.309886	1.3204
comp31789_c0	III	0	1.23949	0.949868	1.22669	1.6152
comp31793_c0	III	0	1.03594	1.3212	1.18824	1.02096
comp31798_c0	III	0	2.822	3.16578	2.40196	2.36201
comp31803_c0	III	0	4.00029	3.55311	2.28437	2.7345
comp31808_c0	III	0	1.04523	0.596972	2.43312	2.56597
comp31811_c0	III	0	2.99818	3.94322	2.73225	2.3543
comp31817_c0	III	0	2.58145	2.25725	2.1101	2.21409
comp31821_c0	III	0	3.23878	2.3655	2.58073	3.06457
comp31828_c0	III	0	3.60096	2.83912	2.99358	3.09352
comp31836_c0	III	0	0.96005	0.0770059	0.465385	1.02447
comp31837_c0	III	0	2.58636	-0.230974	0.744438	1.66419
comp31845_c0	III	0	-0.0157303	0.00396514	0.676775	0.526228
comp31848_c0	III	0	1.06345	-2.0297	2.58095	3.1265
comp31851_c0	III	0	1.10818	1.36535	1.48846	1.35001
comp31855_c0	III	0	1.24739	1.02157	-0.0156802	-0.378257
comp31857_c0	III	0	-0.138616	-0.769552	0.0715404	0.809507
comp31867_c0	III	0	0.385289	-0.761426	0.169337	0.988372
[truncated: 3,761 more rows]
