# Supplementary material for: Transcript Profiling Reveals Auxin and Cytokinin Signaling Pathways and Transcription Regulation during In Vitro Organogenesis of Ramie (Boehmeria nivea L. Gaud)
Source: PLoS One. 2014 Nov 21;9(11):e113768. doi: 10.1371/journal.pone.0113768 (PMC4240604; doi:10.1371/journal.pone.0113768)
Supplement: Table S7 — The unigene information and expression levels of auxin and cytokinin related genes differentially expressed during the process. (XLSX) [file pone.0113768.s010.xlsx]

## Sheet: Sheet1
gene ID	Family	W0	W1	W2	W3	W4	NR_ID	NR_eValue	NR_description	Gene Ontology Biological Pathway	Gene Ontology Molecular Function	Gene Ontology Cellular Component	KOG ID	KEGG Pathway ID	Arbidopsis homolog	ID	eValue	Arbidopsis homolog	ID	eValue	Arbidopsis homolog	ID	eValue	Arbidopsis homolog	ID	eValue
comp36230_c0	AUX1	1.21824	1.10607	1.15042	0.974771	1.06409	XP_003552233.1	0	PREDICTED: auxin transporter-like protein 2-like [Glycine max]	--	--	GO:0016021	--	ko04075	AUX1	AT2G38120	0	LAX1	AT5G01240	0
comp34113_c0	AUX1	1.65551	1.06665	0.287422	0.760071	0.810998	ABN81351.1	0	auxin influx transport protein [Casuarina glauca]	--	--	GO:0016021	--	ko04075	LAX3	AT1G77690	0	LAX2	AT2G21050	0
comp23939_c3	AUX1	-0.0910736	0.89287	0.124229	-0.751623	0.188006	XP_002277417.1	1.42916e-69	PREDICTED: auxin transporter-like protein 5-like [Vitis vinifera]	--	--	GO:0016021	--	ko04075	LAX2	AT2G21050	4e-61	LAX3	AT1G77690	2e-60
comp23939_c2	AUX1	-0.183413	0.802464	0.0736116	-0.735864	0.371681	XP_003523499.1	1.75356e-96	PREDICTED: auxin transporter-like protein 5-like [Glycine max]	--	--	GO:0016021	--	ko04075	LAX2	AT2G21050	3e-94
comp23939_c1	AUX1	0.131736	1.16385	0.521255	-0.135313	0.583421	CCF23028.1	2.57093e-53	auxin influx carrier protein [Mangifera indica] >gi|381280187|gb|AFG18188.1| auxin influx carrier component [Mangifera indica]	--	--	GO:0016021	--	ko04075	LAX2	AT2G21050	6e-49
comp29571_c1	AUX/IAA	1.66704	1.04165	0.479251	0.515176	0.592968	XP_002515959.1	1.69564e-52	Auxin-responsive protein IAA6, putative [Ricinus communis] >gi|223544864|gb|EEF46379.1| Auxin-responsive protein IAA6, putative [Ricinus communis]	GO:0006355	--	GO:0005634	--	ko04075	IAA18	AT1G51950	6e-52
comp22653_c0	AUX/IAA	1.63456	0.731336	0.82786	0.0182448	0.585929	XP_002517528.1	1.32894e-45	Auxin-induced protein AUX22, putative [Ricinus communis] >gi|223543160|gb|EEF44692.1| Auxin-induced protein AUX22, putative [Ricinus communis]	GO:0006355	--	GO:0005634	--	ko04075	IAA19	AT3G15540	1e-54
comp22653_c1	AUX/IAA	1.4228	0.515278	0.552793	-0.379955	0.399218	NP_001237849.1	1.57658e-16	auxin-induced protein AUX22 [Glycine max] >gi|114733|sp|P13088.1|AUX22_SOYBN RecName: Full=Auxin-induced protein AUX22 >gi|169919|gb|AAA33944.1| auxin-regulated protein (Aux22) [Glycine max]	GO:0009734//GO:0006355	GO:0046983	GO:0005634	--	ko04075	IAA19	AT3G15540	2e-13	IAA7	AT3G23050	7e-12	IAA6	AT1G52830	1e-11
comp35067_c0	ARF	1.23644	1.98934	2.02955	2.26597	2.27224	XP_002510508.1	0	Auxin response factor, putative [Ricinus communis] >gi|223551209|gb|EEF52695.1| Auxin response factor, putative [Ricinus communis]	GO:0009734//GO:0009725//GO:0006355	GO:0046983//GO:0008270//GO:0003677	GO:0005634	--	ko04075	ARF5	AT1G19850	0
comp32001_c2	ARF	1.83319	1.67111	1.71329	1.89852	1.95739	ADL36577.1	0	ARF domain class transcription factor [Malus x domestica]	GO:0006351//GO:0009405//GO:0006355//GO:0009725	GO:0005198//GO:0003677//GO:0003682	GO:0005634//GO:0000785	--	ko04075	ARF3	AT2G33860	0
comp33456_c0	GH3	0.576412	1.20553	1.38611	1.6926	1.81132	XP_002531876.1	0	Indole-3-acetic acid-amido synthetase GH3.17, putative [Ricinus communis] >gi|223528484|gb|EEF30513.1| Indole-3-acetic acid-amido synthetase GH3.17, putative [Ricinus communis]	--	--	GO:0009941	--	ko04075	GH3.9	AT2G47750	0	GH3.17	AT1G28130	0
comp22228_c0	GH3	0.933059	0.161051	-0.27968	-0.0489342	0.67737	XP_002283229.1	0	PREDICTED: indole-3-acetic acid-amido synthetase GH3.6 isoform 1 [Vitis vinifera] >gi|147866579|emb|CAN83696.1| hypothetical protein VITISV_013365 [Vitis vinifera]	GO:0009826//GO:0009734	GO:0010279	GO:0009507	--	ko04075	GH3.6	AT5G54510	0	GH3.5	AT4G27260	0
comp34130_c0	GH3	2.15544	1.41101	1.12092	0.305345	0.573243	XP_002271252.1	0	PREDICTED: probable indole-3-acetic acid-amido synthetase GH3.1 [Vitis vinifera]	--	--	--	--	ko04075	GH3.1	AT2G14960	0	GH3.2	AT4G37390	0	GH3.3	AT2G23170	0
comp22479_c0	GH3	0.831614	0.182926	-0.728522	-0.128099	0.623604	XP_002533739.1	9.29497e-139	Indole-3-acetic acid-amido synthetase GH3.6, putative [Ricinus communis] >gi|223526345|gb|EEF28642.1| Indole-3-acetic acid-amido synthetase GH3.6, putative [Ricinus communis]	--	--	--	--	ko04075	GH3.6	AT5G54510	6e-134	GH3.5	AT4G27260	3e-133
comp33793_c0	GH3	1.48399	0.261561	-0.799103	0.347575	0.914088	XP_002517964.1	4.66793e-136	Indole-3-acetic acid-amido synthetase GH3.5, putative [Ricinus communis] >gi|223542946|gb|EEF44482.1| Indole-3-acetic acid-amido synthetase GH3.5, putative [Ricinus communis]	--	--	--	--	ko04075	GH3-10	AT4G03400	2e-117
comp34126_c1	SAUR	1.59251	0.713158	0.917826	1.24268	1.24592	XP_002306150.1	1.21796e-30	SAUR family protein [Populus trichocarpa] >gi|222849114|gb|EEE86661.1| SAUR family protein [Populus trichocarpa]	GO:0007010	GO:0003779	--	--	ko04075
comp30483_c0	SAUR	1.68106	1.24044	1.50071	1.52541	1.43914	XP_002303770.1	2.60415e-54	SAUR family protein [Populus trichocarpa] >gi|222841202|gb|EEE78749.1| SAUR family protein [Populus trichocarpa]	GO:0042157//GO:0006869	GO:0008289	GO:0005576	--	ko04075
comp37367_c7	SAUR	1.97993	1.22975	1.4646	1.50262	1.47624	XP_002320048.1	7.03915e-68	SAUR family protein [Populus trichocarpa] >gi|222860821|gb|EEE98363.1| SAUR family protein [Populus trichocarpa]	--	--	--	--	ko04075	SAUR59	AT3G60690	6e-53	SAUR36	AT2G45210	9e-48	SAUR35	AT4G12410	1e-33	SAUR34	AT4G22620	4e-32
comp29093_c2	SAUR	-0.261391	0.779223	0.387414	0.368689	0.257078	XP_002306917.1	5.86385e-70	SAUR family protein [Populus trichocarpa] >gi|222856366|gb|EEE93913.1| SAUR family protein [Populus trichocarpa]	--	--	--	--	ko04075	SAUR52	AT1G75590	5e-61	SAUR69	AT5G10990	2e-59	SAUR53	AT1G19840	1e-57
comp29361_c1	SAUR	1.13544	0.986467	1.0424	0.995806	1.04948	XP_002303522.1	1.29939e-33	SAUR family protein [Populus trichocarpa] >gi|222840954|gb|EEE78501.1| SAUR family protein [Populus trichocarpa]	GO:0009069//GO:0007178//GO:0006468//GO:0016310	GO:0005524//GO:0004675	GO:0016020	--	ko04075	SAUR35	AT4G12410	9e-35	SAUR34	AT4G22620	7e-32	SAUR59	AT3G60690	1e-26	SAUR36	AT2G45210	6e-24
comp25409_c0	SAUR	0.925389	1.50452	1.50814	1.65229	1.70408	XP_002305471.1	2.51502e-47	SAUR family protein [Populus trichocarpa] >gi|222848435|gb|EEE85982.1| SAUR family protein [Populus trichocarpa]	GO:0006355	GO:0003677	--	--	ko04075	SAUR69	AT5G10990	4e-42	SAUR53	AT1G19840	2e-41	SAUR52	AT1G75590	2e-40	SAUR49	AT4G34750	4e-39
comp23233_c0	SAUR	0.313242	1.08453	0.927597	0.713779	0.541073	NP_187889.1	3.50205e-44	SAUR-like auxin-responsive protein [Arabidopsis thaliana] >gi|11994425|dbj|BAB02427.1| auxin-regulated protein-like [Arabidopsis thaliana] >gi|44681346|gb|AAS47613.1| At3g12830 [Arabidopsis thaliana] >gi|45773880|gb|AAS76744.1| At3g12830 [Arabidopsis thaliana] >gi|110737864|dbj|BAF00870.1| hypothetical protein [Arabidopsis thaliana] >gi|332641729|gb|AEE75250.1| SAUR-like auxin-responsive protein …	GO:0009733	--	--	--	ko04075	SAUR72	AT3G12830	1e-44	SAUR71	AT1G56150	1e-38	SAUR41	AT1G16510	3e-34	SAUR40	AT1G79130	5e-30
comp30428_c1	PIN	1.78922	1.58461	1.32391	0.727747	1.29803	ABQ95664.1	8.53682e-174	auxin efflux carrier, partial [Malus x domestica]	GO:0055085	--	GO:0016021	--	ko02000
comp34724_c3	PIN	1.92378	1.4724	1.18877	1.5084	1.54231	XP_002312436.1	9.28639e-168	auxin efflux carrier component [Populus trichocarpa] >gi|222852256|gb|EEE89803.1| auxin efflux carrier component [Populus trichocarpa]	GO:0015992//GO:0010315//GO:0009942//GO:0055085//GO:0048766//GO:0009606//GO:0015991//GO:0010082//GO:0048767	GO:0010329//GO:0046872//GO:0015078	GO:0009986//GO:0016328//GO:0033179//GO:0016021//GO:0012506	--	ko02000	PIN3	AT1G70940	3e-125	PIN7	AT1G23080	2e-123	PIN4	AT2G01420	2e-121
comp34724_c1	PIN	1.64737	1.89371	1.56883	1.36605	1.53128	XP_003624952.1	0	Auxin efflux carrier component [Medicago truncatula] >gi|49035700|gb|AAT48630.1| putative auxin efflux carrier protein 10 [Medicago truncatula] >gi|355499967|gb|AES81170.1| Auxin efflux carrier component [Medicago truncatula]	GO:0055085	--	GO:0016021	--	ko02000
comp36740_c1	PIN	1.60063	1.79208	1.66797	1.60944	1.55548	XP_002890416.1	2.98289e-154	auxin efflux carrier family protein [Arabidopsis lyrata subsp. lyrata] >gi|297336258|gb|EFH66675.1| auxin efflux carrier family protein [Arabidopsis lyrata subsp. lyrata]	GO:0006457//GO:0006355//GO:0046677//GO:0005985//GO:0007021//GO:0005982//GO:0006914//GO:0055085//GO:0007049	GO:0004857//GO:0051082//GO:0030599//GO:0003700//GO:0005515//GO:0008092//GO:0043565	GO:0019898//GO:0016021//GO:0005667//GO:0016272//GO:0005874//GO:0005737	KOG2722	ko02000	PIN-like3	AT1G76520	3e-152	PIN-like1	AT1G20925	3e-152
comp36256_c1	CRE1	1.35238	1.09082	1.20529	1.41854	1.43064	ACE63261.1	0	histidine kinase 3 [Betula pendula]	GO:0023014//GO:0000160//GO:0035556//GO:0006355//GO:0007165//GO:0016310	GO:0000155//GO:0000156//GO:0005524	GO:0005622//GO:0009365//GO:0016020//GO:0016021	KOG0519	ko04075	HK3	AT1G27320	0
comp32776_c0	CRE1	0.972768	1.54137	1.53876	1.57537	1.68823	ACE63259.1	0	cytokinin receptor 1 [Betula pendula]	GO:0016310//GO:0023014//GO:0008152//GO:0006355//GO:0007165//GO:0015031//GO:0035556//GO:0000160	GO:0016491//GO:0000156//GO:0000155//GO:0005524	GO:0009365//GO:0005622//GO:0016020//GO:0009279	KOG0519	ko04075	HK4	AT2G01830	0
comp36182_c1	CRE1	1.13815	0.81712	0.914792	1.04235	1.1047	ACE63260.1	0	histidine kinase 2 [Betula pendula]	GO:0000160//GO:0023014//GO:0035556//GO:0007165//GO:0006355//GO:0016310	GO:0005524//GO:0000156//GO:0000155	GO:0005622//GO:0009365//GO:0016020	KOG0519	ko04075	HK2	AT5G35750	0
comp20380_c0	AHP	1.51734	1.53884	1.58209	1.56733	1.48209	XP_002323566.1	4.03837e-67	histidine phosphotransfer protein [Populus trichocarpa] >gi|222868196|gb|EEF05327.1| histidine phosphotransfer protein [Populus trichocarpa]	GO:0080036//GO:0006351//GO:0000160//GO:0007165//GO:0006269	GO:0009927//GO:0004871//GO:0003896	GO:0005737//GO:0005730//GO:0005634//GO:0005657	--	ko04075	AHP2	AT3G29350	5e-57	AHP5	AT1G03430	3e-55
comp35391_c2	AHP	2.05559	1.83936	1.87795	2.00862	2.12729	XP_002516834.1	1.5029e-72	Histidine-containing phosphotransfer protein, putative [Ricinus communis] >gi|223543922|gb|EEF45448.1| Histidine-containing phosphotransfer protein, putative [Ricinus communis]	GO:0000160//GO:0007165	GO:0004871	--	--	ko04075	AHP1	AT3G21510	4e-55
comp34549_c2	B-ARR	1.10134	1.20897	1.28007	1.37327	1.30455	XP_002282928.1	0	PREDICTED: two-component response regulator ARR12-like [Vitis vinifera]	GO:0006352//GO:0000160//GO:0006355//GO:0050794//GO:0032259	GO:0008168//GO:0016987//GO:0008270//GO:0003677//GO:0003682//GO:0003700//GO:0000156	GO:0000775//GO:0005634//GO:0000785//GO:0005667	KOG0519	ko04075	ARR12	AT2G25180	8e-126
comp35932_c2	B-ARR	1.63605	1.0764	1.1991	1.2537	1.27223	XP_003529546.1	0	PREDICTED: two-component response regulator ARR2-like [Glycine max]	GO:0035556//GO:0000160//GO:0016310//GO:0006355	GO:0003677//GO:0003682//GO:0016301//GO:0000156	GO:0000785//GO:0005622	--	ko04075	ARR1	AT3G16857	0	ARR2	AT4G16110	0
comp37997_c0	B-ARR	1.26348	1.12299	1.29896	1.33296	1.31888	XP_002270833.2	2.76046e-158	PREDICTED: two-component response regulator ARR12-like [Vitis vinifera]	GO:0006886//GO:0006184//GO:0006355//GO:0032259//GO:0000160	GO:0003682//GO:0005047//GO:0005525//GO:0000156//GO:0008168//GO:0003924	GO:0005785//GO:0000785//GO:0005786	--	ko04075	ARR12	AT2G25180	2e-117
comp29284_c0	A-ARR	0.717652	1.59626	1.63858	1.7828	1.92294	CBX43985.1	2.8663e-51	putative A-type response regulator 3 [Populus x canadensis]	GO:0000160//GO:0006355	GO:0000156	--	--	ko04075
comp17055_c0	A-ARR	1.2565	1.50854	1.57533	1.58707	1.87258	NP_176202.1	6.83795e-60	two-component response regulator ARR3 [Arabidopsis thaliana] >gi|51316126|sp|Q9ZWS9.1|ARR3_ARATH RecName: Full=Two-component response regulator ARR3 >gi|5080824|gb|AAD39333.1|AC007258_22 response regulator 3 [Arabidopsis thaliana] >gi|3953595|dbj|BAA34725.1| response regulator 3 [Arabidopsis thaliana] >gi|89111918|gb|ABD60731.1| At1g59940 [Arabidopsis thaliana] >gi|110737841|dbj|BAF00859.1| hypot…	GO:0035556//GO:0016310//GO:0006355//GO:0000160	GO:0016301//GO:0000156	GO:0005622	--	ko04075	ARR3	AT1G59940	1e-79	ARR4	AT1G10470	1e-77	ARR5	AT3G48100	1e-66	ARR6	AT5G62920	3e-65
comp38891_c0	A-ARR	0.602773	1.91832	1.79022	1.77194	1.68341	XP_002322144.1	2.7058e-81	type-a response regulator [Populus trichocarpa] >gi|222869140|gb|EEF06271.1| type-a response regulator [Populus trichocarpa] >gi|309951242|emb|CBX43991.1| putative A-type response regulator 10 [Populus x canadensis]	GO:0016310//GO:0035556//GO:0006355//GO:0000160	GO:0016301//GO:0000156	GO:0005622	KOG0519	ko04075	ARR5	AT3G48100	6e-72	ARR7	AT1G19050	4e-70	ARR6	AT5G62920	4e-68	ARR15	AT1G74890	7e-67
